# Supplementary material for: Molecular phylogenetic study of Scleria subgenus Hypoporum (Sclerieae, Cyperoideae, Cyperaceae) reveals several species new to science
Source: PLoS One. 2018 Sep 27;13(9):e0203478. doi: 10.1371/journal.pone.0203478 (PMC6160245; doi:10.1371/journal.pone.0203478)
Supplement: S1 Alignment — (FAS) [file pone.0203478.s014.fas]

>SC001_[organism=Scleria_lithosperma]_[specimen-voucher=GENT:R._Viane_2241]_Scleria_lithosperma_voucher_GENT:R._Viane_2241_external_transcribed_spacer,_partial_sequence
AGAGTTGTTCTGGACTTGCTTTGCACG-CGGGCTCCCCGCACGCCTGTGTGGCCAACCGTCGTGGAGCTTGTCTCTTCAG
CGTCCCGCTTGA-TGCGT--TCTTTAGCTATGTCTGGACG--ATCGTTTG-TTCGTGCCTGTGTTG-TTACCC--CATCG
GAAC---GGAG-ATCGTCTTGTGA--CGGC--ATATATC-ATGTTGCC-TTTGAT---------------TTTGGTTTCG
GT--GAAGCACG-CGGGCAT----TTGAGAC-GTC-GGC-TTTCTGA-TCGAGGCTGAGCG---AT---CGATGGGTCTT
-TGACTCGTCCGCGGCTCGCCT--TGTA----ATATAGCTGCCTCTTGCGGACGCTGT-CGCTATGCGGGTT-TTGCGGT
CCT-CTCGGTCCGCACGTACCCTTGTAG-----TTCC-CTCGCGGCAGGTCATCGCGC----------TAGTGC--T-AT
C--TCCAT-TTCGCTCTTAGCCGAGTAGGTCGGAGCGAGTCGGGGAT------AT---GCGGATGCGGGTTTGC----GG
GC-GGTG--CTGGTACGT---TGCGGAGTTCT---ATG---ATTTATGAGTGATTGCCGGTGCGTGCGCGTGGAAC--GG
TCTC--CCGTCTGGGCGTGCCTCGGCGGCACGCAGGCTCAC-TTTTAT---GACGTGCTACCTGGTTGATCCTGCCAGTA
GTCT
>SC002_[organism=Scleria_lithosperma]_[specimen-voucher=GENT:R._Viane_824]_Scleria_lithosperma_voucher_GENT:R._Viane_824_external_transcribed_spacer,_partial_sequence
TGAGTTGTTCTGGACTTGCTTTGCACG-CGGGCTCCCCGCACGCCTGTGCGGCCAACCGTCGTGGAGCTTGTCTCTTCAG
CGTCCCGCTTGA-TGCGT--TCTTTAGCTATGTCTGGACG--ATCGTTCG-TTAGTGCCTGTGTTG-TTACCC--CATCG
GAAC----GAG-ATCGTCATGTGA--CGGC--ATATATC-ATGTTGCC-TTTGAT---------------TCTGATTTCG
GT--GAAGCACG-CGGGCAT----TTGAGAC-GTC-GGC-TTTCTGA-TCGAGGCTGAGCG---AT---CGATGGGTCTT
-TGACTCGTCCGCCGCTCGGCT--TGTA----ATATAGCTGCCTCTTGCGGACGCTGT-CGCTATGCGGGTT-TTGCGGT
CCT-CTCGGTCCGCACGTACCCTTGTAG-----TTCC-CTCGCGGCAGGTCATCGCGCGATTCGCTC-TCGTGC--T-AT
C--TCCAT-TTCGCTCTTAGCCGAGTAGGTCGGAGCGAGTCGGGGAT------AT---GCTGATGCGGGTTTGC----GG
GC-GGTG--CTCGTACGT---TGCGGAGTTCT---ATG---ATTCATGAGTGATTGCCGGTGCGTGCGCGCGGAAC--GG
TCTC--CCGTCTGGGTGTGCCTCGGCGGCACGCGGGCTCAC-TTTTAT---GACGTGCTACCTGGTTGATCCTGCCAGTA
GTCA
>SC003_[organism=Scleria_lithosperma]_[specimen-voucher=GENT:W.D._Stevens_&_S._Martinez_25260]_Scleria_lithosperma_voucher_GENT:W.D._Stevens_&_S._Martinez_25260_external_transcribed_spacer,_partial_sequence
TGAGTTGTTCTGGACTTGCTTTGCACG-CGGGCTCCCCGCACGCCTGTGCGGCCGACCGTCGTGGAGCTTGTCTCTTCAG
CGTCCCGCTTGA-TGCGT--TCTTTAGCTATGTCTGGACG--ATCGTTTG-TTAGTGCCTGTGTTG-TTACCC--CGTCG
GAAT---GGAG-ATCGTCTTGTGA--CGGC--ATATATC-ATGTTGCC-TTTGAT---------------TCTGATTTCG
GT--GAAGCACG-CGGGCAT----TTGAGAC-GTC-GGC-TTTCTGA-TCGAGGCTGAGCG---AT---CGATGGGTCTT
-TGACTCGTCCGCGGCTCGCCT--TGTA----ATATAGCTGCCTCTTGCGGACGCTGT-CGCTATGCGGGTT-TTGCGGT
CCT-CTCGGTCCGCACGTACCCTTGTAG-----TTCC-CTCGCGGCAGGTCATCGCGCGATTCGCGC-TCGTGC--T-AT
C--TCCAT-TTCGCTCTTAGCCGAGTAGGTCGGAGCGAGTCGGGGATATGCTGAT---GCCGATGCGGGTTTGC----GG
GC-GGTG--CTGGTACGT---TGCGGAGTTCT---ATG---ATTTATGAGTGATTGCCGGTGCGTGCGCGTGGAAC--GG
TCTC--CCGTCTGGGCGTGCCTCGGCGGCACGCAGGCTCAC-TTTTAT---GACGTGCTACCTGGTTGATCCTGCCAGTA
GCTA
>SC006_[organism=Scleria_welwitschii]_[specimen-voucher=GENT:Bamps_et_al._542]_Scleria_welwitschii_voucher_GENT:Bamps_et_al._542_external_transcribed_spacer,_partial_sequence
TGAGTTGTGCCGGACTTGCTTTCGAAG-CGGGCTCACCGCACATCTGTGCGGTCAACTGTTTCGGAGCTTGTCTCTTGAG
CGTCCCGCCCGA-TGCAC-ATATTTAGCTTGGGCGGTGTG--ATGAATGGGTTGGTGCCTGTGTTG-CTACTC-TTTTAG
GGAC---GATG-TTTGTTTTGTGA--CAAC-GGCATGTC-ATGTTGCC-TTCGAT---------------TATGATTTTG
AG-AAAGTTGCG-TGGGC---TA-TTGAAAC-ATT-GGC-TTTGTTC-GGGAG------CG---AT---CGATGGGTC-T
-CGACTCGTCCGCAGCTCCCTT--CATA-TTA-TATGAGCAGCTCTTTCGGATACGGT-GGCTATGTGGGTTCTTGCGTT
CCTCTTCGGTCCGCATGCGACCTCGTAG-----TTCA-CCCGTAACAGTTCATCGTGCGGTTGGATC-TTGTGC--C-AT
CTTTGCGT-TCCCGTTTTTGCT-CTCATGCCGGAGCAAAGGCGGGGCGTGGGGAT---GCAGATGCTGGCTTAC--GGGG
GC-GGTG---CTGTACGT---GTGGGAGTTCT---ATGT---TATATTAGTGATCGCCGTTGCGTGCGTGCGTATA--GG
TATT--CCGTCCGGGAGTGCCTCAGCAGCTCGCAGGCTCAC-TTTTTT---GACTTGC-ACCTGGTTGATCCTGCCAGTA
GCAT
>SC007_[organism=Scleria_rehmannii]_[specimen-voucher=GENT:H._&_E._Hess_51-161]_Scleria_rehmannii_voucher_GENT:H._&_E._Hess_51-161_external_transcribed_spacer,_partial_sequence
NNAGTTGTGCCGGACTTGCTCTCGAAT-CGGGCTCACCGCATATTTGTGCGGTCAACTGTTTCGGAGCCTGTCTCTTGAG
CGTCCCGCCCGA-TGCAC-ATATTTAGCTTGGGCGGTGTG--ATAAATGGGTTGGTGCCTGTGTTG-CTACTC-TTTTTG
GGAC---AATG-TTTGTTTTGTGA--CAAC-GGCATKTC-ATGTTGCC-TTCGAT---------------TATGTTTTTG
AG-AAAGTTGCG-TGGGC---TA-TTGAAAC-AAC-GGC-TTTGTTC-GGGAG------CG---AT---GGATGGGTC-T
-GGACTCGTCCGCAGCTCGCTT--CATA-TTA-TATGAGCAGCTCTTTCGGATACGGT-GGCTATGTGGGTTCTTGTGGT
CCTCTTCGGTCCGCATGCGACCTCGTAG-----TTCA-CCCGTAACAGTTCATCGTGTGGTTGGATC-TTGTGC--C-AT
CTCTGCGT-TCTCGTTTTTGCT-GCCATGCCGGAGCAAAGGCGGGTCGTGGGGAT---GCAGATGCTGGCTTAC--GGGG
GC-GGTG---CTGTACGT---GTGGGAGTTCT---ATGT---TATAATAGTGATCGCCGTTGCGTGCGTGTGTATA--GG
TATT--CCGTCCGGGAGTGCCTCAGCAGCTCGCAGGCTCAC-TTTTTT---GACTTGCTACCTGGTTGATCCTGCCAGTA
GTCA
>SC008_[organism=Scleria_angustifolia]_[specimen-voucher=GENT:H._&_E._Hess_52-597]_Scleria_angustifolia_voucher_GENT:H._&_E._Hess_52-597_external_transcribed_spacer,_partial_sequence
TGAGTTGTTCTAGACTTGCTTTCGAAG-CGGGCTCCCCGCATATTTGTGCGGTCAACCGTTTCGTAGCTTGTTTCTCGAG
CGTCCCGCCCCGATGCAC-ATATTTAGCTTGGCTGGTGCG--ATCAATGGGTTGTTGCCTGTGTTG-CTACTATTTTTTG
GGAC---AATG-TTTGTTTTGTGA--CTAC-GGCATGTC-ATGTTGCC-TTCGAT---------------TATGATTTTG
AG-AAAGTTGCG-TAGGC---TA-TTGAAAC-ATC-GGC-TTTGTTC-GGGAG------CG---AT---CGATGGGTC-T
-CGACTCGTCCGCAGCTCGCGT--CATA-TTA-TATGAGCAGCTCTTTCGGATACGGT-AGCTATGTGGGTTCTTGTGGT
CCTCTTCGGTCCGCATGCAACCTCGTAGT---ACACG-CCCGTAACAGTTCATTGTGTGGTAGGATT-TTGTGC--C-AT
CTTCGCGT-TCCTGTTTTTGCTCCTCGTGCGGGAGCAAAGGCGGGGCGTGGGGATAATGCAGATGCTGGCATAC------
---GGTG--TTTGTACGT---GTGGGAGTTCT---ATG---ATATATTAGTGATTG-CGTTGCGTGCGTGCGTAAT--GG
CATT--CCGTCCGGGAGTGCTTCAGCAGCTCGCATGCTCAC-TTTTTT---GACTTGCTACCTGGTTGATCCTGCCANNN
NNNN
>SC009_[organism=Scleria_rehmannii]_[specimen-voucher=GENT:S._Laegaard_15729]_Scleria_rehmannii_voucher_GENT: S._Laegaard_15729_external_transcribed_spacer,_partial_sequence
TGAGTTGTGCCGGACTTGCTCTCGAAT-CGGGCTCACCGCATATTTGTGCGGTCAACTGTTTCGGAGCCTGTCTCTTGAG
CGTCCCGCCCGA-TGCAC-ATATTTAGCTTGGGCGGTGTG--ATAAATGGGTTGGTGCCTGTGTTG-CTACTC-TTTTTG
GGAC---AATG-TTTGTTTTGTGA--CAAC-GGCATTTC-ATGTTGCC-TTCGAT---------------TATGTTTTTG
AG-AAAGTTGCG-TGGGC---TA-TTGAAAC-AAC-GGC-TTTGTTC-GGGAG------CG---AT---GGATGGGTC-T
-GGACTCGTCCGCAGCTCGCTT--CATA-TTA-TATGAGCAGCTCTTTCGGATACGGT-GGCTATGTGGGTTCTTGCGGT
CCTCTTCGGTCCGCATGCGACCTCGTAG-----TTCA-CCCGTAACAGTTCATCGTGTGGTTGGATC-TTGTGC--C-AT
CTCTGCGT-TCTCGTTTTTGCT-GCCATGCCGGAGCAAAGGCGGGTCGTGGGGAT---GCAGATGCTGGCTTAC--GGGG
GC-GGTG---CTGTACGT---GTGGGAGTTCT---ATGT---TATAATAGTGATCGCCGTTGCGTGCGTGTGTATA--GG
TATT--CCGTCCGGGAGTGCCTCAGCAGCTCGCAGGCTCAC-TTTTTT---GACTTGCTACCTGGTTGATCCTGCCAGTA
GCTA
>SC011_[organism=Scleria_dregeana]_[specimen-voucher=GENT:H._&_E._Hess_52-468]_Scleria_dregeana_voucher_GENT:H._&_E._Hess_52-468_external_transcribed_spacer,_partial_sequence
TGAGTTGTTCTAGACTTGCTTCCGAAG-CGGGCTCCCCGCATATTTGTGCGGTCAACTGTTTCGTAGCTTGTTTCTCGAG
CGTCCCGTCCCGAAGCAC-TTATTTTGCTCGGCTGGTGCG--ATCAATGGGTTGTTGCCTGTGTTG-CTACTA-TTTTTG
GGAA---AATG-TTTGTTTTGTGA--CTAC-GGCATGCC-ATGTTGCC-TTCGAT---------------TATGATTTTG
AG-AAAGTTGCG-TAGGC---TA-TTGAAAC-ACC-GGC-TTTGTTC-GGGAG------CG---AT---CGATGGGTC-T
-CGACTCGTCCGCAGCTCCCGT--CATA-TTA-TATGAGCAGCTCTTTTGGATACGGT-AGCTATGCGGGTTCTTGTGGG
CCTCTTCGGTCCGCATGCAACCTCGTAGT---ACACA-ACCGTAACGGTTCATCGTAC----------------------
--------------------------------------------------------------------------------
---------------------GTGGGAGTTCT---ATGATGATATATTAGTGATTG-CGTTGCGTGTGTGCGTAGT--CG
CATT--CCGTCCGGGAGTGCTTCAGCAGCTCGCACGCTCAC-TTTTTT---GACTTGCTACCTGGTTGATCCTGCCAGTA
GTCA
>SC012_[organism=Scleria_dregeana]_[specimen-voucher=GENT:F._Malaisse_&_P._Goetghebeur_1137]_Scleria_dregeana_voucher_GENT:F._Malaisse_&_P._Goetghebeur_1137_external_transcribed_spacer,_partial_sequence
TGAGTTGTTCTAGACTTGCTTCCGAAT-CGGGCTCCCCGCATATTTGTGCGGTCAACTGTTTCGTAGCTTGTTTCTCGAG
CGTCCCGTCCCGAAGCAC-ATATTTTGCTTGGCCGGTGCG--ATCAATGGGTTGTTGCCTGTGTTG-CTACTA-TTTTTG
GGAA---AATG-TTTGTTTTGTGA--CTAC-GGCATGCC-ATGTTGCC-TTCGAT---------------TATGATTTTG
AG-AAAGTTGCG-TTGGC---TA-TTGAAAC-ATC-GGC-TTTGTTC-GGGAG------CG---AT---CGATGGGTC-T
-CGACTCGTCCGCAGCTCCCGT--CATA-TTA-TATGAGCAGCTCTTTTGGATACGGT-AGCTATGCGGGTTCTTGTGGT
CCTCTTCGGTCCGCATGCAACCTCGTAGT---ACACA-CCCGTAACAGTTCATTGTAC----------------------
--------------------------------------------------------------------------------
---------------------GTGGGAGTTCT---ATG---ATATATTAGTGATTG-CGTTGCGTGCTTGCGGAGT--TG
CATT--CCGTCCGGGAGTGCTTCAGCAGCTCGCACGCTCAC-TTTTTT---GACTTGNNNNNNNNNNNNNNNNNNNNNNN
NNNN
>SC013_[organism=Scleria_woodii]_[specimen-voucher=GENT:H._&_E._Hess_52-690]_Scleria_woodii_voucher_GENT:H._&_E._Hess_52-690_external_transcribed_spacer,_partial_sequence
TGAGTTGTTCTAGACTTGCTTTCGAAG-CGGGCTCCCCGCATATATGTGCGGTCAACTGTTTCGTAGCTTGTTTCTCGAG
CGTCC-GCCCCGACGCAC-ATATTTAGCTTTGCTGGCCGG--ATCAATGGGTTGTTGCCTGTGTCG-CTACTT-ATTTTG
GGAC---ATTG-TTTGTTTTCTGA--CTAC-GGCATGTC-ATGTTGCC-TTCGATT-------------ATATGATCTTG
AG-AAAGTTGCG-TAGGC---TA-TTGAAAC-ATC-GGC-TTTGTTC-GGGAG------CG---AT---CGATGGGTC-T
-CGACTCGTCCGCAGCTCCCGT--CATA-CTA-TATGAGCAGCTCTTTCGGATACCGT-GGCTATGTGGGTTCTTGCGGT
CCTCTTCGGTCGGCATGCAACCTCGTAGT---ACACA-CCCGTAATAGTTCATCATGTGGTAGGATC-TTGTGC--C-AT
CTTTGCGT-TCCTGTTTTTGCTCCTCGTGCGGGAGTAAAGGCGGGGCGTGGGGATAATGCAGATGCTGGCATAT------
---GGTG--TTTGTACGT---GTGGGAGTTCT---ATG---ATATATTAGTGATTG-CGTTGCGTGCGTGCGTATT--GG
CATT--CCGTCCGGGAGTGCTTCAGCAGCTCGCAGGCTCAC-TGTTTT---GACTTGCTACCTGGTTGATCCTGCCAGTA
GTCA
>SC014_[organism=Scleria_woodii]_[specimen-voucher=GENT:P._Goetghebeur_4493]_Scleria_woodii_voucher_GENT:H._&_E._Hess_4493_external_transcribed_spacer,_partial_sequence
TGAGTTGTTCTAGACTTGCTTTCGAAG-CGGGCTCCCCGCATATATGTGCGGTCAACTGTTTCGTAGCTTGTTTCTCGAG
CGTCC-GCCCCGACGCAC-ATATTTAGCTTGGCTGGCCGG--ATCAATGGGTTGTTGCCTGTGTTG-CTACTT-ATTTTG
GGAC---ATTG-TTTGTTTTCTGA--CTAC-GGCATGTC-ATGTTGCC-TTCGATT-------------ATATGATCTTG
AG-AAAGTTGCG-TAGGC---TA-TTGAAAC-ATC-GGC-TTTGTTC-GGGAG------CG---AT---CGATGGGTC-T
-CGACTCGTTCGCAGCTCCCGT--CATA-CTA-TATGAGCAGCTCTTTCGGATACGGT-GGCTATGTGGGTTCTTGCGGT
CCTCTTCGGTCGGCATGCAACCTCGTAGT---ACACA-CCCGTAATAGTTCATCATGTGGTAGGATC-TTGTGC--C-AT
CTTTGCGT-TCCTGTTTTTGCTCCTCGTGCGGGAGTAAAGGCGGGGCGTGGGGATAATGCAGATGCTGGCATAT------
---GGTG--TTTGTACGT---GTGGGAGTTCT---ATG---ATATATTAGTGATTG-CGTTGCGTGCGTGCGTATT--GG
CATT--CCGTCCGGGAGTGCTTCAGCAGCTCGCAGGCTCAC-TGTTTT---GACTTGCTACCTGGTTGATCCTGCCAGTA
GNNN
>SC016_[organism=Scleria_flexuosa]_[specimen-voucher=GENT:H._&_E._Hess_52-142]_Scleria_flexuosa_voucher_GENT:H._&_E._Hess_52-142_external_transcribed_spacer,_partial_sequence
TGAGTTGTTCCGAACTTGCTCTCGAAG-CGGGCTCCCCGCATATGTGTGCGGCCAACCGTTTCGGAGCTTGTTTTTTGAG
TGTCCCGCCCGA-TGCAC-AAAATTAGCTTGGGCGGTGTG--ATGAATGGGTTGGTGCCTGTGTTG-CTACTC-TTTTTG
GGAG---AATG-TTTGTTTTGTGA--CTAC-GTCATGTC-ATGTTGCC-TTCGAT---------------TATGATTTTG
AG-AAAGTTGCG-TGGGC---TA-TTGAAAC-ATC-GGC-TATGTTT-GGGAG------CG---AT---TGATGGGTC-T
-CGACTCGTCCGCAGCTCGCAT--CATA-TGA-TATGAGCAGCTCTTTCGGATATGGT-GGCTATGTGGGTTCTTGCGGT
CCTCTTCGGTCTGCATGCGACCTCGTAG-----TACA-CCCGTAACTGTTCATCGTGCGGTTGGATC-TTGTGC--C-AT
CTTTGCGT-TCCCGCTTTTGCT-CTCATGCCGGAGCAAAGGCGGGGCGTGGGGAT---ACAGATGCTGGATAAT--GGGG
GC-GGTG---CAGTACGT---GCGGGAGTTCT---ATG---ACACATTAGTGATTGCTGTTGCGTGCGTGTGTATT--GG
CATT--CTGTCCGGGAGTGCCTTAGCAGCTCGCAGGCTCAC-GTTTTT--GACTTTGCTACCTGGTTGATCCTGCCAGAG
TNNN
>SC017_[organism=Scleria_flexuosa]_[specimen-voucher=GENT:S._Laegaard_16237]_Scleria_flexuosa_voucher_GENT:S._Laegaard_16237_external_transcribed_spacer,_partial_sequence
TGAGTTGTTCCGAACTTGCTCTCGAAG-CGGGCTCCCCGCATATGTGTGCGGCCAACCGTTTCGGAGCTTGTTTTTTGAG
TGTCCCGCCCGA-TGCAC-AAAATTAGCTTGGGCGGTGTG--ATGAATGGGTTGGTGCCTGTGTTG-CTACTC-TTTTTG
GGAG---AATG-TTTGTTTTGTGA--CTAC-GGCATGTC-ATGTTGCC-TTCGAT---------------TATGATTTTG
AG-AAAGTTGCG-TGGGC---TA-TTGAAAC-ATC-GGC-TATGTTT-GGGAG------CG---AT---TGATGGGTC-T
-TGACTCGTCCGCAGCTCGCAT--CATA-TGA-TATGAGCAGCTCTTTCGGATATGGT-GGCTATGTGGGTTCTTGCGGT
CCTCTTCGGTCTGCATGCGACCTTGTAG-----TACA-CCCGTAACTGTTCATCGTGCGGTTGGATC-TTGTGC--C-AT
CTTTGCGT-TCCCGCTTTTGCT-CTCATGCCGGAGCAAAGGCGGGGCGTGGGGAT---GCAGATGCTGGATAAT--GGGG
GC-GGTG---CAGTACGT---GTGGGAGTTCT---ATG---ACACATTAGTGATTGCTGTTGCGTGCGTGTGTATT--GG
CATT--CTGTCCGGGAGTGCCTTAGCAGCTCGCAGGCTCAC-GTTTTT--GACTTTGCTACCTGGTTGATCCTGCCAGTA
TCNN
>SC018_[organism=Scleria_flexuosa]_[specimen-voucher=GENT:H._&_E._Hess_52-689]_Scleria_flexuosa_voucher_GENT:H._&_E._Hess_52-689_external_transcribed_spacer,_partial_sequence
TGAGTTGTTCCGAACTTGCTCTCGAAG-CGGGCTCCCCGCATATGTGTGCGGCCAACCGTTTCGGAGCTTGTTTTTTGAG
TGTCCCGCCCGA-TGCAC-AAAATTAGCTTGGGCGGTGTG--ATGAATGGGTTGGTGCCTGTGTTG-CTACTC-TTTTTG
GGAG---AATG-TTTGTTTTGTGA--CTAC-GTCATGTC-ATGTTGCC-TTCGAT---------------TATGATTTTG
AG-AAAGTTGCG-TGGGC---TA-TTGAAAC-ATC-GGC-TATGTTT-GGGAG------CG---AT---TGATGGGTC-T
-CGACTCGTCCGCAGCTCGCAT--CATA-TGA-TATGAGCAGCTCTTTCGGATATGGT-GGCTATGTGGGTTCTTGCGGT
CCTCTTCGGTCCGCATGCGACCTCGTAG-----TACA-CCCGTAACTGTTCATCGTGCGGTTGGATC-TTGTGC--C-AT
CTTTGCGT-TCCCGCTTTTGCT-CTCATGCCGGAGCAAAGGCGGGGCGTGGGGAT---ACAGATGCTGGATAAT--GGGG
GC-GGTG---CAGTACGT---GCGGGAGTTCT---ATG---ACACATTAGTGATTGCTGTTGCGTGCGTGTGTATT--GG
CATT--CTGTCCGGGAGTGCCTTAGCAGCTCGCAGGCTCAC-GTTTTT--GACTTCGCTACCTGGTTGATCCTGCCAGTN
NNNN
>SC019_[organism=Scleria_pooides]_[specimen-voucher=GENT:H._&_E._Hess_52-281]_Scleria_pooides_voucher_GENT:H._&_E._Hess_52-281_external_transcribed_spacer,_partial_sequence
TGAGTTGTTCTAGACTTGCTTTCGAAG-CGGGCTCCCCGCATAATTGTGCGGCCAACTGTTTCGTAGCTAGTTTCTCGAG
CGTCCCGCCCCGATGCAC-ATATTGTGCTTGGCTGTTGCG--ATTAATGGGTTGTTGCCTGTGTTG-CTACTA-TTATTG
GGAT---AATG-TTTGTTTTGTGA--CTAC-GGCATGCC-ATGTTGCC-TTCGAT---------------TATGATTTTG
AG-AAAGTTGCG-TAGGC---TA-TTGAAAC-ATC-GGC-TTTGTTC-GGGAG------CG---AT---CGATGAGTC-T
-CGACTCGTCCGCAGCTCCCGA--CATATTTA-TATGAGCAGCTCTTTCGGATGCGGT-AGCTATGTCGGTTCTTGTGGT
CCTCGTCGGTCCGCATGCAACCTCGTAGT---GCACA-CCCGTAACAGTTCG----------------------------
--------------------------------------------------------------------------------
----------TTGTGTGT---GCGGGAGTTCT---ATG---ATATATTGGTGATTG-CCTTGCGTGCGTGCGTAAT--GG
CATT--CCGTCCGGGAGTGCTTCGGCAGCTCGCAGGCTCAC-TTTTCT---GACTTGCTACCTGGTTGATCCTGCCAGTA
GTCT
>SC020_[organism=Scleria_pooides]_[specimen-voucher=GENT:H._&_E._Hess_51-169]_Scleria_pooides_voucher_GENT:H._&_E._Hess_51-169_external_transcribed_spacer,_partial_sequence
TGAGTTGTTCTAGACTTGCTTTCGAAG-CGGGCTCCCCGCATAATTGTGCGGCCAACTGTTTCGTAGCTAGTTTCTCGAG
CGTCCCGCCCCGATGCAC-ATATTGTGCTTGGCTGTTGCG--ATTAATGGGTTGTTGCCTGTGTTG-CTACTA-TTATTG
GGAT---AATG-TTTGTTTTGTGA--CTAC-GGCATGCC-ATGTTGCC-TTCGAT---------------TATGATTTTG
AG-AAAGTTGCG-TAGGC---TA-TTGAAAC-ATC-GGC-TTTGTTC-GGGAG------CG---AT---CGATGAGTC-T
-CGACTCGTCCGCAGCTCCCGA--CATATTTA-TATGAGCAGCTCTTTCGGATGCGGT-AGCTATGTCGGTTCTTGTGGT
CCTCGTCGGTCCGCATGCAACCTCGTAGT---GCACA-CCCGTAACAGTTCG----------------------------
--------------------------------------------------------------------------------
----------TTGTGTGT---GCGGGAGTTCT---ATG---ATATATTGGTGATTG-CCTTGCGTGCGTGCGTAAT--GG
CATT--CCGTCCGGGAGTGCTTCGGCAGCTCGCAGGCTCAC-TTTTCT---GACTTGCTACCTGGTTGATCCTGCCAGTA
GTCT
>SC021_[organism=Scleria_welwitschii]_[specimen-voucher=GENT:O.M._Hilliard_&_B.L._Burtt_10089]_Scleria_welwitschii_voucher_GENT:O.M._Hilliard_&_B.L._Burtt_10089_external_transcribed_spacer,_partial_sequence
TGAGTTGTGCCGGACTTGCTTTCGAAG-CGGGCTCACCGCACATCTGTGCGGTCAACTGTTTCGGAGCTTGTCTCTTGAG
CGTCCCGCCCGA-TGCAC-ATATTTAGCTTGGGCGGTGTG--ATGAATGGGTTGGTGCCTGTGTTG-CTACTC-TTTTAG
GGAC---GATG-TTTGTTTTGTGA--CAAC-GGCATGTC-ATGTTGCC-TTCGAT---------------TATGATTTTG
AG-AAAGTTGCG-TGGGC---TA-TTGAAAC-ATT-GGC-TTTGTTC-GGGAG------CG---AT---CGATGGGTC-T
-CGACTCGTCCGCAGCTCCCTT--CATA-TTA-TATGAGCAGCTCTTTCGGATACGGT-GGCTATGTGGGTTCTTGCGTT
CCTCTTCGGTCCGCATGCGACCTCGTAG-----TTCA-CCCGTAACAGTTCATCGTGCGGTTGGATC-TTGTGC--C-AT
CTTTGCGT-TCCCGTTTTTGCT-CTCATGCCGGAGCAAAGGCGGGGCGTGGGGAT---GCAGATGCTGGCTTAC--GGGG
GC-GGTG---CTGTACGT---GTGGGAGTTCT---ATGT---TATATTAGTGATCGCCGTTGCGTGCGTGCGTATA--GG
TATT--CCGTCCGGGAGTGCCTCAGCAGCTCGCAGGCTCAC-TTTTTT---GACTTGCTACCTGGTTGATCCTGCCAGTA
GTCT
>SC022_[organism=Scleria_andringitrensis]_[specimen-voucher=GENT:I._Larridon_et_al._2010-0340]_Scleria_andringitrensis_voucher_GENT:I._Larridon_et_al._2010-0340_external_transcribed_spacer,_partial_sequence
TGAGTTGTGCCGGACTTGCTTTCGAAG-TGGGCTCACCGCACATCCGTGCGGTCAACTGTTTCGGAGCTTGTCTCTTGAG
CGTCCCGCCCGA-TGCAC-ATATTTAGCTTGGGCGGTGTG--ATGAATGGGTTGGTGCCTGTGTTG-CTACTC-TTTTTG
GGAC---AATG-TTTGTTTTGTGA--CAAC-GGCATGTC-ATGTTGCC-TTCGAT---------------TATGATTTTG
AG-AAAGTTGCG-TGGGC---TA-TTGAAAC-ATT-GGC-TTTGTTC-GGGAG------CG---AT---CGACGGGTC-T
-CGACTCGTCCGCAGCTCGCTT--CATA-TTA-TATGAGCAGCTCTTTTGGATACTGT-GGCTATGTGGGTTCTTGTGGT
CCTCTTTGGTCCGCATGCGACCTCGTAG-----TTCA-CCCGTAACAGTTCATCGTGCGGTTGCATC-TTGTGC--C-AT
CTTTGCGT-TCCTGTTTTTGCT-CTCATGCCGGAGCAAAGGCGGGGCTTGGGAAT---GCAGATGCTGGCTTAC--GGGG
GC-GGTG---CTGTACGT---GTGGGAGTTAT---ATGT---TATATTAGTGATTGCCGTTGCGTGCGTGCGTATATAGG
TATT--CCGTCCGGGAGTGCCTCAGCGGCTCGTAGGCTCAC-TTTTTT---GACTTGCTACCTGGTTGATCCTGCCAGTA
GTCT
>SC023_[organism=Scleria_erythrorrhiza]_[specimen-voucher=GENT:F._Malaisse_&_P._Goetghebeur_871]_Scleria_erythrorrhiza_voucher_GENT:F._Malaisse_&_P._Goetghebeur_871_external_transcribed_spacer,_partial_sequence
TGAGTTGTTCCGGACTTGCTCTTGAAG-CGGGCTCACCGCATTTTTGTGCGGTCAACTGTTTCGGAGCCTGTCTCTTGAG
CGTCCCGCCCGA-TGCAC-ATATTTAGCTTGGGCGGTGTG--ATGAATGGGTTGGTGCCTGTGTTG-CTACCC-TTTTTG
GGAC---AATG-TTTGTTTTGTGA--CAAC-GGCATGTC-ATGTTGCC-TTCGAT---------------TATGTTTTTC
AG-AAAGTTGCG-TTGGC---TA-TTGAAAC-ATC-GGC-TTTGTTG-GGGAG------CGC-AAT---TGATGGGTC-T
-CGACTCGTCCGCAGCTCGCTT--CATA-TTA-TATGAGCAGCTCTTTCGGATACGGT-GGCTATGTGGGTTCTTGTGGT
CCTCTTCTGTCCGCATGCGACCTCGTAG-----TTCA-CCCGTAACAGTTCATCGTGTGGTTGGATC-TTGTGC--C-AT
CTTTGCGT-TCCCGTTTTTGCT-CTCGTGCCGGAGCAAAGGCGGGTCGTGGGGAT---GCAGATGCTGGCTTAC--GGGG
GC-GGTG---CTGTACGT---GTGGGAGTTCT---ATGT---TATATTAGTGATCGCCATTGCGTGCGTGGGTATA--GG
TATT--CCGTCCGGGAGTGCCTCAGCAGCTCGCAGGCTCAC-ATTTTT---AACTTGCTANNNNNNNNNNNNNNNNNNNN
NNNN
>SC024_[organism=Scleria_pulchella]_[specimen-voucher=GENT:H._&_E._Hess_52-1745]_Scleria_pulchella_voucher_GENT:H._&_E._Hess_52-1745_external_transcribed_spacer,_partial_sequence
TGAGTTGTTCCGAACTTGCTCTCGAAG-CGGGCTCCCCGCATATTTGTGCGGCCAACCGTTTCGGAGCTTGTTTTTTGAG
TGTCCCGCCCGA-TGCACAAAAATTAGCTTGGGCGGTGTG--ATGAATGGGTTGGTGCCTGTGTTG-CTACTC-TTTTTG
GTAG---AATG-TTTGTTTTGTGA--CTAC-GGCATGTC-ATGTTGCC-TTCGAT---------------TATGATTTTG
AG-AAAGTTGCG-TGGGC---TA-TTGAAAC-ATC-GGC-TATGTTT-GGGAG------CG---AT---TGATGGGTC-T
-CGACTCGTCCGCAGCTCGCAT--CATA-TTA-TATGAGCAGCTCTTTCGGATATGGT-GGCTATGTGGGTTCTTGCGGT
CCTCTTCGGTCTGCATGCGACCTCATAG-----TACA-CCCGTAACTGTTCATCGTGCGGTTGGATC-TTGTGG--C-AT
CTTTGCGT-TCCCGCTTTTGCT-CTCATGCCGGAGCAAAGGCGGGGCGTGGGGAT---ACCGATGCTGGATAAT--GGGG
GC-GGTG---CAGTACGT---GTGGGAGTTCT---ATG---ATACATTAGTGATTGCTGTTGCGTGCGTGTGTATT--GG
CATT--CAGTCCGGGAGTGCCTTAGCAGCTCGCAGGCTCAC-GTTTTT--GACTTTGCTACCTGGTTGATCCTGCCAGTA
GTCT
>SC025_[organism=Scleria_erythrorrhiza]_[specimen-voucher=GENT:H._&_E._Hess_52-289]_Scleria_erythrorrhiza_voucher_GENT:H._&_E._Hess_52-289_external_transcribed_spacer,_partial_sequence
TGAGTTGTTCCGGACTTGCTCTCGAAG-CGGGCTCACCGCATATTTGTGCGGTCAACTGTTTCGGAGCCTGTCTCTTGAG
CGTCCCGCCCGA-TGCAC-ATATTTAGCTTGGGCGGTGTG--ATGAATGGGTTGGTGCCTGTGTTG-CTACCC-TTTTTG
GGAC---AATG-TTTGTTTTGTGA--CAAC-GGCATGTC-ATGTTGCC-TTCGAT---------------TATGTTTTTG
AG-AAAGTTGCG-TTGGC---TA-TTGAAAC-ATC-GGC-TTTGTTG-GGGAG------CAC-AAT---TGATGGGTC-T
-CGACTCGTCTGCAGCTCGCTT--CATA-TTA-TATGAGCAGCTCTTTCGGATACGGT-GGCTATGTGGGTTCTTGTGGT
CCTCTTCGGTCCGCATGCGACCTCGTAG-----TTCA-CCCGTAACAGTTCATCGTGCGGTTGCATC-TTGTGC--C-AT
CTTTGCGT-TCCCGTTTTTGCT-CTCGTGCCGGAGCAAAGGCGGGTCGTGGGGAT---GCAGTTGCTGGCTTAC--GGGG
GC-GGTG---CTGTACGT---GTGGGAGTTCT---ATGT---TATATTAGTGATCGCCATTGCGTGCGTGGGTATA--GG
TATT--CCGTCCGGGAGTGCCTCAGCAGCTCGCAGGCTCAC-ATTTTT---GACTTGCTACCTGGTTGATCCTGCCAGTA
TCTA
>SC026_[organism=Scleria_bulbifera]_[specimen-voucher=GENT:M._Reekmans_4745]_Scleria_bulbifera_voucher_GENT:M._Reekmans_4745_external_transcribed_spacer,_partial_sequence
NNNNNNNNNNNNNNNNNNNNNNNNNNN-NNNNNNNNNNNNATATTTGTGCGGTCAACCGTTTCGGAGCCTGTCTCTTGAG
CGTCCCGCCCGA-TGCAC-ATGTTTAGCTTGGGCGGTGTG--ATGAATGGGTTTGTGCCTGTGTTG-CTACTC-TTTTTG
GGAC---AATG-TTTGTTTTGTGA--CAAC-GGCATGTC-ATGTTGCC-TTCGAT---------------TATGTTTTTG
AG-AAAGTTGCG-TTGGC---TA-TTGAAAC-ATC-GGC-TTTGTTT-GGGAG------CG---AT---TGATGGGTC-T
-CGACTCGTCTGCAGCTCGCTT--CATA-TTA-TATGAGCAGCTCTTTCGGATACGGT-GGCTATGTGGGTTTTTGTGGT
CCACTTCGGTCCGCATACGACCTCGTAG-----TTCA-CCCGTAACAGTCCATCGTGCGGTTGGATC-TTCTGC--C-AT
CTTTGCGT-TCTCGTTTTTGCT-CTCATGCCGGAGCAAAGGCGGGTCGTGGGGAT---GCAGATGCTGGCTTAC--GGGG
GC-GGTG---CTGTACGT---GTGGGAGTTCT---ATGT---TATATTAGTGATCGCCGTTGCGTGCGTGTGTATA--GG
TATT--CCGTCCGGGAGTGCCTCAGCAGCTCGCAGGCTCAC-TTTTTT---GACTTGCTACCTGGTTGATCCTGCCAGTA
GTCT
>SC027_[organism=Scleria_melanotricha]_[specimen-voucher=GENT:S._Porembski_2401]_Scleria_melanotricha_voucher_GENT:S._Porembski_2401_external_transcribed_spacer,_partial_sequence
TGAGTTGTTCCGGACTTGCTTGCGAAG-CGGGCTCCCCGCATTTTTGTGCGGCCAACTGTTTCGGTGCTCGTCTCCTGAC
CGTCCCGTGCGA-TGCGC-ATGTTTGCCTTGGGCGGTGTC--ATTATTGGGTTGGTGCCTGTGTTG-CTACTA-CTTTCG
GAACAAATATG-AGTGTCTTGTGA--CAAC-GGCTTGTC-ATGTTGCC-TTCGGT---------------TATGATTTTG
AG-AAATTTGCG-TGGGCTAATA-TTGAAAT-GTC-GGC-TTTGTTC-GGGAG------CG---ATTGATGATGGGTC-T
-TGACCTGTCCGCAGCGCGCAT--CATA-TTA-TATGAGCCGCTCTTTTGGATACGGTGGGCTATGTGGGTTCTTGCGGT
CCTGTCCGGTCTGCTTGTGACCTCGTAG-----AACA-CCACTAACAGTTCATCGTGCGGTTGGATC-TTGCGCTGT-GT
CCTCGCGT-TCCTGTTTTTGCT-CTCATGCCGGAGCAAAGGCGGGGCGTGGGGAT---GCGGATGCTGGCTTTC--GGGC
GC-GTGG---CTGTATGT---GTGGGAGTTCT---ATGA-TATATATTAGTGATTGCCGTTGCGTTCGTGCGCATT-GGG
CACT--CCGTCGTGGAGTGCCCCAGCAGCTCGCAGGCTCAC-TTTTTT---GACATGCTACCTGGTTGATCCTGCCAGTA
GTCT
>SC028_[organism=Scleria_distans_var._chondrocarpa]_[specimen-voucher=GENT:M._Desfayes_95-17115]_Scleria_distans_var._chondrocarpa_voucher_GENT:M._Desfayes_95-17115_external_transcribed_spacer,_partial_sequence
TGAGTTGTTCCGGACTTGCTTTCGAAG-CGGGCTCCCCGCATTTTTGTGCGGTCAACTGTTTCGGTGCTTGTCTCCTGAC
CGTTCCGTGCGA-TGCGC-ATGTTTGGCTTGGGCGGTGTCATATTATTGGGTCGGTGCCTGTGTTG-CTACTT-TTTTCG
GAAC-AATATG-ATTGTTTTGTGA--CTAC-GGCTTGTC-ATGTTACC-TTCGAT---------------TATGATTTTG
AG-AAATTTGCG-TGGGCTAATA-TTGAAAC-GTC-GGC-TTTGTTC-GGGAG------CG---ATTGATGATGGGTC-T
-TGACCCGTCCGCAGCGCGCAT--CATA-TTA-TATGAGCCGCTCTTTTGGATACGGTGGGCTATGTGGGTTCTTGTGGT
CCTGTTCGGTCCGCTTGCGACCTCGTAG-----AACA-CCAGTAACAGTTCATCGTGCGGTTGGATC-TTGCGC--T-AT
CTTTGCGT-TCCTGTTTTTGCT-CTCATGCCGGAGCAAAGGCGGGGCGTGGGGAT---GCGTATGCTTGCTTTC--GGGC
GC-GTGG---CTGTATGT---GTGGGAGTTCT---ATGA-TATATATTAGTGATTGCCGTTGCGTTCGTGCGTATT--GG
CACT--CCGTCGGGGAGTGCCTCAGCAGCTCGCAGGCTCAC-TTTTTT---GACATGCTACCTGGTTGATCCTGCCAGTA
GTCT
>SC029_[organism=Scleria_melanotricha]_[specimen-voucher=GENT:S._Porembski_3609]_Scleria_melanotricha_voucher_GENT:S._Porembski_3609_external_transcribed_spacer,_partial_sequence
TGAGTTGTTCCATACTTGCTTTTGAAA-TGGGCTCCCCGCATATGTGTGCGGTCAACTGTTTCGTAGCTTGTTTCTTTAG
TGTCCTGACCGA-TGCTC-ATATTTAGATTGGGCGGTGTG--GTGAATGGTTTGGTGCCTGTGTTGGCTAATT-ATTTTG
GGAT---AATG-TTGGTTTCGTTAA-CTAC-GGCATGCG-TTGTTGCC-TTCGAT---------------TATGATTTTG
CA-----------TGGGC---AA-TTGAAAC-ATC-GGC-TTATTTT-GGGAG------CGC-GAT---TGATGGGTC-T
-CGGCTTGTCCGCAGCTCGCAT--CATA-TAA-TATGAGCAGCTCTTTCGGATATGGT-GGCTATGTGGGTACTTGTGGT
CCTCTTCGGTCCGCATGTGACCTTGTAGT---ATACA-CCAGTAAAAGTTCATCGTGCGGTTGGATC-TTGTGG--C-AT
CTTTGCGT-TCCTGTTTTTGCT-CTCATGCTGGAGCAAAGGCGGGGCGTGGGGAT---GCATATGCTGGCTTAT--GGGG
GT-GTTG---CTGTACGT---GTGGGTGTTCT---ATG---AACTATTAGTGATTGCTGTTGCGTGCGTGCGTATT--GG
TATC--CCGTCTGGGAGTGCCTCAGCAGCTCGCAGGCTCAC-TTTTTTTGAGTTTTGCTACCTGGTTGATCCTGCCAGTA
GTC?
>SC030_[organism=Scleria_woodii]_[specimen-voucher=GENT:M._Reekmans_6780]_Scleria_woodii_voucher_GENT:M._Reekmans_6780_external_transcribed_spacer,_partial_sequence
TGAGTTGTTCTAGACTTGCTTTCGAAG-CGGGCTCCCCGCATATATGTGCGGTCAACTGTTTCGTAGCTTGTTTCCCGAG
CGTCC-GSCCCGACGCAC-ATATTTAGCTTGGCTGGCCGG--ATCAATGGGTTGTTGCCTGTGTTG-CTACTT-ATTTTG
GGAC---ATTG-TTTGTTTTCTGA--CTAC-GGCATGTC-ATGTTGCC-TTCGATT-------------ATATGATCTTG
AG-AAAGTTGCG-TAGGC---TA-TTGAAAC-ATC-CGC-TTTGTTC-GGGAG------CG---AT---CGATGGGTC-T
-CGACTCGTCCGCAGCTCCCGT--CATA-CTA-TATGAGCAGCTCTTTCGGATACGGT-GGCTATGTGGGTTCTTGCGGT
CCTCTTCGGTCGGCATGCAACCTCGTAGT---ACACA-CCCGTAATAGTTCATCATGTGGTAGGATC-TTGTGC--C-AT
CTTTGCGT-TCCTGTTTTTGCTCCTCGTGCGGGAGTAAAGGCGGGGCGTGGGGATAATGCAGATGCTGGCATAT------
---GGTG--TTTGTACGT---GTGGGAGTTCT---ATG---ATATATTAGTGATTG-CGTTGCGTGCGTGCGTATT--GG
CATT--CCGTCCGGGAGTGCTTCAGCAGCTCGCAGGCTCAC-TGTTTT---GACTTGCTACCTGGTTGATCCTGCCAGTA
TCTA
>SC031_[organism=Scleria_distans_var._chondrocarpa]_[specimen-voucher=GENT:I._Larridon_et_al._2010-0229]_Scleria_distans_var._chondrocarpa_voucher_GENT:I._Larridon_et_al._2010-0229_external_transcribed_spacer,_partial_sequence
TGAGTTGTTCCGGACTTGCTTTCGAAG-CGGGCTCCCCGCATTTTTGTGCGGTCAACTGTTTCGGTGCTTGTCTCCTGAC
CGTTCCGTGCGA-TGCGC-ATGTTTGGCTTGGGCGGTGTCATATTATTGGGTCGGTGCCTGTGTTG-CTACTT-TTTTCG
GAAC-AATATG-ATTGTTTTGTGA--CTAC-GGCTTGTC-ATGTTACC-TTCGAT---------------TATGATTTTG
AG-AAATTTGCG-TGGGCTAATA-TTGAAAC-GTC-GGC-TTTGTTC-GGGAG------CG---ATTGATGATGGGTC-T
-TGACCCGTCCGCAGCGCGCAT--CATA-TTA-TATGAGCCGCTCTTTTGGATACGGTGGGCTATGTGGGTTCTTGTGGT
CCTGTTCGGTCCGCTTGCGACCTCGTAG-----AACA-CCAGTAACAGTTCATCGTGCGGTTGGATC-TTGCGC--T-AT
CTTTGCGT-TCCTGTTTTTGCT-CTCATGCCGGAGCAAAGGCGGGGCGTGGGGAT---GCGTATGCTTGCTTTC--GGGC
GC-GTGG---CTGTATGT---GTGGGAGTTCT---ATGA-TATATATTAGTGATTGCCGTTGCGTTCGTGCGTATT--GG
CACT--CCGTCGGGGAGTGCCTCAGCGGCTCGCAGGCTCAC-TTTTTT---GACATGCTACCTGGTTGATCCTGCCAGTA
GTCN
>SC032_[organism=Scleria_hilsenbergii]_[specimen-voucher=GENT:I._Larridon_et_al._2010-0138]_Scleria_hilsenbergii_voucher_GENT:I._Larridon_et_al._2010-0138_external_transcribed_spacer,_partial_sequence
TGAGTTGTTCTAGACTTGCTTTCGAAG-CGGGCTCCCCGCATATTTGTGCGGTCAACTGTTTCGTAGCTTGTTTCTCGAG
CGTCCCGCCCCGATGCAC-ATATTTAGCTTGGCTGGTGCG--ATCAATGGGTTGTTGCCTGTGTTG-CTACTA-TTTTTG
GGAC---AATG-TTTGTTTTGTGA--CTAC-GGCATGTC-ATGTTGCC-TTCGAT---------------TATGATTTTG
AG-AAAGTTGCG-TAGGC---TA-TTGAAAC-ATC-GGC-TTTGTTC-GGGAG------CG---AT---CGATGGGTC-T
-CGACTCGTCCGCAGCTCGCGT--CATA-TTA-TATGAGCAGCTCTTTCGGATACGGT-AGCTATGTGGGTTCTTGTGGT
CCGCTTCGGTCCGCATGCAACCTCGTAGT---ACACA-CCCGTAACAGTTCATTGTGTGGTAGGATC-TTGTGG--C-AT
CTTGGCGT-TCCTGTTTTTGCTCCTCGTGCGGGAGCAAAGGCGGGGCGTGGGGATAATGCGGATGCTGGCATGT------
---GGTG--TTTGTACGT---GCGGGAGTTCT---ATGA-TATATATTAGTGATTG-CGTTGCGTGCGTGCGTAAT--GG
CATT--CCGTCCGGGAGTGCTTCAGCAGCTCGCAGGCTCAC-TTTTTT---GACTTGCTACCTGGTTGATCCTGCCAGNN
NNNN
>SC033_[organism=Scleria_distans_var._chondrocarpa]_[specimen-voucher=GENT:I._Larridon_et_al._2010-0279]_Scleria_distans_var._chondrocarpa_voucher_GENT:I._Larridon_et_al._2010-0279_external_transcribed_spacer,_partial_sequence
TGAGTTGTTCCGGACTTGCTTTCGAAG-CGGGCTCCCCGCATTTTTGTGCGGTCAACTGTTTCGGTGCTTGTCTCCTGAC
CGTTCCGTGCGA-TGCGC-ATGTTTGGCTTGGGCGGTGTCATATTATTGGGTCGGTGCCTGTGTTG-CTACTT-TTTTCG
GAAC-AATATG-ATTGTTTTGTGA--CTAC-GGCTTGTC-ATGTTACC-CTCGAT---------------TATGATTTTG
AG-AAATTTGCG-TGGGCTAATA-TTGAAAC-GTC-GGC-TTTTTTC-GGGAG------CG---ATTGATGATGGGTC-T
-TGACCCGTCCGCAGCGCGCAT--CATA-TTA-TATGAGCCGCTCTTTTGGATACGGTGGGCTATGTGGGTTCTTGTGGT
CCTGTTCGGTCCGCTTGCGACCTCGTAG-----AACA-CCAGTAACAGTTCATCGTGCGGTTGGATC-TTGCGC--T-AT
CTTTGCGT-TCCTGTTTTTGCT-CTCATGCCGGAGCAAAGGCGGGGCGTGGGGAT---GCGTATGCTTGCTTTC--GGGC
GC-GTGG---CTGTATGT---GTGGGAGTTCT---ATGA-TATATATTAGTGATTGCCGTTGCGTTCGTGCGTATT--GG
CACT--CCGTCGGGGAGTGCCTCAGCGGCTCGCAGGCTCAC-TTTTTT---GACATGCTACCTGGTTGATCCTGCCATNN
NNNN
>SC034_[organism=Scleria_distans_var._chondrocarpa]_[specimen-voucher=GENT:I._Larridon_et_al._2010-0241]_Scleria_distans_var._chondrocarpa_voucher_GENT:I._Larridon_et_al._2010-0241_external_transcribed_spacer,_partial_sequence
TGAGTTGTTCCGGACTTGCTTTCGAAG-CGGGCTCCCCGCATTTTTGTGCGGTCAACTGTTTCGGTGCTTGTCTCCTGAC
CGTTCCGTGCGA-TGCGC-ATGTTTGGCTTGGGCGGTGTCATATTATTGGGTCGGTGCCTGTGTTG-CTACTT-TTTTCG
GAAC-AATATG-ATTGTTTTGTGA--CTAC-GGCTTGTC-ATGTTACC-CTCGAT---------------TATGATTTTG
AG-AAATTTGCG-TGGGCTAATA-TTGAAAC-GTC-GGC-TTTTTTC-GGGAG------CG---ATTGATGATGGGTC-T
-TGACCCGTCCGCAGCGCGCAT--CATA-TTA-TATGAGCCGCTCTTTTGGATACGGTGGGCTATGTGGGTTCTTGTGGT
CCTGTTCGGTCCGCTTGCGACCTCGTAG-----AACA-CCAGTAACAGTTCATCGTGCGGTTGGATC-TTGCGC--T-AT
CTTTGCGT-TCCTGTTTTTGCT-CTCATGCCGGAGCAAAGGCGGGGCGTGGGGAT---GCGTATGCTTGCTTTC--GGGC
GC-GTGG---CTGTATGT---GTGGGAGTTCT---ATGA-TATATATTAGTGATTGCCGTTGCGTTCGTGCGTATT--GG
CACT--CCGTCGGGGAGTGCCTCAGCGGCTCGCAGGCTCAC-TTTTTT---GACATGCTACCTGGTTGATCCTGCCAGNN
NNNN
>SC035_[organism=Scleria_bulbifera]_[specimen-voucher=GENT:M._Reekmans_8724]_Scleria_bulbifera_voucher_GENT:M._Reekmans_8724_external_transcribed_spacer,_partial_sequence
TGAGTTGTGCCGGACTTGCTCTCGAAG-CGGGCTCACCGCATATTTGTGCGGTCAACCGTTTCGGAGCCTGTCTCTTGAG
CGTCCCGCCCGA-TGCAC-ATGTTTAGCTTGGGCGGTGTG--ATGAATGGGTTTGTGCCTGTGTTG-CTACTC-TTTTTG
GGAC---AATG-TTTGTTTTGTGA--CAAC-GGCATGTC-ATGTTGCC-TTCGAT---------------TATGTTTTTG
AG-AAAGTTGCG-TTGGC---TA-TTGAAAC-ATC-GGC-TTTGTTT-GGGAG------CG---AT---TGATGGGTC-T
-CGACTCGTCTGCAGCTCGCTT--CATA-TTA-TATGAGCAGCTCTTTCGGATACGGT-GGCTATGTGGGTTTTTGTGGT
CCACTTCGGTCCGCATACGACCTCGTAG-----TTCA-CCCGTAACAGTCCATCGTGCGGTTGGATC-TTCTGC--C-AT
CTTTGCGT-TCTCGTTTTTGCT-CTCATGCCGGAGCAAAGGCGGGTCGTGGGGTT---GCAGATGCTGGCTTAC--GGGG
GC-GGTG---CTGTACGT---GTGGGAGTTCT---ATGT---TATATTAGTGATCGCCGTTGCGTGCGTGTGTATA--GG
TATT--CCGTCCGGGAGTGCCTCAGCAGCTCGCAGGCTCAC-TTTTTT---GACTTGCTACCTGGTTGATCCTGCCAGTA
NNNN
>SC036_[organism=Scleria_distans]_[specimen-voucher=GENT:M._Reekmans_10474]_Scleria_distans_voucher_GENT:M._Reekmans_10474_external_transcribed_spacer,_partial_sequence
TGAGTTGTTCCGGACTTGCTTTCGAAG-CGGGCTCCCCGCATTTTTGTGCGGTCAACTGTTTCGGTGCTTGTCTGCTGAC
CGTCCCGTGCAA-TGCGC-ATGTTTGGCTTGGGCGGTGTCATATTATTGGGTCGGTGCCTGTGTTG-CTACTT-TTTTCG
GAAC-AATATG-ATTGTTTTGTGA--CTAC-GGCTTGTC-ATGTTACC-TTCGAT---------------TATGATTTTG
AG-AAATTTGCG-TGGGCTAATA-TTGAAAC-GTC-GGC-TTTGTTC-GGGAG------CG---ATTGATGATGGGTC-T
-TGACCCGTCCGCAGCGCGCAT--CATA-TTA-TATGAGCCGCTCTTTTGGATACGGTGGGCTATGTGGGTTCTTGTGGT
CCTGTTCGGTCCGCTTGCGACCTCGTAG-----AACA-CCAGTAACAGTTCATCGTGCGGTTGGATC-TTGCGC--T-AT
CTTTGCGT-TCCTGTTTTTGCT-CTCATGCCGGAGCAAAGGCGGGGCGTGGGGAT---GCGTATGCTTGCTTTC--GGGC
GC-GTGG---CTGTATGT---GTGGGAGTTCT---ATGA-TATATATTAGTGATTGCCGTTGCGTTCGTGCGTATT--GG
CACT--CCGTCGGGGAGTGCCTCAGCAGCTCGCAGGCTCAC-TTTTTT---GACATGCTACCTGGTTGATCCTGCCAGNN
NNNN
>SC037_[organism=Scleria_distans]_[specimen-voucher=GENT:M._Reekmans_7239]_Scleria_distans_voucher_GENT:M._Reekmans_7239_external_transcribed_spacer,_partial_sequence
NGAGTTGTTCCGGACTTGCTTTCGAAG-CGGGCTCCCCGCATTTTTGTGCGGTCAACTGTTTCGGTGCTTGTCTGCTGAC
CGTCCCGTGCAA-TGCGC-ATGTTTGGCTTGGGCGGTGTCATATTATTGGGTCGGTGCCTGTGTTG-CTACTT-TTTTCG
GAAC-AATATG-ATTGTTTTGTGA--CTAC-GGCTTGTC-ATGTTACC-TTCGAT---------------TATGATTTTG
AG-AAATTTGCG-TGGGCTAATA-TTGAAAC-GTC-GGC-TTTGTTC-GGGAG------CG---ATTGATGATGGGTC-T
-TGACCCGTCCGCAGCGCGCAT--CATA-TTA-TATGAGCCGCTCTTTTGGATACGGTGGGCTATGTGGGTTCTTGTGGT
CCTGTTCGGTCCGCTTGCGACCTCGTAG-----AACA-CCAGTAACAGTTCATCGTGCGGTTGGATC-TTGCGC--T-AT
CTTTGCGT-TCCTGTTTTTGCT-CTCATGCCGGAGCAAAGGCGGGGCGTGGGGAT---GCGTATGCTTGCTTTC--GGGC
GC-GTGG---CTGTATGT---GTGGGAGTTCT---ATGA-TATATATTAGTGATTGCCGTTGCGTTCGTGCGTATT--GG
CACT--CCGTCGGGGAGTGCCTCAGCAGCTCGCAGGCTCAC-TTTTTT---GACATGCTACCTGGTTGATCCTGCCAGNN
NNNN
>SC039_[organism=Scleria_distans]_[specimen-voucher=GENT:R._Gonto_&_A._Fernandez_147]_Scleria_distans_voucher_GENT:R._Gonto_&_A._Fernandez_147_external_transcribed_spacer,_partial_sequence
TGAGTTGTTCTGGACTTGCTTTCGAAG-CGGGCTCCCCGCATTTTTGTGCGGTCAACTGTTTCGGTGCTTGTCTGCTGAC
CGTCCCGTGCGA-TGCGA-ATGTTTGGCTTGGGCGGTGTCATATTATTGGGTCGGTGCCTGTGTTG-CTACTT-TTTTCG
GAAC-AATATG-ATTGTTTTGTGA--CTAC-GGCTTGTC-ATGTTACC-TTCGAT---------------TATGATTTTG
AG-AAATTTGCG-TGGGCTAATA-TTGAAAC-GTC-GGC-TTTGTTC-GGGAG------CG---ATTGATGATGGGTC-T
-TGACCCGTCCGCAGCGCGCAT--CATA-TTA-TATGAGCCGCTCTTTTGGATACGGTGGGCTATGTGGGTTCTTGTGGT
CCTGTTCGGTCCGCTTGCGACCTCGTAG-----AACA-CCAGTAACAGTTCATCGTGCGGTTGGATC-TTGCGC--T-AT
CTTTGCGT-TCCTGTTTTTGCT-CTCATGCCGGAGCAAAGGCGGGGCGTGGGGAT---GCGTATGCTTGCTTTC--GGGC
GC-GTGG---CTGTATGT---GTGGGAGTTCT---ATGA-TATATATTAGTGATTGCCGTTGCGTTCGTGCGTATT--GG
CACT--CCGTCGGGGAGTGCCTCAGCAGCTCGCAGGCTCAC-TTTTTT---GACATGCTACCTGGTTGATCCTGCCANNN
NNNN
>SC040_[organism=Scleria_sobolifer]_[specimen-voucher=GENT:C._Reid_531]_Scleria_sobolifer_voucher_GENT:C._Reid_531_external_transcribed_spacer,_partial_sequence
TGAGTTGTTCCGGACTTGCTTTTGAAA-CGGGCTCCCCGCATATTTGTGCGGTCAACTGTTTCAGAGCTTGTTTCTTTAG
CGTCCCGCCCGA-TGCTC-ATATTTAGCTTGGGCGGTGTG--ATGAATGGTTTGGTGCCTGTGTTGGCTACTT-ATTTTG
GGAT---AATG-CTGGTTTTGTTA--CTAC-GGCATGTC-TTGTTGCC-TTTGAT---------------TATGATTTTG
AT-AAAGTTGCG-TGGGC---AA-TTGAAAC-ATT-GGC-TTTTTTT-GGGAG------TG---AT---CGATGGGTC-T
-CGACTCGTCCGCAGCTCGCAT--CATA-TTA-TATGAGCAGCTCTTTCGGATACGGT-GGCTATGTGGGTACTTGTGGT
CCTCTTCGGTCCGCATGTGACCTTGTAG-----TACA-CCCGTAAAAGTTGAACGTGCGGTTGGATC-TTGTGG--C-AT
CTTGGTGT-TCCTGTTTTTGCT-GTCATGCTGGAGCAAAGGCGGGGCGTGGGGAT---GCAGATGCTGGCTTAC--GGGG
GC-GTTG---CTGTACGT---GTGGGTGTTCT---ATG---AATTATTAGTGATTGCCGTTGCGTGCGTGCGTATT--GG
TATC--CCGTCCGGGAGTGCCTCAGCAGCTCGCAGGCTCAC-TATTTT---GACTTGCTACCTGGTTGATCCTGCCAGTA
GTCT
>SC041_[organism=Scleria_spicata]_[specimen-voucher=GENT:R.M._Harley_24658]_Scleria_spicata_voucher_GENT:R.M._Harley_24658_external_transcribed_spacer,_partial_sequence
TGAGTTGTGCCGGACTTGCTTTCGAAG-CGGGCTCACCGCACATCTGTGCGGTCAACTGTTTCGGAGCTTGTCTCTTGAG
CGTCCCGCCCGA-TGCAC-ATATTTAGCTTGGGCGGTGTG--ATGAATGGGTTGGTGCCTGTGTTG-CTACTC-TTTTAG
GGAC---GATG-TTTGTTTTGTGA--CAAC-GGCATGTC-ATGTTGCC-TTCGAT---------------TATGATTTTG
AG-AAAGTTGCG-TGGGC---AA-GTGAAAC-ATT-GGC-TTTGTTC-GGGAG------CG---AT---CGATGGGTC-T
-CGACTCGTCCGCAGCTCGCTT--CATA-TTA-TATGAGCAGCTCTTTCGGATACGGT-GGCTATCTGGGTTCTTGCGTT
CCTCTTCGGTCCGCATGCGACCTCGTAG-----TTCA-CCCGTAACAGTTCATCGTGCGGTTGGATC-TTGTGC--C-AT
CTTTGCGT-TCCCGTTTTTGCT-CTCATGCCGGAGCAAAGGCGGGGCGTGGGGAT---GCAGATGCTGGCTTAC--GGGG
GC-GGTG---CTGTACGT---GTGGGAGTTCT---ATGT---TATATTAGTGATCGCCGTTGCGTGCGTGCGTATA--GG
TATT--CCGTCCGGGAGTGCCTCAGCAGNNNNNNNNNNNNN-NNNNNN---NNNNNNNNNNNNNNNNNNNNNNNNNNNNN
NNNN
>SC042_[organism=Scleria_woodii]_[specimen-voucher=GENT:M.E._Dyer_753]_Scleria_woodii_voucher_GENT:M.E._Dyer_753_external_transcribed_spacer,_partial_sequence
TGAGTTGTTCTAGACTTGCTTTCGAAG-CGGGCTCCCCGCATATATGTGCGGTCAACTGTTTCGTAGCTTGTTTCCCGAG
CGTCC-GGCCCGACGCAC-ATATTTAGCTTGGCTGGCCGG--ATCAATGGGTTGTTGCCTGTGTTG-CTACTT-ATTTTG
GGAC---ATTG-TTTGTTTTCTGA--CTAC-GGCATGTC-ATGTTGCC-TTCGATT-------------ATATGATCTTG
AG-AAAGTTGCG-TAGGC---TA-TTGAAAC-ATC-CGC-TTTGTTC-GGGAG------CG---AT---CGATGGGTC-T
-CGACTCGTCCGCAGCTCCCGT--CATA-CTA-TATGAGCTGCTCTTTCGGATACGGT-GGCTATGTGGGTTCTTGCGGT
CCTCTTCGGTCGGCATGCAACCTCGTAGT---ACACA-CCCGTAATAGTTCATCATGTGGTAGGATC-TTGTGC--C-AT
CTTTGCGT-TCCTGTTTTTGCTCCTCGTGCGGGAGTAAAGGCGGGGCGTGGGGATAATGCAGATGCTGGCATAT------
---GGTG--TTTGTACGT---GTGGGAGTTCT---ATG---ATATATTTGTGATTG-CGTTGCGTGCGTGCGTATT--GG
CATT--CCGTCCGGGAGTGCTTCAGCAGCTCGCAGGCTCAC-TGTTTT---GACTTGCTACCTGGTTGATCCTGCCAGTA
NNNN
>SC044_[organism=Scleria_micrococca]_[specimen-voucher=GENT:G._Cremers_&_J.J._Granville_13978]_Scleria_micrococca_voucher_GENT:G._Cremers_&_J.J._Granville_13978_external_transcribed_spacer,_partial_sequence
TGAGTTGTTCTAGACTTGCTTTCGAAG-CGGGCTCCCCGCATATTTGTGCGGTCAACCGTTTCGTAGCTTGTTTCTCGAG
CGTCCCGCCCCGATGCAC-ATATTTAGCTTGGCTGGTGCG--ATCAATGGGTTGTTGCCTGTGTCG-GTACTG-TTTTTG
GGAC---AATG-TTTGTATTATGA--CTAC-GGCATGTC-ATGTTGCC-TTCGAT---------------TATGATTTTG
AG-AAAGATGCG-TAGGC---TA-TTGAAAC-GTT-GGC-TTTGTTC-GGGAG------CG---AT---CGATGGGTC-T
-CGACTCGTCCGCAGCTCGCGT--CATA-TTA-TATGAGCAGCTCTTTCGGATACGGT-AGCTATGTGGGTTCTCGTGGT
CCTCTTCGGTCCGCATGCAACCTCGTAGT---ACACG-CCCGTAACATTTCATTGTGTGGTAGGATC-TTGTGC--C-AT
CTCCGCGT-TCCTGTTTTTGCTCCTCGTGCGGGAGCAAAGGCGGGGCGTGGGGATAATGCAGATGCTGGCATAT------
---GGTG--TTTGTATGT---GTGGGAGTTCT---ATG---ATATATTAGTGATTG-CGTTGCGTGCGTGCGTAAT--GG
CATT--CCGTCCGGGAGTGCTTGCGCAGCTCGCAGGCTCAC-TTTTTT---GACTTGCTACCTGGTTGATCCTGCCAGTA
NNNN
>SC045_[organism=Scleria_micrococca]_[specimen-voucher=GENT:P.J.M._Maas_et_al._7211]_Scleria_micrococca_voucher_GENT:P.J.M._Maas_et_al._7211_external_transcribed_spacer,_partial_sequence
TGAGTTGTTCTAGACTTGCTTTCGAAG-CGGGCTCCCCGCATATTTGTGCGGTCAACCGTTTCGTAGCTTGTTTCTCGAG
CGTCCCGCCCCGATGCAC-ATATTTAGCTTGGCTGGTGCG--ATCAATGGGTTGTTGCCTGTGTCG-GTACTG-TTTTTG
GGAC---AATG-TTTGTATTATGA--CTAC-GGCATGTC-ATGTTGCC-TTCGAT---------------TATGATTTTG
AG-AAAGATGCG-TAGGC---TA-TTGAAAC-GTT-GGC-TTTGTTC-GGGAG------CG---AT---CGATGGGTC-T
-CGACTCGTCCGCAGCTCGCGT--CATA-TTA-CATGAGCAGCTCTTTCGGATACGGT-AGCTATGTGGGTTCTCGTGGT
CCTCTTCGGTCCGCATGCAACCTCGTAGT---ACACG-CCCGTAACATTTCATTGTGTGGTAGGATC-TTGTGC--C-AT
CTCCGCGT-TCCTGTTTTTGCTCCTCGTGCGGGAGCAAAGGCGGGGCGTGGGGATAATGCAGATGCTGGCATAT------
---GGTG--TTTGTATGT---GTGGGAGTTCT---ATG---ATATATTAGTGATTG-CGTTGCGTGCGTGCGTAAT--GG
CATT--CCGTCCGGGAGTGCTTGCGCAGCTCGCAGGCTCAC-TTTTTT---GACTTGCTACCTGGTTGATCCTGCCAGTA
TNNN
>SC046_[organism=Scleria_castanea]_[specimen-voucher=GENT:J.C._Solomon_et_al._19067]_Scleria_castanea_voucher_GENT:J.C_Solomon_et_al._19067_external_transcribed_spacer,_partial_sequence
TGAGTTGTTCCTGACTTGCTTTACACA-CGGGCTCCCCGCATACATGTGCGGCCAACCGTTGTGGAGCTTGTCTCTTCAG
CGTCCGGCTAGA-TGCAT--TCATTAGCTTGGGCAGAGGG-TGATATTTGGTTTGTGCTTGTGTTG-CTACCT-GTTGGG
GAAA--CAACG--CCGTCTTGTGA--CG----GCATATC-ATGTTGCC-TTTGAT---------------TGTGATTCTG
AG-AAAGTTGCG-TGGGCAT----TTGAAAC-ATC-GGC-TTTGTTC-GAGAG------CG---AT---TGATGGGTA-T
-CGACTCGTCTGCAGCTCGCCT--CGTA-ATA-TAT-AGCTGCTCTTGKGGATTCCGT-GACTATGTGGGTCTTTGKGGT
CCT-TTCGGTCYGCATTTGACCTTGTAG-----TTCC-CTCGTAACAGGTCATTGTGCGATAAGCT--TTGAAT--C-GC
CGTTTTGC-TCTTGACTGCGCT-----GGTCGGAGCAT------GGCGGGGAATG----CAGATGGGGGCTTAC----GG
GC-AGTG---CTGTACGTG--T--GAAGTTCT---ATG---TCTTATTAGTGATTGCCGGAGTGTGCATGCGTGAT--GG
TATGACCTATCCTGGTGTGCCTCCGCAGCTCGCAGGCTCAC-AATTTT---GTCGTGCTACCTGGTTGATCCTGNNNNNN
NNNN
>SC047_[organism=Scleria_castanea]_[specimen-voucher=GENT:St.G._Beck_22851]_Scleria_castanea_voucher_GENT:St.G._Beck_22851_external_transcribed_spacer,_partial_sequence
NNNNNNNNNNNNNNNNNNNNNNNNNNN-NNNNNNNNNNNNNNNNNNNNNNNNNNNACCGTTGTGGAGCTTGTCTCTTCAG
TGTCCGGCTAGA-TGCAT--TCATTAGCTTGGGCAGAGGG-TGATATTTGGTTTGTGCTTGTGTTG-CTACCT-GTTGGG
GAAA--CAACG--CCGTCTTGTGA--CG----GCATATC-ATGTTGCC-TTTGAT---------------TGTGATTCTG
AG-AAAGTTGCG-TGGGCAT----TTGAAAC-ATC-GGC-TTTGCTC-GAGAG------CG---AT---TGATGGGTA-T
-CGACTCGTCTGCAGCTCGCCT--CGTA-ATA-TAT-AGCTGCTCTCGTGGATTCCGT-GACTATGTGGGTCTTTGTGGT
CCT-TTCGGTCTGCATTTGACCTTGTAG-----TT-C-CTCGTAACAGGTCATTGTGCGGTAAGCT--TTGCGT--C-GC
TGTTCTGC-TCTTGACTGCGCT-----GGTCGGAGCAT------GGCGGGGGACG----CAGATGGGGGCTTAC----GT
GC-AGTG---CTGTACGTG--T--GAAGTTCT---ATG---GATTATTAGTGATTGCCGGCGTGTGCGTGCGTGAC--GG
TATAACCTATCCTGGTGTGCCTCCGCAGCTCGCAGGCTCAC-AATTTT---GTCGTGCTACCTGGTTGATCCTGCCAGTA
GTCT
>SC049_[organism=Scleria_catophylla]_[specimen-voucher=GENT:H._&_E._Hess_51-139]_Scleria_catophylla_voucher_GENT:H._&_E._Hess_51-139_external_transcribed_spacer,_partial_sequence
TGAGTTGTTCCGGACTTGCTTTCGAAG-TGGGCTCCCCGCATTTTTGTGCGGCCAACTGTTTCGGTGCTTGTCTCCTGAC
CGTCCCGTGCGA-TGCGC-ATTTTTGGCTTGGGCGGTGTC--ATTATTGGGTCGGTGCCTGTGTTG-CTACTT-TTTTCG
GAAC-AATATG-AGTGTTTTGTGA--CTACGGGCTTGTC-ATGTTACC-TTCGAT---------------TATGATTTTG
AG-AAATTTGCG-TGGGCTAATA-TTGAAAC-GTC-GGC-TCTGTTC-GGGAG------CG---ATTGATGATGGGTC-T
-TGACCCGTCCGCAGCGCGCAT--CATA-TTA-TATGAGCCGCTCTTTCGGATACGGTGGGCTATGTGGGTTCTTGTGGT
CCTGTCCGGTCCGCTTGCGACCTCGTAG-----AACA-CCAGTAACAGTTCATCGTGCGGTTGGATC-TTGCGC--T-AT
CTTTGTGT-TCCTGTTTTTGCT-CTCATGCCGGAGCAAAGGCGGGGCATGGGGAT---GCGGACGCTGGCTTTC--GGGC
GC-GTGG---CTGTATGC---GTGGGAGTTCT---GTGA-TATATATTAGTGATTGCCGTTGCGTTCGTGCGTATT--GG
CACT--CCGTCGGGGAGTGCCTCAGCAGCTCGCAGGCTCAC-TTTTTT---GACATGCTACCTGGTTGATCCTGCCAGTA
GTCN
>SC050_[organism=Scleria_catophylla]_[specimen-voucher=GENT:H._&_E._Hess_52-505]_Scleria_catophylla_voucher_GENT:H._&_E._Hess_52-505_external_transcribed_spacer,_partial_sequence
TGAGTTGTTCCGGACTTGCTTTCGAAG-TGGGCTCCCTGCATTTTTGTGCGGCCAACTGTTTCGGTGCTTGTCTCCTGAC
CGTCCCGTGCGA-TGCGC-ATTTTTGGCTTGGGCGGTGTC--ATTATTGGGTCGGTGCCTGTGTTG-CTACTT-TTTTCG
GAAC-AATATG-AGTGTTTTGTGA--CTACGGGCTTGTC-ATGTTACC-TTCGAT---------------TATGATTTTG
AG-AAATTTGCG-TGGGCTAATA-TTGAAAC-GTC-GGC-TCTGTTC-GGGAG------CG---ATTGATGATGGGTC-T
-TGACCCGTCCGCAGCGCGCAT--CATA-TTA-TATGAGCCGCTCTTTCGGATACGGTGGGCTATGTGGGTTCTTGTGGT
CCTGTCCGGTCCGCTTGCGACCTCGTAG-----AACA-CCAGTAACAGTTCATCGTGCGGTTGGATC-TTGCGC--T-AT
CTTTGTGT-TCCTGTTTTTGCT-CTCATGCCGGAGCAAAGGCGGGGCATGGGGAT---GCGGACGCTGGCTTTC--GGGC
GC-GTGG---CTGTATGC---GTGGGAGTTCT---ATGA-TATATATTAGTGATTGCCGTTGCGTTCGTGCGTATT--GG
CACT--CCGTCGGGGAGTGCCTCAGCAGCTCGCAGGCTCAC-TTTTTT---GACATGCTACCTGGTTGATCCTGCCAGTA
GTCT
>SC051_[organism=Scleria_catophylla]_[specimen-voucher=GENT:H._&_E._Hess_52-844]_Scleria_catophylla_voucher_GENT:H._&_E._Hess_52-844_external_transcribed_spacer,_partial_sequence
TGAGTTGTTCCGGACTTGCTTTCGAAG-TGGGCTCCCCGCATTTTTGTGCGGCCAACTGTTTCGGTGCTTGTCTCCTGAC
CGTCCCGTGCGA-TGCGC-ATTTTTGGCTTGGGCGGTGTC--ATTATTGGGTCGGTGCCTGTGTTG-CTACTT-TTTTCG
GAAC-AATATG-AGTGTTTTGTGA--CTACGGGCTTGTC-ATGTTACC-TTCGAT---------------TATGATTTTG
AG-AAATTTGCG-TGGGCTAATA-TTGAAAC-GTC-GGC-TCTGTTC-GGGAG------CG---ATTGATGATGGGTC-T
-TGACCCGTCCGCAGCGCGCAT--CATA-TTA-TATGAGCCGCTCTTTCGGATACGGTGGGCTATGTGGGTTCTTGTGGT
CCTGTCCGGTCCGCTTGCGACCTCGTAG-----AACA-CCAGTAACAGTTCATCGTGCGGTTGGATC-TTGCGC--T-AT
CTTTGTGT-TCCTGTTTTTGCT-CTCATGCCGGAGCAAAGGCGGGGCATGGGGAT---GCGGACGCTGGCTTTC--GGGC
GC-GTGG---CTGTATGC---GTGGGAGTTCT---GTGA-TATATATTAGTGATTGCCGTTGCGTTCGTGCGTATT--GG
CACT--CCGTCGGGGAGTGCCTCAGCAGCTCGCAGGCTCAC-TTTTTT---GACATGCTACCTGGTTGATCCTGCCAGTA
GNNN
>SC052_[organism=Scleria_composita]_[specimen-voucher=GENT:St.G._Beck_13175]_Scleria_composita_voucher_GENT:St.G._Beck_13275_external_transcribed_spacer,_partial_sequence
NNNNNNNNNNNNNNNNNNNNNNNNNNN-NNNNNNNNNNNNNTATTTGTGCGGTCAACTGTTTCGTAGCTTGTTTCTCGAG
CGTCCCGCCCCGATGCAC-ATATTTAGCTTGGCTGGTGCG--ATCAATGGGTTGTTGCCTGTGTTG-GTACTA-TTTTTG
GGAC---AATG-CTTGTATTATGA--CTAC-GGCATGTC-ATGTTGCC-TTCGAT---------------TATGATTTTG
AG-AAAGATGCG-TAGGC---TA-TTGAAAC-GTT-GGC-TTTGTTC-GGGAG------CG---AT---CGATGGGTC-T
-CGACTCGTCCGCAGCTCGCGT--CATA-TTA-TATGAGCAGCTCTTTCGGATACGGT-AGCTATGTGGGTTCTCGTGGT
CCTCTTCGGTCCGCATGCAACCTCGTAGT---ACACA-CCCGTAACATTTCACTGTGTGGTAGGATC-TTGCGC--C-AT
CTCCGCGT-TCCTGTTTTTGCTCCTCGTGCGGGAGCAAAGGCGGGGCGTGGGGATAATGCAGATGCTGCCATAT------
---GGTG--TTTGTATGT---GTGGGAGTTCT---ATG---ATATATTAGTGATTG-CGCTGCGTGCGTGCGTAAT--GG
CATT--CCGTCCGGGAGTGCTTGCGCAGCTCGCGGGCTCAC-TTTTTT---GACTTGCTACCTGGTTGATCCTGCCAGTA
TNNN
>SC053_[organism=Scleria_purdiei]_[specimen-voucher=GENT:St.G._Beck_13542]_Scleria_purdiei_voucher_GENT:St.G._Beck_13542_external_transcribed_spacer,_partial_sequence
NNNNNNNNNNNAGACTTGCTATCGAAG-CGGGCTCCCCGCATATTTGTGCGGTCAACTGTTTCGTAGCTTGTTTCTCGAG
CGTCCCGCCCCGATGCAC-ATATTTAGCTTGGCTGGTGCG-RATCAATGGGTTGTTGCCTGTGTTG-CTACTA-TTTTTG
GGAC---AATG-TTTGTTTTGTGA--CTAC-GGCATGTC-ATGTTGCC-TTCGAT---------------TATGATTTCG
AT-AAAGTTGCG-TAGGC---TA-TTGAAAC-ATC-GGC-TTTGTTC-GGGAG------CG---AT---CGATGGGTC-T
-CGACTCGTCCGCAGCTCACGT--CATA-TTA-TATGAGCAGCTCTTTCGGATACGGT-AGCTATGTGGGTTCTTGTGGT
CCTCTTCGGTCCGCATGCAACCTCGTAGT---ACACA-CSCGTAACGGTTCATTGTGTGGTAGGATT-TTGTGC--C-AT
CTTCGCGT-TCCTGTTTTTGCTCCTCGTGCGGGAGCAAAGGCGGGGCGTGGGGATAATGCAGATGCTGGCATAT------
---GGTG--TTTGTACGT---GTGGGAGTTCT---ATG---ATATATCAGTGATTG-CGTTGCGTGCGTGCGTAAT--GG
CATT--CCGTCCGGGAGTGCTTCAGCAGCTCGCACGCTCAC-TTTTTT---GACTTGCTACCTGGTTGATCCTGCCAGTA
GNNN
>SC059_[organism=Scleria_brownii]_[specimen-voucher=GENT:XXX_XXX]_Scleria_brownii_voucher_GENT:XXX_XXX_external_transcribed_spacer,_partial_sequence
TGAGTTGTGTCGGATGTGCTTTGCACGGCGGGCTCCCCGCACATCGGTGCGGCCAACCGTCGTGGGGCTTGTCTTTTCAA
TATCC--CTCGGATGCTT-TGTTCTTGCGGCGGAGGGACA--ATGCTTTG-TCGGTGCTTGTGTGG-GTACCC-------
---------------ATCTTGTGGAACGGC-----------TGTTGCC-TTTGACGGGTTGTTTTCTCCCCTCTATTGCG
AT--AGATTCTG-TGGGCTT----TTGAAAT-GCT-GGC-TTTATCC-TTGAG------CGCACA---------------
-----TCGTGTGCCGCTCGCTC-------GGT-TATTGTCGCCTCTCGTGGATGCTGT-GGCTATGTGGGATTCCGCGGT
CCT-TTTGGTCCGCAAGTTTCTGTTGATTTCCCCTTG-CACGCAAAGATTGCTCC--------CCTCCCCTTGC--T---
-CTTGTGG-AACGGCTTTGGCT-------TTG--TCACGTGCGGAGCGGTGGGAT---GCTGATG-GGGTTTGC--GGGG
GC-AGCGCTTTTGTGCAATT-GCGTGATGTTT--TATGATTTATTATTAGCGATTGCCGGCTCATGTCGTGCGAAT--GG
TCGC--CCGGTCGGGTGCGCCATAGCCGCGTGCGGGCTCTC-GTCTAT---GAGATGCTACCTGGTTGATCCTGCCAGTA
GTCA
>SC070_[organism=Scleria_calcicola]_[specimen-voucher=GENT:M._Bingham_7587]_Scleria_calcicola_voucher_GENT:M._Bingham_7587_external_transcribed_spacer,_partial_sequence
TGAGTTGTTCTAGACTTGCTTTCGAAG-CGGGCTCCCCGCATATTTGTGCGGTCAACTGTTTCGTAGCTTGTTTCCCGAG
CGTCCCGCCCCGATGCAC-AAATTTTGCTTGGCTGGTGCG--ATCAATGGGTTGTTGCCTGTGTTG-CTACTA-TTTTTG
GGAC---AATG-TTTGCTTTGTGA--CTAC-GGCATGCC-ATGTTGCC-TTCGAT---------------TATGATTTTG
AGAAAAGTTGCG-TAGGC---TA-TTGAAAC-ATC-GGC-TTTGTTC-GGGAG------CG---AT---CGATGGGTC-T
-CGACTCGTCCGCAGCTCGCGT--CATA-TTA-TATGAGCAGCTCTTTCGGATACGGT-AGCTATGTGGGTTCTTGCGGT
CCTCTTCGGTCCGCATGCAACCACGTCGT---ACACA-CCCGTAACAGTTCATTGTGTGGTAGGATC-TTGCGC--C-AT
CTTCGCGT-TCCTGTTTTTGCTCCTCGTGCGGGAGCAAAGGCGGGGCGCGCGGATAATGCAGATGCTTGCATAT------
---GGTG--TTTGTACGT---ATGGGAGTTCT---ATG---ATAAATTAGTGATTG-CGTTGCGTGCGTGCGTAGT--GG
CATT--CCGTCCGGGAGTGCTTCAGCAGCTCGCAGGCTCAC-TTTCTT---GACTTGCTACCTGGTTGATCCTGCCAGTN
NNNN
>SC110_[organism=Scleria_mackaviensis]_[specimen-voucher=GENT:XXX_XXX]_Scleria_mackaviensis_voucher_GENT:XXX_XXX_external_transcribed_spacer,_partial_sequence
NNNNNNNNNNNNNNNNNNNNNNNNNNNNNNNNNNNNNNNNNNNNNNNNNNNNNNNNNNNNNNNNNNNNNNNNNNNNNCNA
TATCC--CTCGGATGCTT-TGTTCTTGCGGCGGAGGGACG--ATGCTTTG-TCGGTGCTTGTGTGG-GTACCC-------
---------------ATCTTGTGGAACGGC-----------TTTTGCC-TTTGACGGGTTGTTTTCTCCCCTCTATTGCG
AT--AGATTCTG-TGGGCTT----TTGAAAT-GCT-GGC-TTTATCC-TCGAG------CGCACACTG-----GGGGA--
-ATGCTCGTGTGCCGCTCGCTC-------GGT-TATTGTCGTCTCTCGTGGATGCTGT-GGCTATGTGGGATTCCGCGGT
CCT-GTCGGTCCGCGAGTTTCTGTTGATTTCCCCTCG-CACGCAAAGATTGCTCC--------CCTCCCCTCGC--T---
-CTTGCGG-AACGACTTTGGCT-------TTG--TCACGGGCGGAGCGGTGGGAT---GCTGATG-GGGTTTGC--GGGG
GC-AGCGCTTTTGTGCGATT-GCGTGATGTTT--TATGATTTATTATTAGCGATTGCCGATTCATGTCGTGCGAAT--GG
TNNN--NNNNNNNNNNNNNNNNNNNNNNNNNNNNNNNNNNN-NNNNNN---NNNNNNNNNNNNNNNNNNNNNNNNNNNNN
NNN-
>SC118_[organism=Scleria_virgata]_[specimen-voucher=GENT:H.S._Irwin_et_al._20762]_Scleria_virgata_voucher_GENT:H.S._Irwin_et_al._20762_external_transcribed_spacer,_partial_sequence
TGAGTTGTTCCTGACTTGCTTTGCACG-CGGGCTCCCCGCATACATGTGCGGCCAACCGTTGTGGAGCTTGTCACTTCAG
TGTCCGGCTAGA-TGCAT--TCATTAGCTTGGGCAGAGGG-TGATCTTTGGTTTGTGCTTGTGTTG-CTACCT-CTGTGG
GAAA--CAACG--TCGTCTTGTGA--CG----GCATATC-ATGTTGCC-TTTGAT---------------TGTGATTTTG
AG-AAAGTTGCG-TGGGCAT----TTGAAAC-ATC-GGC-TTTGATC-GAGAG------CG---AT---TGATGGGTA-C
-CGACTCGTCAGTAGATCGCCT--CGTT-ATA-TAT-GGCTGCTCTCGTGGGTGCCGT-GACTATGTGGGTCATTGTTGT
CCT-TTCGGTCTGCATTTGACCTTGTAG-----TTCC-CGCGTAACAGGT------------------------------
-------------------------------------------------------------------------C----GG
GC-AGTC---CTGTACGTG--T--GAAGTTCT---ATT---TCTTATCAGTGATTGTCGGTGAGTGTGTGCGTGAT--GG
TATAACCCGTCCTGGTGTGCCTCCGCAGCTCGCTGGCTCAC-AATTTT---GTCGTGCTACCTGGTTGATCCTGCCAGTA
GTCA
>SC123_[organism=Scleria_pergracilis]_[specimen-voucher=GENT:S._Laegaard_21176]_Scleria_pergracilis_voucher_GENT:S._Laegaard_21176_external_transcribed_spacer,_partial_sequence
TGAGTTGTTCTAGACTTGCTTTCGAAG-CGGGCTCCCCGCATATTTGTGCGGTCAACTGTTTCGTAGCTTGTTTCTCGAG
CGTCCCGCCCCGATGCAC-TTATTTTTCTTGGCTGGTGCG--ATCAATGGTTTGTTGCCTGTGTTG-CTACTA-TATTTG
GGAC---AATG-TTTGGTTTGTGA--CTAC-GGCATGCC-ATGTTGCC-TTCGAT---------------AATGATTTTG
AG-AAAGTTGCG-TAGGC---TA-TTGAAAC-ATC-GGC-TTTGTTC-GGGAG------CG---AT---CGATGGGTC-T
-CGACTCGTCCGCAGCTCGCGT--CATA-TTA-TATGAGTAGCTCTTTCGGATACGGT-AGCTATGTGGGTTCTTGTGGT
CCTCTTCGGTCCGCATGCAACCTCGTAGT---ACATGCCCCGTAACAGTTCATTGTGTGGTAGGATC-TTGTGC--C-AT
CTCCGCGT-TCCTGTTTTTGCTCCTCGTGCGGGAGCAAAGGCGGGGCGTGGGGATAATGCAGATGCTGGCATAT------
---GGTG--TTTGAACGT---GTGGGAGTTCT---ATG---ATATATTAGTGATTG-CGTTGCGTGCGTGCGTAGT--GG
CATT--CCGTCCGGGAGTGCTTCAGCAGCTCGCATGCTCAC-TTTTTT---GACTTGCTACCTGGTTGATCCTGCCAGTA
TCNN
>SC124_[organism=Scleria_suaveolens]_[specimen-voucher=GENT:P._Smith_&_C._Chishala_1844]_Scleria_suaveolens_voucher_GENT:P._Smith_&_C._Chishala_1844_external_transcribed_spacer,_partial_sequence
TGAGTTGTTCTAGACTTGCTTTCGAAG-CGGGCTCCCCGCATATTTGTGCGGTCAACTGTTTCGTAGCTTGTTTCTCGAG
TGTCCCGCCCCGATGCAC-ATATTTTGCTTGGCTGGTGCG--ATCAATGGGTTGTTGCCTGTGTTG-CTACTG-TTTTTG
GGAA---AATG-TTTGGTTTGTGA--CTAC-GGCATGCC-ATGTTGCC-TTCGAT---------------TATGATTTTG
AG-AAAGTTGCG-TAGGC---TATTTGAAAC-ATC-GGC-TTTGTTC-GGGAG------CG---AT---CGATGGGTC-T
-CGACTCGTCCGCAGCTCGCGT--CATATTTA-TATGAGCAGCTCTTTTGGATACGGT-AGCTATGTGGGTTCGTGTGGT
CCTCTTCGGTCCGCATGCAAGCTCGTAGT---ACACACCCCGTAACAGTTCATTGTGTGGTAGGATC-TTGTGC--C-AT
CTTCGCGT-TCCTGTTTTCGCTCCTCGTGCGGGAGCGAAGGCGGGGCGTCGGGATAATGCAGATGCTGGCATAT------
---GGTG--TCTGAACGT---GTGGGAGTTCT---ATG---ATATATTAGTGATTG-CGTTGCGTGCGTGCGTAGT--GG
CATT--CCGTCCGGGAGTGCTTCAGCAGCTCGCAGGCTCAC-TTTTTT---GACTTGCTACCTGGTTGATCCTGCCAGTA
NNNN
>SC126_[organism=Scleria_angustifolia]_[specimen-voucher=GENT:H._&_E._Hess_52-598]_Scleria_angustifolia_voucher_GENT:H._&_E._Hess_52-598_external_transcribed_spacer,_partial_sequence
TGAGTTGTTCTAGACTTGCTTTCGAAG-CGGGCTCCCCGCATATTTGTGCGGTCAACCGTTTCGTAGCTTGTTTCTCGAG
CGTCCCGCCCCGATGCAC-ATATTTAGCTTGGCTGGTGCG--ATCAATGGGTTGTTGCCTGTGTTG-CTACTATTTTTTG
GGAC---AATG-TTTGTTTTGTGA--CTAC-GGCATGTC-ATGTTGCC-TTCGAT---------------TATGATTTTG
AG-AAAGTTGCG-TAGGC---TA-TTGAAAC-ATC-GGC-TTTGTTC-GGGAG------CG---AT---CGATGGGTC-T
-CGACTCGTCCGCAGCTCGCGT--CATA-TTA-TATGAGCAGCTCTTTCGGATACGGT-AGCTATGTGGGTTCTTGTGGT
CCTCTTCGGTCCGCATGCAACCTCGTAGT---ACACG-CCCGTAACAGTTCATTGTGTGGTAGGATT-TTGTGC--C-AT
CTTCGCGT-TCCTGTTTTTGCTCCTCGTGCGGGAGCAAAGGCGGGGCGTGGGGATAATGCAGATGCTGGCATAC------
---GGTG--TTTGTACGT---GTGGGAGTTCT---ATG---ATATATTAGTGATTG-CGTTGCGTGCGTGCGTAAT--GG
CATT--CCGTCCGGGAGTGCTTCAGCAGCTCGCATGCTCAC-TTTTTT---GACTTGCTACCTGGTTGATCCTGCCAGTA
TNNN
>SC144_[organism=Scleria_longispiculata]_[specimen-voucher=GENT:H._&_E._Hess_52-437]_Scleria_longispiculata_voucher_GENT:H._&_E._Hess_52-437_external_transcribed_spacer,_partial_sequence
TGAGTTGTGCCGGACTTGCTCTCGAAG-CGGGCTCACCGCACATCTGTGCGGTCAACTGTTTCGGAGCCTGTCTCTTGAG
CGTCCCGCCCGA-TGCAC-ATATTTAGCTTGGGCGGTGTG--ATGAATGGGTTGGTGCCTGTGTTG-CTACTC-TTTTTG
GGAC---AATG-TTTGTTTTGTGA--CAAC-GGCATGTC-ATGTTGCC-TTCGAT---------------TATG--TTTG
AG-AAAGTTGCG-TCGGC---TA-TTGAAAC-TTC-GGC-TTTGTTC-GGGAG------CG---AT---TGATGGGTC-T
-CGACTCGTCCGCAGCTCGCTTT-CATA-TTA-TATGAGCAGCTCTTTTGGATACGGT-GGCTATGTGGGTTCTTGTGGT
CCTCTTCGGTCCGCATGCGACCTCGTAG-----TTCA-CCCGTAACAGTTCATCGTGTGGTTGGATC-TTGTGC--C-AT
CTTTGCGT-TCTCGTCTTTGCT-CTCATGCCGGAGCAAAGGCGGGTCGTGGGGAT---GCATATGCTGGCTTAC--GGGG
GC-GGTG---CTGTACGT---GTGGGAGTTCT---ATGT-TATATATTAGTGATCGCCGTTGCGTGCGTGTGTATA--GG
TATT--CCGTCCGGGAGTGCCTCAGCAGCTCGCAGGCTCAC-TTTTTT---GACTTGCTACCTGGTTGATCCTGCCAGAG
TCTA
>SC169_[organism=Scleria_woodii]_[specimen-voucher=GENT:M.E._Dyer_753]_Scleria_woodii_voucher_GENT:M.E._Dyer_753_external_transcribed_spacer,_partial_sequence
TGAGTTGTTCTAGACTTGCTTTCGAAG-CGGGCTCCCCGCATATATGTGCGGTCAACTGTTTCGTAGCTTGTTTCCCGAG
CGTCC-GGCCCGACGCAC-ATATTTAGCTTGGCTGGCCGG--ATCAATGGGTTGTTGCCTGTGTTG-CTACTT-ATTTTG
GGAC---ATTG-TTTGTTTTCTGA--CTAC-GGCATGTC-ATGTTGCC-TTCGATT-------------ATATGATCTTG
AG-AAAGTTGCG-TAGGC---TA-TTGAAAC-ATC-CGC-TTTGTTC-GGGAG------CG---AT---CGATGGGTC-T
-CGACTCGTCCGCAGCTCCCGT--CATA-CTA-TATGAGCTGCTCTTTCGGATACGGT-GGCTATGTGGGTTCTTGCGGT
CCTCTTCGGTCGGCATGCAACCTCGTAGT---ACACA-CCCGTAATAGTTCATCATGTGGTAGGATC-TTGTGC--C-AT
CTTTGCGT-TCCTGTTTTTGCTCCTCGTGCGGGAGTAAAGGCGGGGCGTGGGGATAATGCAGATGCTGGCATAT------
---GGTG--TTTGTACGT---GTGGGAGTTCT---ATG---ATATATTTGTGATTG-CGTTGCGTGCGTGCGTATT--GG
CATT--CCGTCCGGGAGTGCTTCAGCAGCTCGCAGGCTCAC-TGTTTT---GACTTGCTACCTGGTTGATCCTGCCAGTN
NNNN
>SC172_[organism=Scleria_virgata]_[specimen-voucher=GENT:A.L.L._Vanzela_2]_Scleria_virgata_voucher_GENT:A.L.L._Vanzela_2_external_transcribed_spacer,_partial_sequence
NGAGTTGTTCCTGACTTGCTTTTCACG-CGGGCTCCCCGCATACATGTGCGGCCAACCGTTGTGGAGCTTGTCACTTCAG
TGTCCGGCTAGA-TGCAT--TCATTAGCTTGGGCAGAGGG-TGATCTTTGGTTTGTGCTTGTGTTG-CTACCT-CTGTGG
GAAA--CAACG--TCGTCTTGTGA--CG----GCATATC-ATGTTGCC-TTTGAT---------------TGTGATTTTG
AG-AAAGTTGCG-TGGGCAT----TTGAAAC-ATC-GGC-TTTGATC-GAGAG------CG---AT---TGATGGGTA-C
-CGACTCGTCTGCAGATCGCCT--CGTT-ATA-TAT-GGCTGCTCTCGTGGGTGCCGT-GACTATGTGGGTCATTGTTGT
CCT-TTCGGTCTGCATTTGACCTTGTAG-----TTCC-CGCGTAACAGGT------------------------------
-------------------------------------------------------------------------C----GG
GC-AGTC---CTGTACGTG--T--GAAGTTCT---ATT---TCTTATGAGTGATTGTCGGTGCGTGTGTGCGTGAT--GG
TATAACCCGTCCTGGTGTGCCTCCGTAGCTCGCTCGCTCAC-AATTTT---GTCGTGCTACCTGGTTGATCCTGCCAGTN
NNNN
>SC173_[organism=Scleria_pergracilis]_[specimen-voucher=GENT:J.E._Madsen_5987]_Scleria_pergracilis_voucher_GENT:J.E._Madsen_5987_external_transcribed_spacer,_partial_sequence
NNAGTTGTTCTAGACTTGCTTTCGAAG-CGGGCTCCCCGCATATTTGTGCGGTCAACTGTTTCGTAGCTTGTTTCTCGAG
CGTCCCGCCCCGATGCAC-TTATTTTTCTTGGCTGGTGCG--ATCAATGGTTTGTTGCCTGTGTTG-CTACTA-TATTTG
GGAC---AATG-TTTGGTTTGTGA--CTAC-GGCATGCC-ATGTTGCC-TTCGAT---------------AATGATTTTG
AG-AAAGTTGCG-TAGGC---TA-TTGAAAC-ATC-GGC-TTTGTTC-GGGAG------CG---AT---CGATGGGTC-T
-CGACTCGTCCGCAGCTCGCGT--CATA-TTA-TATGAGTAGCTCTTTCGGATACGGT-AGCTATGTGGGTTCTTGTGGT
CCTCTTCGGTCCGCATGCAACCTCGTAGT---ACATGCCCCGTAACAGTTCATTGTGTGGTAGGATC-TTGTGC--C-AT
CTCCGCGT-TCCTGTTTTTGCTCCTCGTGCGGGAGCAAAGGCGGGGCGTGGGGATAATGCAGATGCTGGCATAT------
---GGTG--TTTGAACGT---GTGGGAGTTCT---ATG---ATATATTAGTGATTG-CGTTGCGTGCGTGCGTAGT--GG
CATT--CCGTCCGGGAGTGCTTCAGCAGCTCGCATGCTCAC-TTTTTT---GACTTGCTACCTGGTTGATCCTGCCAGTN
NNNN
>SC177_[organism=Scleria_distans]_[specimen-voucher=GENT:K._Bauters_&_J._Coenen_2013-007]_Scleria_distans_voucher_GENT:K._Bauters_&_J._Coenen_2013-007_external_transcribed_spacer,_partial_sequence
TGAGTTGTTCTGGACTTGCTTTCGAAG-CGGGCTCCCCGCATTTTTGTGCGGTCAACTGTTTCGGTGCTTGTCTGCTGAC
CGTCCCGTRCGA-TGCGC-ATGTTTGGCTTGGGCGGTGTCATATTATTGGGTCGGTGCCTGTGTTG-CTACTT-TTTTCG
GAAC-AATATG-ATTGTTTTGTGA--CTAC-GGCTTGTC-ATGTTACC-TTCGAT---------------TATGATTTTG
AG-AAATTTGCG-TGGGCTAATA-TTGAAAC-GTC-GGC-TTTGTTC-GGGAG------CG---ATTGATGATGGGTC-T
-TGACCCGTCCGCAGCGCGCAT--CATA-TTA-TATGAGCCGCTCTTTTGGATACGGTGGGCTATGTGGGTTCTTGTGGT
CCTGTTCGGTCCGCTTGCGACCTCGTAG-----AACA-CCAGCAACAGTTCATCGTGCGGTTGGATC-TTGCGC--T-AT
CTTTGCGT-TCCTGTTTTTGCT-CTCATGCCGGAGCAAAGGCGGGGCGTGGGGAT---GCGTATGCTTGCTTTC--GGGC
GC-GTGG---CTGTATGT---GTGGGAGTTCT---ATGA-TATATATTAGTGATTGCCGTTGCGTTCGTGCGTATT--GG
CACT--CCGTCGGGGAGTGCCTCAGCAGCTCGCAGGCTCAC-TTTTTT---GACATGCTACCTGGTTGATCCTGCCAGTA
GTCA
>SC178_[organism=Scleria_distans]_[specimen-voucher=GENT:K._Bauters_&_J._Coenen_2013-008]_Scleria_distans_voucher_GENT:K._Bauters_&_J._Coenen_2013-008_external_transcribed_spacer,_partial_sequence
TGAGTTGTTCTGGACTTGCTTTCGAAG-CGGGCTCCCCGCATTTTTGTGCGGTCAACTGTTTCGGTGCTTGTCTGCTGAC
CGTCCCGTGCGA-TGCGC-ATGTTTGGCTTGGGCGGTGTCATATTATTGGGTCGGTGCCTGTGTTG-CTACTT-TTTTCG
GAAC-AATATG-ATTGTTTTGTGA--CTAC-GGCTTGTC-ATGTTACC-TTCGAT---------------TATGATTTTG
AG-AAATTTGCG-TGGGCTAATA-TTGAAAC-GTC-GGC-TTTGTTC-GGGAG------CG---ATTGATGATGGGTC-T
-TGACCCGTCCGCAGCGCGCAT--CATA-TTA-TATGAGCCGCTCTTTTGGATACGGTGGGCTATGTGGGTTCTTGTGGT
CCTGTTCGGTCCGCTTGCGACCTCGTAG-----AACA-CCAGCAACAGTTCATCGTGCGGTTGGATC-TTGCGC--T-AT
CTTTGCGT-TCCTGTTTTTGCT-CTCATGCCGGAGCAAAGGCGGGGCGTGGGGAT---GCGTATGCTTGCTTTC--GGGC
GC-GTGG---CTGTATGT---GTGGGAGTTCT---ATGA-TATATATTAGTGATTGCCGTTGCGTTCGTGCGTATT--GG
CACT--CCGTCGGGGAGTGCCTCAGCAGCTCGCAGGCTCAC-TTTTTT---GACATGCTACCTGGTTGATCCTGCCAGTA
GTCA
>SC182_[organism=Scleria_lithosperma]_[specimen-voucher=GENT:K._Bauters_&_J._Coenen_2013-019]_Scleria_lithosperma_voucher_GENT:K._Bauters_&_J._Coenen_2013-019_external_transcribed_spacer,_partial_sequence
AGAGTTGTTCTGGACTTGCTTTGCACG-CGGGCTCCCCGCACGCCTGTGCGGCCGACCGTCGTGGAGCTTGTCTCTTCAG
CGTCCCGCTTGA-TGCGT--TCTTTAGCTATGTCTGGACG--ATCGTTTG-TTAGTGCCTGTGTTG-TTACCC--CGTCG
GAAT---GGAG-ATCGTCTTGTGA--CGGC--ATATATC-ATGTTGCC-TTTGAT---------------TCTGATTTCG
GT--GAAGCACG-CGGGCAT----TTGAGAC-GTC-GGC-TTTCTGA-TCGAGGCTGAGCG---AT---CGATGGGTCTT
-TGACTCGTCCGCGGCTCGCCT--TGTA----ATATAGCTGCCTCTTGCGGACGCTGT-CGCTATGCGGGTT-TTGCGGT
CCT-CTCGGTCCGCACGTACCCTTGTAG-----TTCC-CTCGCGGCAGGTCATCGCGCGATTCGCGC-TCGTGC--T-AT
C--TCCAT-TTCGCTCTTAGCCGAGTAGGTCGGAGCGAGTCGGGGATATGCTGAT---GCCGATGCGGGTTTGC----GG
GC-GGTG--CTGGTACGT---TGCGGAGTTCT---ATG---ATTTATGAGTGATTGCCGGTGCGTGCGCGTGGAAC--GG
TCTC--CCGTCTGGGCGTGCCTCGGCGGCACGCAGGCTCAC-TTTTAT---GACGTGCTACCTGGTTGATCCTGCCAGTA
GTCA
>SC183_[organism=Scleria_lithosperma]_[specimen-voucher=GENT:K._Bauters_&_J._Coenen_2013-026]_Scleria_lithosperma_voucher_GENT:K._Bauters_&_J._Coenen_2013-026_external_transcribed_spacer,_partial_sequence
TGAGTTGTTCTGGACTTGCTTTGCACG-CGGGCTCCCCGCACGCCTGTGCGGCCGACCGTCGTGGAGCTTGTCTCTTCAG
CGTCCCGCTTGA-TGCGT--TCTTTAGCTATGTCTGGACG--ATCGTTTG-TTAGTGCCTGTGTTG-TTACCC--CGTCG
GAAT---GGAG-ATCGTCTTGTGA--CGGC--ATATATC-ATGTTGCC-TTTGAT---------------TCTGATTTCG
GT--GAAGCACG-CGGGCAT----TTGAGAC-GTC-GGC-TTTCTGA-TCGAGGCTGAGCG---AT---CGATGGGTCTT
-TGACTCGTCCGCGGCTCGCCT--TGTA----ATATAGCTGCCTCTTGCGGACGCTGT-CGCTATGCGGGTT-TTGCGGT
CCT-CTCGGTCCGCACGTACCCTTGTAG-----TTCC-CTCGCGGCAGGTCATCGCGCGATTCGCGC-TCGTGC--T-AT
C--TCCAT-TTCGCTCTTAGCCGAGTAGGTCGGAGCGAGTCGGGGATATGCTGAT---GCCGATGCGGGTTTGC----GG
GC-GGTG--CTGGTACGT---TGCGGAGTTCT---ATG---ATTTATGAGTGATTGCCGGTGCGTGCGCGTGGAAC--GG
TCTC--CCGTCTGGGCGTGCCTCGGCGGCACGCAGGCTCAC-TTTTAT---GACGTGCTACCTGGTTGATCCTGCCAGTA
GTCA
>SC184_[organism=Scleria_lithosperma]_[specimen-voucher=GENT:K._Bauters_&_J._Coenen_2013-027]_Scleria_lithosperma_voucher_GENT:K._Bauters_&_J._Coenen_2013-027_external_transcribed_spacer,_partial_sequence
AGAGTTGTTCTGGACTTGCTTTGCACG-CGGGCTCCCCGCACGCCTGTGCGGCCGACCGTCGTGGAGCTTGTCTCTTCAG
CGTCCCGCTTGA-TGCGT--TCTTTAGCTATGTCTGGACG--ATCGTTTG-TTAGTGCCTGTGTTG-TTACCC--CGTCG
GAAT---GGAG-ATCGTCTTGTGA--CGGC--ATATATC-ATGTTGCC-TTTGAT---------------TCTGATTTCG
GT--GAAGCACG-CGGGCAT----TTGAGAC-GTC-GGC-TTTCTGA-TCGAGGCTGAGCG---AT---CGATGGGTCTT
-TGACTCGTCCGCGGCTCGCCT--TGTA----ATATAGCTGCCTCTTGCGGACGCTGT-CGCTATGCGGGTT-TTGCGGT
CCT-CTCGGTCCGCACGTACCCTTGTAG-----TTCC-CTCGCGGCAGGTCATCGCGCGATTCGCGC-TCGTGC--T-AT
C--TCCAT-TTCGCTCTTAGCCGAGTAGGTCGGAGCGAGTCGGGGATATGCTGAT---GCCGATGCGGGTTTGC----GG
GC-GGTG--CTGGTACGT---TGCGGAGTTCT---ATG---ATTTATGAGTGATTGCCGGTGCGTGCGCGTGGAAC--GG
TCTC--CCGTCTGGGCGTGCCTCGGCGGCACGCAGGCTCAC-TTTTAT---GACGTGCTACCTGGTTGATCCTGCCAGTA
GTCT
>SC199_[organism=Scleria_angustifolia]_[specimen-voucher=MO:E.A._Robinson_4286]_Scleria_angustifolia_voucher_MO:E.A._Robinson_4286_external_transcribed_spacer,_partial_sequence
TGAGTTGTTCTAGACTTGCTTTCGAAG-CAGGCTCCCCGCATATATGTGCGGCCAACTGTTTCGTAGCTTGTTTCTCGAG
CGTCCCGCCCCGATGCAC-ATATTTAGCTTGGCTGGTGCG--ATAAATGGGTTGTTGCCTGTGTTG-CTACTT-TTTTTG
GGAC---AATG-CTTGTTTAGTGA--CTAC-GGCATGTC-ATGTTGCC-TTCGAT---------------TATGATCTTG
AG-AAAGTTGCG-TAGGC---TA-TTGAAAC-ATC-GGC-TTTGTGC-GGGAG------CG---AT---CGATGGGTC-T
CCGACTCGTCCGCAGCTCCCGT--CATA-TTA-TATGAGCGGCTCTTTCGGATACGGT-GGCTATGTGGGTTCTTGCGGT
CCTCTTCGGTCGGCATGCAACCTCGTAGT---ACACA-CCCGTAACAGTTCATCGTGTGGTAGGATC-TTGTGC--C-AT
CTTTGCGT-TCCTGTTTTTGCTCCTCGTGCGGGAGTAAAGGCGGGACGTGGGGATAATGCAGATGCTGGCATAT------
---GGTG--TTTGGACGT---GTGGGAGTTCT---ATG---ATATATTAGTGATTG-CGCTGCGTGCGTGCGTATT--GG
CATT--CCGTTCCGGAGTGCTTCAGCAGCTCGCAGGCTCAC-TTTTTT---GACTTGCTACCTGGTTGATCCTGCCAGTA
GTCA
>SC202_[organism=Scleria_catophylla]_[specimen-voucher=MO:Carvalho_4674]_Scleria_catophylla_voucher_MO:Carvalho_4674_external_transcribed_spacer,_partial_sequence
TGAGTTGTTCCGGACTTGCTTTCGAAG-TGGGCTCCCCGCATTTTTGTGCGGCCAACTGTTTCGGTGCTTGTCTCCTGAC
CGTCCCGTGCGA-TGCGC-ATTTTTGGCTTGGGCGGTGTC--ATTATTGGGTCGGTGCCTGTGTTG-CTACTT-TTTTCG
GAAC-AATATG-AGTGTTTTGTGA--CTACGGGCTTGTC-ATGTTACC-TTCGAT---------------TATGATTTTG
AG-AAATTTGCG-TGGGCTAATA-TTGAAAC-GTC-GGC-TCTGTTC-GGGAG------CG---ATTGATGATGGGTCTT
-TGACCCGTCCGCAGCGCGCAT--CATA-TTA-TATGAGCCGCTCTTTCGGATACGGTGGGCTATGTGGGTTCTTGTGGT
CCTGTCCGGTCCGCTTGCGACCTCGTAG-----AACA-CCAGTAACAGTTCATCGTGCGGTTGGATC-TTGCGC--T-AT
CTTTGTGT-TCCTGTTTTTGCT-CTCATGCCGGATCWRAGGCGTGGCATGAGGTG---WTGCGGACTGGCTTTC--GGGC
GC-GTGG---CTGTATGC---GTGGGAGTTCT---ATGA-TATATATTAGTGATTGCCGTTGCGTTCGTGCGTATT--GG
CACT--CCGTCGGGGAGTGCCTCAGCAGCTCGCAGGCTCAC-TTTTTT---GACATGC-ACCTGGTTGATCCTGCCAGAG
NNNN
>SC207_[organism=Scleria_bequaertii]_[specimen-voucher=MO:E.A._Robinson_4260]_Scleria_bequaertii_voucher_MO:E.A._Robinson_4260_external_transcribed_spacer,_partial_sequence
AGAGTTGTTCCTGACTTGCTCTCGAAG-CGGGCTCATCGCATGTTTGTGCGGTCAACTGTTTCGGAGCCTGTCTCTTGAG
CGTCCCGCCCGA-TGCAC-ATATTTAGCTTGGGCGGTGTG--ATGAATGGGTTGGTGCCTGTGTTG-CTACTC-TTTTTG
GGAC---AATG-TTCGTTTTGTTA--CAAC-GACATGTC-ATGTTGCC-TTCGAT---------------TATGTTTTTG
AG-AAAGTTGCG-TTGGC---TA-TTGAAAC-ATC-GGC-TTTGTTC-CGGAG------TGC-GAT---TGATGGGTC-T
-GGACTTGTCTGCAGCTCGCTT--CATA-TTA-TATGAGCAGCTCTTTCGGATACGGT-GGCTATGTGGGTTCTTGTGGT
CCTCTTCGGTCCGCATGCGACCTCGTAG-----TTCG-CCCGTAACAGTTCATCGTGCGGTTGGATC-TTGTGC--T-AT
CTTTGCGT-TCCCGTTTTTGCT-CTCGTGCCGGAGCAAAGGCGGGTCGTGGGGAT---GCAGATGCTGGCTTACTGGGGC
GC-GGTG---CTGTACGA---GTGGGAGTTCT---ATGT---TATATTAGTGATCGCCGTTGCGTGCGTGGATATA--GG
TATT--CCGTCCCGGAGTGCCTCAGCACCTCGCAGGCTCACAATTTTT---GACTTGCTACCTGGTTGATCCTGCCAGTA
GTCT
>SC210_[organism=Scleria_brownii]_[specimen-voucher=GENT:XXX_XXX]_Scleria_brownii_voucher_GENT:XXX_XXX_external_transcribed_spacer,_partial_sequence
TGAGTTGTGTCGGATGTGCTTTGCACGGCGGGCTCCCTGCACATCGGTGCGGCCAACCGTCGTGGGGCTTGTCTTTTCAA
TATCC--CCCGGATGCTT-TGTTCTTGCGGCGGGGGGACA--ATGCCTTG-TCGGTGCTTGTGTGG-GTACCC-------
---------------ATCTTGTGGAACGGC-----------TTTTGCC-TTTGACGGGTTGTTTTCTCCCCGCTATTGCG
AT-AAGATTCTG-TGGGCTT----TTGAAAT-GCT-GGC-TTTATCC-TTGAG------CGCGCATCG-----GGGGA--
-ATGCTCGTGTGCTGCTCGCTC-------GGT-TATTGCCGTCTCTCGCGGATGCTGT-GACTATGTGGGATTCCGCGGT
CCT-TTTGGTCCGCAAGTTTCGGTTGATTTCCCCTTG-CACGC-AAGATTGCTCCCG------CTCCCCTTTGC--T---
-CTTGTGG-AACGACTTTGGCT-------TTG--TCGCGGGCGGAGCGGTGGGAT---GCTGATG-GGGTTTGC--GGGG
GC-AGCGCTTTTGTGCAATT-GCGTGATGTTT--TATGATTTATTATTAGCGATTGCCGATTCACGTCGTGCGAAT--GG
TCTC--CCGGTCGGGTGCGCCATAGCCGGTGCGGGGCTCTC-GTCTAC---GAGATGCTACCTGGTTGATCCTGCCANNN
NNNN
>SC214_[organism=Scleria_depauperata]_[specimen-voucher=GENT:XXX_XXX]_Scleria_depauperata_voucher_GENT:XXX_XXX_external_transcribed_spacer,_partial_sequence
NNNNNNNNNNNNNNNNNNNNNNNNNNNNNNNNNNNNNNNNNNNNNNNNNCGGCC-ACCGTCGTGGGGCTTGTCTTTTCNA
TATCC--CTCGGATGCTT-TGTTCTTGCGGCGGAGGGACG--ATGCTTTG-TCGGTGCTTGTGTGG-GTACCC-------
---------------ATCTTGTGGAACGGC----------TTTTTGCC-TTCGACGGGTTGTTTTCTCCCCTCTATTGCG
AT--AGATTCTG-TGGGCTT----TTGAAAT-GCT-GGC-TTTATCC-TCGAG------CGCACACCG-----GGGGA--
-ATGCTCGTGTGCTGCTCGCTC-------GGT-TATTGTCGTCTCTCGTGGATGCTGT-GGCTATGTGGGATTCCGCGGT
CCT-GTTGGTCCGCAAGTTTCTGTTGATTTCCCCTCG-CACGCAAAGATTGCTCC--------CCTCCCCTCGC--T---
-CTTGCGG-AACGACTTTGGCT-------TTG--TCACGGGCGGAGCGGTGGGAT---GCTGATG-GGGTTTGC--GGGG
GC-AGCGCTTTTGTGCGATT-GCG-------T--TATGATTTATTATTANNNNNNNNNNNNNNNNNNNNNNNNNNN--NN
NNNN--NNNNNNNNNNNNNNNNNNNNNNNNNNNNNNNNNNN-NNNNNN---NNNNNNNNNNNNNNNNNNNNNNNNNNNNN
NNNN
>SC215_[organism=Scleria_dregeana]_[specimen-voucher=MO:S._Bidgood_et_al._5393]_Scleria_dregeana_voucher_MO:S._Bidgood_et_al._5393_external_transcribed_spacer,_partial_sequence
TGAGTTGTTCTAGACTTGCTTCCGAAT-CGGGCTCCCCGCATATTTGTGCGGTCAACTGTTTCGTAGCTTGTTTCTCGAG
CGTCCCGTCCCGAAGCAC-ATATTTTGCTTGGCTGGTGCG--ATCAATGGGTTGTTGCCTGTGTTG-CTACTA-TTTTTG
GGAA---AATG-TTTGTTTTGTGA--CTAC-GGCATGCC-ATGTTGCC-TTCGAT---------------TATGATTTTG
AG-AAAGTTGCG-TTGGC---TA-TTGAAAC-ATC-GGC-TTTGTTC-GGGAG------CG---AT---CGATGGGTC-T
-CGACTCGTCCGCAGCTCCCGT--CATA-TTA-TATGAGCAGCTCTTTTGGATACGGT-AGCTATGCGGGTTCTTGTGGT
CCTCTTCGGTCCGCATGCAACCTCGTAGT---ACACA-CCCGTAACAGTTCATTGTAC----------------------
--------------------------------------------------------------------------------
---------------------GTGGGAGTTCT---ATG---ATATATTAGTGATTG-CGTTGCGTGCTTGCGGAGT--TG
CATT--CCGTCCGGGAGTGCTTCAGCAGCTCGCATGCTCAC-TTTTTT---GACTTGCTACCTGGTTGATCCTGCCAGTA
GNNN
>SC252_[organism=Scleria_pantadenia]_[specimen-voucher=MO:S._Bidgood_et_al._5550]_Scleria_pantadenia_voucher_MO:S._Bidgood_et_al._5550_external_transcribed_spacer,_partial_sequence
TGAGTTGTTCCATACTTGCTTTTGAAA-CAGGCTCCCCGCATATTCCAGCGGTCAACTGTTTCGGAGCTTGTTTCTTTTG
TGTCCCGCCAGA-TGCTA-ATATTTAGCTCGGGCGGTGTG--ATGAATGCTTTGGTGCCTGTGTTGGCTACTT-ATTATG
GGAT---AATG-TTGGTTTTGTTA--CTAC-GGCATGTC-TTGTTGCC-TTCGAT---------------TATGATTTTC
AT-AATGTTGCGTTGTGC---AA-TTGAAAC-ATC-GGC-TTTTATT-GGGAG------CG---AT---TGATGGGTCTT
-TGACTCGTCCGCAGCTCGCAT--CATA-TTA-TATGAGCAGCTCTTTCGGATACGGT-GGCTATGTGGGTACTTGCGGT
CCTCTTTGGTCCGCATGCGACCTTGTAG-----TACA-CTCGTAAAAGTTCATCGTGCGGTTGGATC-TAGGGG--C-AT
CTTTGCGT-TCCTGTTTTTGCT-CTCATGCCGGAGCAAAGGCGGGGTGTGGGGAT---GCAGATGCTGGTTTAC--GGGG
GC-ATTG---TTGTACGC---GTGGGTGTTCT---ATG---AATTATTAGTGATTGCCGTTGCGTGCGTGCGTATT--GG
TATC--CCGTCCGGGAGTGCCTCAGCAGCTCGCAGGCTCAC-TTTTTT---GACTTGCTACCTGGTTGATCCTGCCAGTA
GTNN
>SC253_[organism=Scleria_distans]_[specimen-voucher=GENT:K._Bauters_&_J._Coenen_2013-009]_Scleria_distans_voucher_GENT:K._Bauters_&_J._Coenen_2013-009_external_transcribed_spacer,_partial_sequence
TGAGTTGTTCTGGACTTGCTTTCGAAG-CGGGCTCCCCGCATTTTTGTGCGGTCAACTGTTTCGGTGCTTGTCTGCTGAC
CGTCCCGTGCGA-TGCGC-ATGTTTGGCTTGGGCGGTGTCATATTATTGGGTCGGTGCCTGTGTTG-CTACTT-TTTTCG
GAAC-AATATG-ATTGTTTTGTGA--CTAC-GGCTTGTC-ATGTTACC-TTCGAT---------------TATGATTTTG
AG-AAATTTGCG-TGGGCTAATA-TTGAAAC-GTC-GGC-TTTGTTC-GGGAG------CG---ATTGATGATGGGTC-T
-TGACCCGTCCGCAGCGCGCAT--CATA-TTA-TATGAGCCGCTCTTTTGGATACGGTGGGCTATGTGGGTTCTTGTGGT
CCTGTTCGGTCCGCTTGCGACCTCGTAG-----AACA-CCAGCAACAGTTCATCGTGCGGTTGGATC-TTGCGC--T-AT
CTTTGCGT-TCCTGTTTTTGCT-CTCATGCCGGAGCAAAGGCGGGGCGTGGGGAT---GCGTATGCTTGCTTTC--GGGC
GC-GTGG---CTGTATGT---GTGGGAGTTCT---ATGA-TATATATTAGTGATTGCCGTTGCGTTCGTGCGTATT--GG
CACT--CCGTCGGGGAGTGCCTCAGCAGCTCGCAGGCTCAC-TTTTTT---GACATGCTACCTGGTTGATCCTGCCAGTA
GTNN
>SC255_[organism=Scleria_lithosperma]_[specimen-voucher=GENT:K._Bauters_&_J._Coenen_2013-XXX]_Scleria_lithosperma_voucher_GENT:K._Bauters_&_J._Coenen_2013-XXX_external_transcribed_spacer,_partial_sequence
TGAGTTGTTCTGGACTTGCTTTGCACG-CGGGCTCCCCGCACGCCTGTGCGGCCGACCGTCGTGGAGCTTGTCTCTTCAG
CGTCCCGCTTGA-TGCGT--TCTTTAGCTATGTCTGGACG--ATCGTTTG-TTAGTGCCTGTGTTG-TTACCC--CGTCG
GAAT---GGAG-ATCGTCTTGTGA--CGGC--ATATATC-ATGTTGCC-TTTGAT---------------TCTGATTTCG
GT--GAAGCACG-CGGGCAT----TTGAGAC-GTC-GGC-TTTCTGA-TCGAGGCTGAGCG---AT---CGATGGGTCTT
-TGACTCGTCCGCGGCTCGCCT--TGTA----ATATAGCTGCCTCTTGCGGACGCTGT-CGCTATGCGGGTT-TTGCGGT
CCT-CTCGGTCCGCACGTACCCTTGTAG-----TTCC-CTCGCGGCAGGTCATCGCGCGATTCGCGC-TCGTGC--T-AT
C--TCCAT-TTCGCTCTTAGCCGAGTAGGTCGGAGCGAGTCGGGGATATGCTGAT---GCCGATGCGGGTTTGC----GG
GC-GGTG--CTGGTACGT---TGCGGAGTTCT---ATG---ATTTATGAGTGATTGCCGGTGCGTGCGCGTGGAAC--GG
TCTC--CCGTCTGGGCGTGCCTCGGCGGCACGCAGGCTCAC-TTTTAT---GACGTGCTACCTGGTTGATCCTGCCAGTA
GTCN
>SC259_[organism=Scleria_sphacelata]_[specimen-voucher=GENT:XXX_XXX]_Scleria_sphacelata_voucher_GENT:XXX_XXX_external_transcribed_spacer,_partial_sequence
TGAGTTGTGTCGGATGTGCTTTGCACGGCGGGCTCCCTGCACATCGGTGCGGCCAACCGTCGTGGGGCTTGTCTTTTCAA
TATCC--CTCGGATGCTT-TCTTCTTGCGGCGGAGGGACA--ATGCTCTG-TTGGTGCTTGTGTGG-GTACCC-------
---------------ATCTTGTGGAACGGC-----------TTTTGCC-TTTGACGGGTTGTTTTCTCCCCTCTATTGCG
AT--AGATTCTG-TGGGCTT----TTGAAATGGCT-GGC-TTTATCCTTTGAG------CGCACATTG-----GGGGA--
-ATGCTCGTGTGCTGCTCACTC-------GGT-TATTGTCGTCTCTCGTGGATGCTGT-GACTATGTGGGATTCCGCGGT
CCT-TGTGGTCCGCAAGTTTCTGTTGATTTCCCCTTG-TACGC-AAGATTGCTCC--------CCTCCCCTTGC--T---
-CTTGTGG-AATGACTTTGGCT-------TTG--TCACGGGCGGAGCGGTGGGAT---GCTGATG-GGGTTTGC--GGGG
GC-AGTGCTTTCGTGCAATT-GCGTGATGTTT--TATGATTTATTATTAGCGATTGCCGATTCATGTCGTGCGAAT--GG
TCTC--CCAGTCGGGTGTGCCATAGCCGTGTGCAGGCTCTC-GTCTAT---GAGATGCTACCTGGTTGATCCTGCCAGTA
GTNN
>SC263_[organism=Scleria_paupercula]_[specimen-voucher=GENT:L._Merrett_990]_Scleria_paupercula_voucher_GENT:L._Merrett_990_external_transcribed_spacer,_partial_sequence
NNAGTTGTTCTAGACTTGCTTTCGGAG-CGGGCTCCCCGCATATTTGTGCGGTCAACTGTTTCGTAGCTTGTTTCTCGAG
CGTCCCGCCCCGATGCAC-ATATTTAGCTTGGCTGGTGCG--ATCAATGGGTTGTTGCCTGTGTTG-CTACAT-TATTTG
GGAC---AATG-TTTGTTTTGTGA--CTAC-GGCTTGTC-ATGTTGCC-TTCGAT---------------TATGATTTTG
AG-AAAGTTGCG-TGGGC---TA-TTGAAAC-ATC-GGC-TTTGTTC-GGGAG------CG---AT---CGATGGGTC-T
-CGACTCGTCTGCAGCTCCCGT--CATA-TTA-TATGAGCAGCTCTTTGGGATACGGT-GGCTATGTGGGTTCTTGCGGT
CCTCTTCGGTCGGCATGCAACCTCATAGT---ACACG-CCCGTAACAGTTCATCGTGTGGTAGGATC-------------
-TTTGCGT-TCCTGTTTTTGCTCCTCGTGCGGGAGTAAAGGCGGGGCGTGGGGATAATGCAGATGCTGCCATAC------
---GGTG--TTTGTACGT---GTGGGAGTTCT---ATG---ATATATTAGTGATTG-CGTTGCGTGCGTGCGTATT--GG
CATT-CCCGTTCGGGAGTGCTTCGGCAGCTCGCAGGCTCAC-TTTTTT---GACTTGCTACCTGGTTGATCCTGCCAGTN
NNNN
>SC264_[organism=Scleria_pooides]_[specimen-voucher=GENT:L._Merrett_1027]_Scleria_pooides_voucher_GENT:L._Merrett_1027_external_transcribed_spacer,_partial_sequence
NNAGTTGTTCTAGACTTGCTATCGAAG-CGGGCTCCCCGCATAATTGTGCGGCCAACTGTTTCGTAGCTAGTTTCTCGAG
CGTCCCGCCCCGATGCAC-ATATTGTGCTTGGCTGTTGCG--ATTAATGGGTTGTTGCCTGTGTTG-CTACTA-TTATTG
GGAT---AATG-TTTGTTTTGTGA--CTAC-GGCGTGCC-ATGTTGCC-TTCGAT---------------TATGATTTTG
AG-AAAGTTGCG-TAGGC---TA-TTGAAAC-ATC-GGC-TTTGTTC-GGGAG------CG---AT---CGATGAGTC-T
-CGACTCGTCCGCAGCTCCCGA--CATATTTA-TRTGAGCAGCTCTTTCGGATGCGGT-AGCTATGTCGGTTCTTGTGGT
CCTCGTCGGTCCGCATGCAACCTCGTAGT---GCACA-CCCGTAACAGTTCATTGTGTGGGAGGATC-TTGTGC--C-AT
CTTATCGT-TCCTGTTTTTGCTCCTCGTGCGGGAGCAAAGGCGGGGCGTGGGGATAATGCACATGCTGGCATAC------
---TGTG--TTTGTGTGT---GCGGGAGTTCA---ATG---ATATATTGGTGATTGCCCTTGCCTGCGTGCGTAAT--GG
CATT--CCGTCCCGGAGTGCTTCGGCAGCTCGCAGGCTCAC-TTTTCT---GACTTGCTACCTGGTTGATCCTGCCAGTA
GTCN
>SC265_[organism=Scleria_bulbifera]_[specimen-voucher=GENT:M._Reekmans_6830]_Scleria_bulbifera_voucher_GENT:M._Reekmans_6830_external_transcribed_spacer,_partial_sequence
TGAGTTGTGCCTGACTTGCTCTCGAAT-CGGGCTCACCGCATATTTGTGCGGTCAACCGTTTCGGAGCCTGTCTCTTGAG
CGTCCCGCCCGA-TGCAC-ATATTTAGCTTGGGCGGTGTG--ATGAATGGGTTGGTGCCTGTGTTG-CTACTC-TTTTTG
GGAC---AATG-TTTGTTTTGTGA--CAAC-GGCATGTC-ATGTTGCC-TTCGAT---------------TATGATTTTG
AG-AAAGTTGCG-TGGGC---TA-TTGAAAC-ATC-GGC-TTTGTTC-GGGAG------CGC-GAT---TGATTGGTC-T
-CGACTCGTCTGCAGCTCGCTTCACATA-TTA-TATGAGCAGCTCTTTCGGATACGGT-GGCTATGTCGGTTCTTGTGGT
CCTCTTCGGTCCGCATGCGACCTTGTAG-----TTCA-CCCGTAACAGTTCATCGTGCGGTTGGATC-TTTTGC--C-AT
CTTTGCGT-TCCYGTTTTTGCT-CTCATGCCGGAGCAAAGGCGGGGCGTGGGGAT---GCAGATGCTGGCTTGC--GGGG
GC-GATG---CTGTATGT---GTGGGAGTTCT---ATGC---TATATTAGTGATTGCCGTTGCGTGCGTGCGTTTA--GG
TATT--CCGTCCGGGAGTGCCTCAGCAGCTCGCAGGCTCAC-TTTTTT---GACTTGCTACCTGGTTGATCCTGCCANNN
NNNN
>SC266_[organism=Scleria_tricristata]_[specimen-voucher=MO:S._Bidgood_et_al._6083]_Scleria_tricristata_voucher_MO:S._Bidgood_et_al._6083_external_transcribed_spacer,_partial_sequence
NNNNNNNNNNNNNNNNNNNNNNNNNNN-NNNNNNNNNNNNNNNNNNNNNNNNNNNNNNNNNNNNNNNNNNNNNNNNNNNN
NNNNNNNNNNNN-NNNNN-NNNNNNNNNNNNNNNNNNNNN--NNNNNNNNNNN---NNNNNNNNNN-NNNNNN-NNNNNN
NN----NNNNN-NNNNNNNNNNNN--NNNN-NNNNNNNN-NNNNNNNCTTTCGAT---------------TATGATTTTG
AG-AAATTTGCG-TGGGC---TA-TTGAAAAGATC-GGC-TTTGTTT-GGGAG------CG---AT---GGATGGGTC-T
-CGACTCGTCTGCAGCTCGCAT--CATA-TTA-TAAGAGCAGCTCTTTCGGATACGGT-GGCTACGTGGGTTCTTGTGGT
CCTCTTTGGTCCGCTTGTGACCTTGTAGT---TCACA-CCCGTAATGGTTTGCTGTGTGGTTGGATC-TGGTGC--C-AT
CTTTGCGC-TCTTGTTTTTGCT-CTCATGCTGGAGCAAAGGCTGGGCGTGGGGAT------------GGCATAT-GGGGG
GC-GGTG---TTGAACGA---GCGGGAGTTCT---ATG---ATATATTAGTGATTGCCGTAGCGTGCGTGCGAATC--NN
NNNN--NNNNNNNNNNNNNNNNNNNNNNNNNNNNNNNNNNN-NNNNNN---NNNNNNNNNNNNNNNNNNNNNNNNNNNNN
NNNN
>SC267_[organism=Scleria_tricristata]_[specimen-voucher=MO:S._Bidgood_et_al._5846]_Scleria_tricristata_voucher_MO:S._Bidgood_et_al._5846_external_transcribed_spacer,_partial_sequence
NNAGTTGTTCTGGACTTGCTTTCGGAG-CGGGCTCCCCGCATATTTGTGCGGCCAACTGTTTCCGAGCTTGTTTCTTGAG
CGTCCCGCCTGA-TGCAT-GTATTTAGCTCTGCCGGTGTG--ATTAACGGATT---GCCTGTGTTG-CTACTT-ATTTTG
TG----CAATG-TTTGTTTTGTGA--CAAC-GGCATGTC-ATGTTGCCTTTCGAT---------------TATGATTTTG
AG-AAATTTGCG-TGGGC---TA-TTGAAAAGATC-GGC-TTTGTTT-GGGAG------CG---AT---GGATGGGTC-T
-CGACTCGTCTGCAGCTCGCAT--CATA-TTA-TAAGAGCAGCTCTTTCGGATACGGT-GGCTACGTGGGTTCTTGTGGT
CCTCTTTGGTCCGCTTGTGACCTTGTAGT---TCACA-CCCGTAATGGTTCGCTGTGTGGTTGGATC-TGGTGC--C-AT
CTTTGCGC-TCTTGTTTTTGCT-CTCATGCTGGAGCAAAGGCTGGGCGTGGGGAT------------GGCATAT-GGGGG
GC-GGTG---TTGAACGA---GCGGGAGTTCT---ATG---ATATATTAGTGATTGCCGTAGCGTGCGTGCGAATT--GG
CATT--CCGTCCGGGAGTGCCTCAGCAGCTCGCAGGCTCAC-TTTTCT---GACTTGCTACCTGGTTGATCCTGCCAGTA
GTCN
>SC268_[organism=Scleria_pantadenia]_[specimen-voucher=MO:S._Bidgood_et_al._8133]_Scleria_pantadenia_voucher_MO:S._Bidgood_et_al._8133_external_transcribed_spacer,_partial_sequence
AGAGTTGTTCCATACTTGCTTTTGAAA-CAGGCTCCCCGCATATTCCAGCGGTCAACTGTTTCGGAGCTTGTTTCTTTTG
TGTCCCGCCAGA-TGCTA-ATATTTAGCTCGGGCGGTGTG--ATGAATGCTTTGGTGCCTGTGTTGGCTACTT-ATTATG
GGAA---AATG-TTGGTTTTGTTA--CTAC-GGCATGTC-TTGTTGCC-TTCGAT---------------TATGATTTTC
AT-AATGTTGCGTTGTGC---AA-TTGAAAC-ATC-GGC-TTTTATT-GGGAG------CG---AT---TGATGGGTCTT
-TGACTCGTCCGCAGCTCGCAT--CATA-TTA-TATGAGCAGCTCTTTCGGATACGGT-GGCTATGTGGGTACTTGCGGT
CCTCTTTGCTCCGCATGCGACCTTGTAG-----TACA-CTCGTAAAAGTTCATCGTGCGGTTGGATC-TAGGGG--C-AT
CTTTGYGT-TCCTGTTTTTGCT-CTCATGCCGGAGCAAAGGCGGGGTGTGGGGAT---GCAGATGCTGGTTTAC--GGGG
GC-ATTG---TTGTACGC---GTGGGTGTTCT---ATG---AATTAATAGTGATTGCCGTTGCGTGCGTGCGTATT--GG
TATC--CCGTCCGGGAGTGCCTTAGCAATTCGCAGGCTTCA-CTNNNN---NNNNNNNNNNNNNNNNNNNNNNNNNNNNN
NNNN
>SC269_[organism=Scleria_glabra]_[specimen-voucher=GENT:M._Bingham_7603]_Scleria_glabra_voucher_GENT:M._Bingham_7603_external_transcribed_spacer,_partial_sequence
NNAGTTGTTCTAGACTTGCTTTCGAAG-CGGGCTCCCCGCATATTTGTGCGGTCAACTGTTTCGTAGCTTGTTTCTCGAG
CGTTGTGCCTCGATAAAC-ATTTTTGGCCTGGCAGGCGCG--GTCAATGGGTTGTTGCCTGTGTTG-CTACTA-TTTTTG
GGAC---AATG-TTTGTTTTGTGA--CTAT-GGCATGTC-ATGTTGCC-TTCGAT---------------TATGATTTTG
AG-AAAGTTGTG-TCGGC---TA-TTGAAAC-ATC-GGC-TTTGTTC-GGGAG------CG---CT---CGACGGGTC-T
-CGACTCGTCCGCAGCTCGCGT--CATA-CTT-TATGAGCGGCTCTTTCGGATACGGT-ATCTATGTGGGTTCTTGTGGT
CCTCTTCGGTCCGCATGCAACCTCGTAGT---ACACA-CCCATAACAGTTCATTGTGTGGTAGGATC-TTGCGG--C-AG
CCAAGCGT-TCCTGTTTTTGCTCCTCGTGCGGGAGCAAAGGCTGGGCGCGGGGATAATGCAGATGCTGGCATAT------
---GGTGT-TTTGTAAGT---GTGGGAGTTCT---ATG---ATATATTAGTGATTG-CGTTGCGTGCGTGCGTAGT--GG
CATT--CCGTCCGGGAGTGCTTCAGCAGCTCGCAGGCTCAC-TTTTTT---GACTTGCTACCTGGTTGATCCTGCCAGTN
NNNN
>SC270_[organism=Scleria_hispidula]_[specimen-voucher=MO:J.W._Ash_2126]_Scleria_hispidula_voucher_MO:J.W._Ash_2126_external_transcribed_spacer,_partial_sequence
NNAGTTGTTCTAGACTTGCTTTCGAAG-CGGGCTCCCCGCATATTTGTGCGGTCAACTGTTTTGTAGCTTGTTTCTCGAG
CGTCCCACCCCGATGCAC-ATATTTTGCTTGGCTGGTGCG--ATCAATGGGTTGTTGCCTGTGTTG-CTACTA-TTTTTG
GGAC---AATG-TTTGTTTTGTGA--CTAC-GGCATGTC-ATGTTGCC-TTCGAT---------------TATGATTTTG
AG-AAAGTTGCG-TAGGC---TA-TTGAAAC-ATC-GGC-TTTGTTC-GGGAG------CG---AT---CGATGGGTC-T
-CGACTCGTCCGCAGCTCGCGT--CATA-TTA-TATGAGCGGCTCTTTCGGATACGGT-AGCTATGTGGGTTCTTGTGGT
CCTCTTCGGTCCGCATGCAACCTCGTAGT---ACACA-CCCGTAACAGTTCATTGTGTGGTAGGATC-TTGTGC--CAAT
CTTTGCGT-TCCTGATTTTGCTCCTCGTGCGGGAGAAAAGACTGGGCGTGGGGATAAAGCAGATGCTGGCATAT------
---GGTG--TTTGTACGTGTGGTGGGAGTTCT---ATG---ATATATTAGTGATTG-CGTTGCGTGCGTGCGTAAT--GG
CATT--CCGTCCGGGAGTGCTTCAGCAGCTCGCAGGCTCAC-TTTTCT---GACTTGCTACCTGGTTGATCCTGCCANNN
NNNN
>SC286_[organism=Scleria_melanotricha]_[specimen-voucher=GENT:S._Poremski_2549]_Scleria_melanotricha_voucher_GENT:S._Poremski_2549_external_transcribed_spacer,_partial_sequence
NNNNNNNNNNNNNNNNNNNNNNNNNNN-NNNNNNNNNNNNNNNNNNNNNCGGCCAACTGTTTCGGTGCTCGTCTCCTGAC
CGTCCCGTGCGA-TGCGC-ATGTTTGCCTTGGGCGGTGTC--ATTATTGGGTTGGTGCCTGTGTTG-CTACTA-CTTTCG
GAACAAATATG-AGTGTCCTGTGA--CAAC-GGCTTGTC-ATGTTACC-TTCGGT---------------TATGATTTTG
AG-AAATTTGCG-TGGGCTAATA-TTGAAAT-GTC-GGC-TTTGTTC-GGGAG------CG---ATTGATGATGGGTC-T
-TGACCTGTCCGCAGCGCGCAT--CATA-TTA-TATGAGCCGCTCTTTTGGATACGGTGGGCTATGTGGGTTCTTGCGGT
CCTGTCCGGTCTGCTTGTGACCTCGTAG-----AACA-CCACTAACAGTTCATCGTGCGGTTGGATC-TTGCGCTGT-GT
CCTCGCGT-TCCTGTTTTTGCT-CTCATGCCGGAGCAAAGGCGGGGCGTGGGGAT---GCGGATGCTGGCTTTC--GGGC
GC-GTGG---CTGTATGT---GTGGGAGTTCT---ATGA-TATATATTAGTGATTGCCGTTGCGTTCGTGCGCATT-GGG
CACT--CCGTCGTGGAGTGCCCCAGCAGCTCGCAGGCTCAC-TTTTTT---GACATGCTACCTGGTTGATCCTGCCAGTA
GTCT
>SC287_[organism=Scleria_pergracilis]_[specimen-voucher=GENT:S._Lisowski_442]_Scleria_pergracilis_voucher_GENT:S._Lisowski_442_external_transcribed_spacer,_partial_sequence
NNNNNNNNNNNNNNNNNNNNNNNNNNN-NNNNNNNNNCGCATATTTGTGCGGTCAACTGTTTCGTAGCTTGTTTCTCGAG
CGTCCCGCCCCGATGCAC-ATATTTTTCTTGGCTGGTGCG--ATCAACGGGTTGTTGCCTGTGTTG-CTACTA-TTTTTG
GGAC---AATG-TTTGGTTTGTGA--CTAC-GGCATGCC-ATGTTGCC-TTCGGT---------------AATGATTTTG
AG-AAAGTTGCG-TTGGC---TA-TTGAAAC-ATC-GGC-TTTGTTC-GGGAG------CG---AT---CGATGGGTC-T
-CGACTCGTCCGCAGCTCGCGT--CATA-TTA-TATGAGCAGCTCTTTTGGATACGGT-AGCTATGTGGGTTCTTGTGGT
CCTCTTCGGTCCGCATGCAACCTCGTAGT---ACATGCCCCGTAACAGTTCATTGTGTGGTAGGATC-TTGTGC--C-AT
CTCCGCAT-TCTTGTTTTTGCTCCTCGTGCGGGAGCAAAGGCGGGGCGTGGGGATAATGCAGATGCTGGCATAT------
---GGTG--TTTGAACGT---GTGGGAGTTCT---ATGA-TATATATTAGTGATTG-CGTTGCGTGCGTGCGTAGT--GG
CATT--CCGTCCGGGAGTGCTTCAGCAGCTCGCATGCTCAC-TTTTTT---GACTTGCTACCTGGTTGATCCTGCCAGTA
GTCA
>SC288_[organism=Scleria_delicatula]_[specimen-voucher=GENT:A.E._Robinson_4555]_Scleria_delicatula_voucher_GENT:A.E._Robinson_4555_external_transcribed_spacer,_partial_sequence
NNNNNNNNNNNNNNNNNNNNNNNNNNN-NNNNNNNNNNNNNNNNNNNNNNNNNNNNNNNNNNNNNNNNNNNNNNNNNNNN
NNNNNNNNNNNN-NNNNN-NNNTTTAGCTTGGCCGGTGTG--ATTAACGGGTTGTGGCCTGTGTAG-CTACTT-TTTTTG
TG----CAATGTTTTGTTTTGTGA--CAAC-GGCATGTC-ATGTTGCC-TTCGAT---------------TATGATTTCG
AG-AAATTTGCG-TGGGC---TA-TTGAAAAGATC-GGC-TTTGTTT--GGAG------CG---AT---GGATGGGTC-T
-CGACCCGTCCGCAGCTCGCAT--CATA-TTA-TATGAGCAGCTCTTTCGGATACGGT-GGCTACGTGGGTTCTTGTGGT
CCTCTTCGGTCCCCTTGTGACCTTGTAGT---TCACA-CCCGTAACGGTTCGCCGTGTGGTTGGATC-TGGTGC--C-AT
CTTTGCGC-TCTTGTTTTTGCC-CTCATGCTGGAGCAAAGGCTGGGCGTGGGGAT------------GGCATAT-GGGGG
GC-GGTG---TTGAACGT---GTGGGAGTTCT---ATG---ATATATTAGTGATTGCCGTAGCGTGCGTGCGAATT--GG
CATT--CCGTCCGGGAGTGCCTCAGCAGCTCGCAGGCTCAC-TTTTTT---TACTTGCTACCTGGTTGATCCTGCCAGTA
GTNN
>SC290_[organism=Scleria_micrococca]_[specimen-voucher=GENT:Ja-jar_4691]_Scleria_micrococca_voucher_GENT:Ja-jar_4691_external_transcribed_spacer,_partial_sequence
NNNNNNNNNNNNNNNNNNNNNNNNNNN-NNNNNNNNNNNNNNNNNNNNNNNNNNNNCCGCTTCGTAGCTTGTTTCTCGAG
CGTCCCGCCCCGATGCAC-ATATTTAGCTTGGCTGGTGCG--ATCAATGGGTTGTTGCCTGTGTCG-GTACTG-TTTTTG
GGAC---AATG-TTTGTATTATGA--CTAC-GGCATGTC-ATGTTGCC-TTCGAT---------------TATGATTTTG
AG-AAAGATGCG-TAGGC---TA-TTGAAAC-GTT-GGC-TTTGTTC-GGGAG------CG---AT---CGATGGGTC-T
-CGACTCGTCCGCAGCTCGCGT--CATA-TTA-CATGAGCAGCTCTTTCGGATACGGT-AGCTATGTGGGTTCTCGTGGT
CCTCTTCGGTCCGCATGCAACCTCGTAGT---ACACG-CCCGTAACATTTCATTGTGTGGTAGGATC-NNNNNN--N-NN
NNNNNNNN-NNNNNNNNNNNNNNNNNNNNNNNNNNNNNNNNNNNNNNNNNNNNNNNNNNNNNNNNNNNNNNNNN------
---NNNN--NNNNNNNNN---NNNNNNNNNNN---NNN---NNNNNNNNNNNNNNN-NNNNNNNNNNNNNNNNNNN--NN
NNNN--NNNNNNNNNNNNNNNNNNNNNNNNNNNNNNNNNNN-NNNNNN---NNNNNNNNNNNNNNNNNNNNNNNNNNNNN
NNNN
>SC291_[organism=Scleria_catophylla]_[specimen-voucher=GENT:H._&_E._Hess_52-505]_Scleria_catophylla_voucher_GENT:H._&_E._Hess_52-505_external_transcribed_spacer,_partial_sequence
NNNNNNNNNNNNNNNNNNNNNNNNNNN-NNNNNNNNNNGCATTTTTGTGCGGCCAACTGTTTCGGTGCTTGTCTCCTGAC
CGTCCCGTGCGA-TGCGC-ATTTTTGGCTTGGGCGGTGTC--ATTATTGGGTCGGTGCCTGTGTTG-CTACTT-TTTTCG
GAAC-AATATG-AGTGTTTTGTGA--CTACGGGCTTGTC-ATGTTACC-TTCGAT---------------TATGATTTTG
AG-AAATTTGCG-TGGGCTAATA-TTGAAAC-GTC-GGC-TCTGTTC-GGGAG------CG---ATTGATGATGGGTC-T
-TGACCCGTCCGCAGCGCGCAT--CATA-TTA-TATGAGCCGCTCTTTCGGATACGGTGGGCTATGTGGGTTCTTGTGGT
CCTGTCCGGTCCGCTTGCGACCTCGTAG-----AACA-CCAGTAACAGTTCATCGTGCGGTTGGATC-TTGCGC--T-AT
CTTTGTGT-TCCTGTTTTTGCT-CTCATGCCGGAGCAAAGGCGGGGCATGGGGAT---GCGGACGCTGGCTTTC--GGGC
GC-GTGG---CTGTATGC---GTGGGAGTTCT---ATGA-TATATATTAGTGATTGCCGTTGCGTTCGTGCGTATT--GG
CACT--CCGTCGGGGAGTGCCTCAGCAGCTCGCAGGCTCAC-TTTTTT---GACATGCTACCTGGTTGATCCTGNNNNNN
NNNN
>SC292_[organism=Scleria_calcicola]_[specimen-voucher=GENT:E.A._Robinson_3676]_Scleria_calcicola_voucher_GENT:E.A._Robinson_3676_external_transcribed_spacer,_partial_sequence
TGAGTTGTTCTAGACTTGCTTTCGAAG-CGGGCTCCCCGCATATTTGTGCGGTCAACTGTTTCGTAGCTTGTTTCCCGAG
CGTCCCGCCCCGATGCAC-AAATTTTGCTTGGCTGGTGCG--ATCAATGGGTTGTTGCCTGTGTTG-CTACTA-TTTTTG
GGAC---AATG-TTTGCTTTGTGA--CTAC-GGCATGCC-ATGTTGCC-TTCGAT---------------TATGATTTTG
AGAAAAGTTGCG-TAGGC---TA-TTGAAAC-ATC-GGC-TTTGTTC-GGGAG------CG---AT---CGATGGGTC-T
-CGACTCGTCCGCAGCTCGCGT--CATA-TTA-TATGAGCAGCTCTTTCGGATACGGT-AGCTATGTGGGTTCTTGCGGT
CCTCTTCGGTCCGCATGCAACCACGTCGT---ACACA-CCCGTAACAGTTCATTGTGTGGTAGGATC-TTGCGC--C-AT
CTTCGCGT-TCCTGTTTTTGCTCCTCGTGCGGGAGCAAAGGCGGGGCGCGCGGATAATGCAGATGCTTGCATAT------
---GGTG--TTTGTACGT---ATGGGAGTTCT---ATG---ATAAATTAGTGATTG-CGTTGCGTGCGTGCGTAGT--GG
CATT--CCGTCCGGGAGTGCTTCAGCAGCTCGCAGGCTCAC-TTTCTT---GACTTGCTACCTGGTTGATCCTGCNNNNN
NNNN
>SC293_[organism=Scleria_composita]_[specimen-voucher=GENT:St.G._Beck_13175]_Scleria_composita_voucher_GENT:St.G._Beck_13175_external_transcribed_spacer,_partial_sequence
TGAGTTGTTCTAGACTTGCTTTCGAAG-CGGGCTCCCCGCATATTTGTGCGGTCAACTGTTTCGTAGCTTGTTTCTCGAG
CGTCCCGCCCCGATGCAC-ATATTTAGCTTGGCTGGTGCG--ATCAATGGGTTGTTGCCTGTGTTG-GTACTA-TTTTTG
GGAC---AATG-CTTGTATTATGA--CTAC-GGCATGTC-ATGTTGCC-TTCGAT---------------TATGATTTTG
AG-AAAGATGCG-TAGGC---TA-TTGAAAC-GTT-GGC-TTTGTTC-GGGAG------CG---AT---CGATGGGTC-T
-CGACTCGTCCGCAGCTCGCGT--CATA-TTA-TATGAGCAGCTCTTTCGGATACGGT-AGCTATGTGGGTTCTCGTGGT
CCTCTTCGGTCCGCATGCAACCTCGTAGT---ACACA-CCCGTAACATTTCACTGTGTGGTAGGATC-TTGCGC--C-AT
CTCCGCGT-TCCTGTTTTTGCTCCTCGTGCGGGAGCAAAGGCGGGGCGTGGGGATAATGCAGATGCTGCCATAT------
---GGTG--TTTGTATGT---GTGGGAGTTCT---ATG---ATATATTAGTGATTG-CGCTGCGTGCGTGCGTAAT--GG
CATT--CCGTCCGGGAGTGCTTGCGCAGCTCGCGGGCTCAC-TTTTTT---GACTTGCTACCTGGTTGATCCTGCCAGTN
NNNN
>SC294_[organism=Scleria_fulvipilosa]_[specimen-voucher=GENT:E.A._Robinson_6324]_Scleria_fulvipilosa_voucher_GENT:E.A._Robinson_6324_external_transcribed_spacer,_partial_sequence
TGAGTTGTGCCGGACTTGCTCTCGAAG-CGGGCTCACCGCATATTTGTGTGGTCAACTGTTTCGGAGCCTGTCTCTTGAG
CGTCCTGCCCAA-TGCAC-ATATTTAGCTTGGGCGGTGTK--ATAAATGGGTTGGAGCCTGTGTTG-CTACTC-TTTTTG
GGAC---AATG-TTTGTTTTGTGG--CAAT-GGCATTTC-ATGTTGCC-TTCGAT---------------TATGTTTTTG
TG-AAAGTTGCG-TGGGC---TA-TTGAAAT-ATCGGGC-TTTGTTC-GGGAG------CG---AT---TGATGGGTC-T
-TGACTCGTCCGCAGCTCGCTT--CATA-TTA-TTTGGGCAGCTCTTTCGGATAYGGT-GGCTATCTGGGTTCTTGTGGT
CGTCTYTCGTCCGCATGCAACCTCGTAG-----TTCA-ATTGTAACAGTTCATCATGCGGTTGGATC-TTGTGC--T-AT
CTTTGCGT-TCTCATTTTTGCT-CTCTTTTCGGAGCAAAGGCGGGTCGTGGGGAT---GCAGATGCTGTCTTAC--CGCG
GC-GGTG---CTGTACGT---GTGGGAGTTCT---ATGT---TATAATAGTGATCGCCGTTGCGTGCGTGTGTATG--GG
TATT--CCGTCTGGGAGTGCCTCAGCAGCATGCCGGCTCAC-TTTTTT---GACTTGCTACCTGGTTGATCCTGCCAGTA
GTNN
>SC296_[organism=Scleria_leptostachya]_[specimen-voucher=GENT:H.S._Irwin_et_al._11690]_Scleria_leptostachya_voucher_GENT:H.S._Irwin_et_al._11690_external_transcribed_spacer,_partial_sequence
TGAGTTGTTCTAGACTTGCTTTCGAAG-CGGGCTCCCCGCATATTTGTGCGGTCAACTGTTTCGTAGCTTGTTTCTCGAG
CGTCCCGCCCCGATGCAC-ATATTTAGCTTGGCTGGTGCG--ATGAATGGGTTGTTGCCTGTGTTG-GTACTA-TTTTTG
GGAC---AATG-CTTGTATTATGA--CTAC-GGCATGTC-ATGTTGCC-TTCGAT---------------TATGATTTTG
AG-AAAGTTGCG-TCGGC---TA-TTGAAAC-ATT-GGC-TTTGTTC-GGGAG------CG---AT---CGATGGGTC-T
-CGACTCGTCCGCAGCTCGCGT--CATA-TTA-TATGAGCAGCTCTTTCGGATACGGT-AGCTATGTGGGTTCTCGTGGT
CCTCTTCGGTCCGCATGCAACCTCGTAGT---ACAGA-CCCGTAACAGTTCATTGTGTGCTAGGATC-TTGCGC--C-AT
CTCCGCGT-TCCTGTTTTCGCTCCTCGTGCGGGAGCAAACGCGGGGCGTGGGGATAATGCAGATGCTGGCATAT------
---GGTGT-TTTGTTTGT---GTGGGAGTTCT---ATG---ATATATTAGTGATTG-CGTTGCGTGCSTGCGGGAT--GG
CATT--CCGTCCGGGAGTGCTTCCGCAGCTCGCAGGCTCAC-TTTTTT---GACTTGCTACCTGGTTGATCCTGCCAGTA
GTCA
>SC297_[organism=Scleria_leptostachya]_[specimen-voucher=GENT:H.S._Irwin_et_al._23930]_Scleria_leptostachya_voucher_GENT:H.S._Irwin_et_al._23930_external_transcribed_spacer,_partial_sequence
TGAGTTGTTCTAGACTTGCTTTCGAAG-CGGGCTCCCCGCATATTTGTGCGGTCAACTGTTTCGTAGCTTGTTTCTCGAG
CGTCCCGCCCCGATGCAC-ATATTTAGCTTGGCTGGTGCG--ATGAATGGGTTGTTGCCTGTGTTG-GTACTA-TTTTTG
GGAC---AATG-CTTGTATTATGA--CTAC-GGCATGTC-ATGTTGCC-TTCGAT---------------TATGATTTTG
AG-AAAGTTGCG-TCGGC---TA-TTGAAAC-ATT-GGC-TTTGTTC-GGGAG------CG---AT---CGATGGGTC-T
-CGACTCGTCCGCAGCTCGCGT--CATA-TTA-TATGAGCAGCTCTTTCGGATACGGT-AGCTATGTGGGTTCTCGTGGT
CCTCTTCGGTCCGCATGCAACCTCGTAGT---ACAGA-CCCGTAACAGTTCATTGTGTGCTAGGATC-TTGCGC--C-AT
CTCCGCGT-TCCTGTTTTCGCTCCTCGTGCGGGAGCAAACGCGGGGCGTGGGGATAATGCAGATGCTGGCATAT------
---GGTGT-TTTGTTTGT---GTGGGAGTTCT---ATG---ATATATTAGTGATTG-CGTTGCGTGCSTGCGGGAT--GG
CATT--CCGTCCGGGAGTGCTTCCGCAGCTCGCAGGCTCAC-TTTTTT---GACTTGCTACCTGGTTGATCCTGCCAGTA
GTCA
>SC299_[organism=Scleria_polyrrhiza]_[specimen-voucher=GENT:E.A._Robinson_4921]_Scleria_polyrrhiza_voucher_GENT:E.A._Robinson_4921_external_transcribed_spacer,_partial_sequence
TGAGTTGTTCTAGACTTGCTTTCGAAG-CGGGCTCCCCGCATATATGTGCGGTCAACTGTTTCGTAGCTTGTTTCTCGAG
CGTCC-GCCCCGACGCAC-ATATTTAGCTTGGCTGGCCGG--ATCAATGGGTTGTTGCCTGTGTCG-CTACTT-ATTTTG
GGAC---ATTG-TTTGTTTTCTGA--CTAC-GGCATGTC-ATGTTGCC-TTCGATT-------------ATATGATCTTG
AG-AAAGTTGCG-TAGGC---TA-TTGAAAC-ATC-GGC-TTTGTTC-GGGAG------CG---AT---CGATGGGTC-T
-CGACTCGTCCGCAGCTCCCGT--CATA-CTA-TATGAGCAGCTCTTTCGGATACGGT-GGCTATGTGGGTTCTTGCGGT
CCTCTTCGGTCGGCATGCAACCTCGTAGT---ACACA-CCCGTAATAGTTCATCATGTGGTAGGATC-TTGTGC--C-AT
CTTTGCGT-TCCTGTTTTTGCTCCTCGTGCGGGAGTCAAGGCGGGGCGTGGGGATAATGCAGATGCTGGCATAT------
---GGTG--TTTGTACGT---GTGGGAGTTCT---ATG---ATATATTAGTGATTG-CGTTGCGTGCGTGCGTATT--GG
CATT--CCGTCCGGGAGTGCTTCAGCAGCTCGCAGGCTCAC-TGTTTT---GACTTGCTACCTGGTTGATCCTGCCAGTA
GTCA
>SC301_[organism=Scleria_vesey-fitzgeraldii]_[specimen-voucher=GENT:P._Smith_3774]_Scleria_vesey-fitzgeraldii_voucher_GENT:P._Smith_3774_external_transcribed_spacer,_partial_sequence
NGAGTTGTTCCGGACTTGCTTTCGAAG-CGGGCTCCCCGCATTTCTGTGCGGTCAACTGTTTCGGTGCTCGTCTCTTGAG
CGTCCCGTGCGA-TGCAC-ATATTTAGCTCGGGCGGTGTG--ATTATTGGGTCGGTGCCTGTGTTG-CTACAT-TTTACG
GAAC---AATG-ATTGTTTCGTGA--CTAC-GGCTTGTC-ATGTTACC-TTCGAT---------------TATGATTTTG
AG-AAATTTGCG-TGGGCTAATA-TTGAAAC-GTC-GGCTTTTGTTC-GGGAG------CG---AT---TGATGGGTC-T
-TGACTCGTCCGCAGCGCGCAT--CATA-TTA-TATGAGCCGCTCTTTTGGATACGGTGGGCTATGTGGGTTCTTGCGGT
CCTCTTCGGTCCGCTTGCGACCTCGTAG-----TACA-CTCGTAACAGTTCCTCGTCCGGTTGGATC-TAGTGC--T-AT
CTTTGTGT-TCCTGTTTTTGCT-CTCATGCTGGAGCAAAGGCGGGGCGTGGGGAT---ACAGATGTTGGCTTTC--GGGG
GC-GGGG---CTGTACGT---GTGGGAGTTCT---ATG---ATATATTAGTGATTGCCGTTGCGTTCGTGCATATT--GG
CATT--CCGTCGGGGA-------AGCAGCTCNNNNNNNNNN-NNNNNN---NNNNNNNNNNNNNNNNNNNNNNNNNNNNN
NNNN
>SC303_[organism=Scleria_glabra]_[specimen-voucher=GENT:E.A._Robinson_5115]_Scleria_glabra_voucher_GENT:E.A._Robinson_5115_external_transcribed_spacer,_partial_sequence
NNNNNNNNNNNNNNNNNNNNNNNNNNN-NNNNNNNNNNNNNNNNNNNNNNNNNNNNNNNNNNNNNNNNNNNNNNNNNNNN
NNNNNNNNNNNNNNNNNN-NNNNNNNNNNNNNNNNNNNNN--NNNNNNNNNNNNNNNNNNNNNNTG-CTACTA-TTTTTG
GGAC---AATG-TTTGTTTTGTGA--CTAT-GGCATGTC-ATGTTGCC-TTCGAT---------------TATGATTTTG
AG-AAAGGTTCG-TCGGC---TA-TTGAAAC-ATC-GGC-TTTGTTC-GGGAG------CG---AT---CGACGGGTC-T
-CGACTCGTCCGCAGCTCGCGT--CATA-CTT-TATGAGCGGCTCTTTCGGATACAGT-ATCTACGTGGGTTCTTGTGGT
CCTCTTCGGTCCGCATGCAACCTCGTAGT---ACACA-CCCGTAACAGTTCATTGTGTGGTAGGATC-TTGCGG--C-AG
CCAAGCGT-TCCTGTTTTTGCTCCTCGTGCGGGAGCAAAGGCGGGGCGCGGGGATAATGCAGATGCTGGCATAT------
---GGTGT-TTTGTAAGT---GTGGGAGTTCT---ATG---ATATATTAGTGATTG-CGTTGCGTGCGTGCGTAGT--GG
CATT--CCGTCCGGGAGTGNNNNNNNNNNNNNNNNNNNNNN-NNNNNN---NNNNNNNNNNNNNNNNNNNNNNNNNNNNN
NNNN
>SC304_[organism=Scleria_richardsiae]_[specimen-voucher=BR:R.B._Faden_et_al._96-245]_Scleria_richardsiae_voucher_BR:R.B._Faden_et_al._96-245_external_transcribed_spacer,_partial_sequence
TGAGTTGTTCCGGACTTGCTTTTGAAA-CGGGCTCCCCGCATATTTGTGCGGTCAACTGTTTCTAAGCTTGTTTTTTTAG
CGTCCCGCCCGA-CGCTC-ACATTTAGCTTGGGTGGCGTA--ATGAATGGTTTGGTGCTTGTGTTGGCTACTT-ATTTTG
GGAT---AATG-ATGGTTTTGTTA--CTAC-GGCATGTC-TTGTTGCC-TTTGAT---------------TATGATTTCG
AT-AAAGTTGTG-CGGGC---AA-TTGAAAC-ATC-GGC-TTTTTTT-GGGGAGC-GATTG---AT---GGATGGGTC-T
-TGACTCGTCCGAAGCTCGCAT--CATA-TTA-TATGATCAGCTCTTTTGGATACGGT-GGCTATGTCGGTACTTGTGGT
CCTCTTTGGTCCGCATGTGACCCTTTAG-----TACA-CCCGTAAAAGTTGATCGTGCGGTTGGATC-ATGTGG--C-GT
CTTTGTGTTTCCTGTTTTTGCT-CTCATGCTGGAGCAAAGGCGGGGCGTGGGGAT---GCAGATGCTGGCTTAC--GTGG
GC-GTTG---CTGTACGT---GTGGGTGTTCT---ATG---AATTATTAGTGATTGCCGTTGCGTGCGTGCGTATT--GG
TATC--CCGTTCGGGAGTGCCTCAGCATCTCGCAGGCTCAC-TTTTTT---GACTTGCTACCTGGTTGATCCTGCCAGTA
GTCA
>SC305_[organism=Scleria_robinsoniana]_[specimen-voucher=BR:A.S._Gomar_343]_Scleria_robinsoniana_voucher_BR:A.S._Gomar_343_external_transcribed_spacer,_partial_sequence
TGAGTTGTTCTAGACTTGCTTTCGAAG-CGGGCTCCCCGCATATTTGTGCGGCCAACCGTTCCGTAGCTTGTTTCTCGAT
TGTCCCGCCCCGTTGCAC-ATATTGTGCTTGGCTGATGCG--ATTAATGGGTTGATGCCTGTGTTG-CTACTA-TTTTTG
GGAC---GATG-CTTATTTTGCGG--CTAC-GGCATGCC-ATGTTGCC-TTCGATT-------------AAATGATTCCG
AG-AAAGTTGCG-TTGGC---TA-TTGAAAC-ATC-GGC-TTTGTAC-GGGAG------CG---AT---CGACGGGTC-T
CCGACTCGTCCGCAGCTCGCGC--CATA-TTA-TATGAGCAGCTCTTTCGGATGCGGT-AGCTATGTGGGTTCTTGTGGT
CCTCTTCGGTCCGCATTCAACCTCGTAGT---ACACA-CCCGTAACAGTTCATTGTGTGGTAGTATC-TTGTGC--C-AT
CTTAGCGT-TCCTGTTTTTGCTCCTCGTGCGGGAGCAAAGGCGGGGCGTGGGGATAATGCGGATGCTGGCATAC------
---GGTG--TTTGTGTGT---GCGGGAGTTCT---ATG---ATATATTAGTGATTG-CGCTGCGTGCGTGCGTAGC--GG
CATT--CCGTCCCGGAGTGCTTCAGCAGCTCGCAGGCTCAC-T-TTTT---GACTTGCTACCTGGTTGATCCTGCCAGTA
GTCA
>SC306_[organism=Scleria_bulbifera]_[specimen-voucher=BR:B._Senterre_et_al._4740]_Scleria_bulbifera_voucher_BR:B._Senterre_et_al._4740_external_transcribed_spacer,_partial_sequence
TGAGTTGTGCCGGACTTGCTCTCGAAT-CGGGCTCACCGCATATTTGTGCGGTCAACCGTTTCGGAGCCTGTCTCTTGAG
CGTCCCGCCCGA-TGCAC-ATATTTAGCTTGGGCGGTGTG--ATGAATGGGTTGGTGCCTGTGTTG-CTACTC-TTTTTG
GGAC---AATG-TTTTTTTTGTGA--CAAC-GGCATGTC-ATGTTGCC-TTCGAT---------------TATGATTTTG
AG-AAAGTTGCG-TGGGC---TA-TTGAAAC-ATC-GGC-TTTGTTC-GGGAG------CG---AT---TGATTGGTC-T
-CGACTCGTCTGCAGCTCGCTTCACATA-TTA-TATGAGCAGCTCTTTCGGATACGGT-GGCTATGTCGGTTCTTGTGGT
CCTCTTCGGTCCGCATGCGACCTTGTAG-----TTCA-CCCGTAACAGTTCATCGTGCGGTTGGATC-TTTTGC--C-AT
CTTTGCGT-TCCCGTTTTTGCT-CTCATGCCGGAGCAAAGGCGGGGCGTGGGGAT---GCAGATGCTGGCTTGC--GGGG
GC-GATG---CTGTATGT---GTGGGAGTTCT---ATGT---TGTATTAGTGATTGCCGTTGCGTGTCTGCGTTTA--GG
TATT--CCGTCCGGGAGTGCCTCAGCAGCTCGCAGGCTCAC-TTTTTT---GACTTGCTACCTGGTTGATCCTGCCAGTA
GTCA
>SC307_[organism=Scleria_vesey-fitzgeraldii]_[specimen-voucher=BR:E.A._Robinson_3537]_Scleria_vesey-fitzgeraldii_voucher_BR:E.A._Robinson_3537_external_transcribed_spacer,_partial_sequence
TGAGTTGTTCCGGACTTGCTTTCGAAG-CGGGCTCCCCGCATTTCTGTGCGGTCAACTGTTTCGGTGCTCGTCTCTTGAG
CGTCCCGTGCGA-TGCAC-ATATTTAGCTCGGGCGGTGTG--ATTATTGGGTCGGTGCCTGTGTTG-CTACAT-TTTACG
GAAC---AATG-ATTGTTTCGTGA--CTAC-GGCTTGTC-ATGTTACC-TTCGAT---------------TATGATTTTG
AG-AAATTTGCG-TGGGCTAATA-TTGAAAC-GTC-GGCTTTTGTTC-GGGAG------CG---AT---TGATGGGTC-T
-TGACTCGTCCGCAGCGCGCAT--CATA-TTA-TATGAGCCGCTCTTTTGGATACGGTGGGCTATGTGGGTTCTTGCGGT
CCTCTTCGGTCCGCTTGCGACCTCGTAG-----TACA-CTCGTAACAGTTCCTCGTCCGGTTGGATC-TAGTGC--T-AT
CTTTGTGT-TCCTGTTTTTGCT-CTCATGCTGGAGCAAAGGCGGGGCGTGGGGAT---ACAGATGTTGGCTTTC--GGGG
GC-GGGG---CTGTACGT---GTGGGAGTTCT---ATG---ATATATTAGTGATTGCCGTTGCGTTCGTGCATATT--GG
CATT--CCGTCGGGGA-------AGCGCTCGCANNNNNNNN-NNNNNN---NNNNNNNNNNNNNNNNNNNNNNNNNNNNN
NNN-
>SC308_[organism=Scleria_richardsiae]_[specimen-voucher=BR:E.A._Robinson_3099]_Scleria_richardsiae_voucher_BR:E.A._Robinson_3099_external_transcribed_spacer,_partial_sequence
TGAGTTGTTCCGGACTTGCTTTTGAAA-CGGGCTCCCCGCATATTTGTGCGGTCAACTGTTTCTAAGCTTGTTTTTTTAG
CGTCCCGCCCGA-CGCTC-ACATTTAGCTTGGGTGGCGTA--ATGAATGGTTTGGTGCTTGTGTTGGCTACTT-ATTTTG
GGAT---AATG-ATGGTTTTGTTA--CTAC-GGCATGTC-TTGTTGCC-TTTGAT---------------TATGATTTCG
AT-AAAGTTGTG-CGGGC---AA-TTGAAAC-ATC-GGC-TTTTTTT-GGGGAGC-GATTG---AT---GGATGGGTC-T
-TGACTCGTCCGAAGCTCGCAT--CATA-TTA-TATGATCAGCTCTTTTGGATACGGT-GGCTATGTCGGTACTTGTGGT
CCTCTTTGGTCCGCATGTGACCCTTTAG-----TACA-CCCGTAAAAGTTGATCGTGCGGTTGGATC-ATGTGG--C-GT
CTTTGTGTTTCCTGTTTTTGCT-CTCATGCTGGAGCAAAGGCGGGGCGTGGGGAT---GCAGATGCTGGCTTAC--GTGG
GC-GTTG---CTGTACGT---GTGGGTGTTCT---ATG---AATTATTAGTGATTGCCGTTGCGTGCGTGCGTATT--GG
TATC--CCGTTCGGGAGTGCCTCAGCATCTCGCAGGCTCAC-TTTTTT---GACTTGCTACCTGGTTGATCCTGCCAGTA
GTCA
>SC309_[organism=Scleria_composita]_[specimen-voucher=BR:T.M._Pedersen_4510]_Scleria_composita_voucher_BR:T.M._Pedersen_4510_external_transcribed_spacer,_partial_sequence
TGAGTTGTTCTAGACTTGCTTTCGAAG-CGGGCTCCCCGCATATTTGTGCGGTCAACTGTTTCGTAGCTTGTTTCTCGAG
CGTCCCGCCCCGATGCAC-ATATTTAGCTTGGCTGGTGCG--ATCAATGGGTTGTTGCCTGTGTTG-GTACTA-TTTTTG
GGAC---AATG-CTTGTATTATGA--CTAC-GGCATGTC-ATGTTGCC-TTCGAT---------------TATGATTTTG
AG-AAAGATGCG-TAGGC---TA-TTGAAAC-GTT-GGC-TTTGTTC-GGGAG------CG---AT---CGATGGGTC-T
-CGACTCGTCCGCAGCTCGCGT--CATA-TTA-TATGAGCAGCTCTTTCGGATACGGT-AGCTATGTGGGTTCTCGTGGT
CCTCTTCGGTCCGCATGCAACCTCGTAGT---ACACA-CCCGTAACATTTCACTGTGTGGTAGGATC-TTGCGC--C-AT
CTCCGCGT-TCCTGTTTTTGCTCCTCGTGCGGGAGCAAAGGCGGGGCGTGGGGATAATGCAGATGCTGCCATAT------
---GGTG--TTTGTATGT---GTGGGAGTTCT---ATG---ATATATTAGTGATTG-CGCTGCGTGCGTGCGTAAT--GG
CATT--CCGTCCGGGAGTGCTTGCGCAGCTCGCGGGCTCAC-TTTTTT---GACTTGCTACCTGGTTGATCCTGCCAGTA
GTCA
>SC310_[organism=Scleria_melanotricha]_[specimen-voucher=GENT:S._Porembski_575]_Scleria_melanotricha_voucher_GENT:S._Porembski_575_external_transcribed_spacer,_partial_sequence
TGAGTTGTTCCGGACTTGCTTGCGAAG-CGGGCTCCCCGCATTTTTGTGCGGCCAACTGTTTCGGTGCTCGTCTCCTGAC
CGTCCCGTGCGA-TGCGC-ATGTTTGGCTTGGGCGGTGTC--ATTATTGGGTTGGTGCCTGTGTTG-CTACTA-CTTTCG
GAACAAATATG-AGTGTTTTGTGA--CAAC-GGCCTGTCAATGTTACC-TTCGGT---------------TATGATTTTG
AG-AAATTTGCG-TGGGCTAATA-TTGAAAT-GTC-GGC-TTTGTTC-GGGAG------CG---ATTGATGATGGGTC-T
-TGACCTGTCCGCAGCGCGCAT--CGTA-TTA-TATGAGCCGCTCTTTTGGATACGGTGGGCTATGTGGGTTCTTGCGGT
CCTGTCCGGTCTGCTTGTGACCTCGTAG-----AACA-CCACTAACAGTTCATCGTGCGGTTGGATC-TTGCGCTGT-GT
CCTTGCGT-TCCTGTTTTTGCT-CTCATGCCGGAGCAAAGGCGGGGCGTGGGGAT---GCGGATGCTGGCTTTC--GGGC
GC-GTGG---CTGTATGT---GTGGGAGTTCT---ATGA-TATATATCAGTGATTGCCGTTGCGTTCGTGCGCATT--GG
CACT--CCGTCGTGGAGTGCCCCAGCAGCTCGCAGGCTCAC-TTTTTT---GACATGCTACCTGGTTGATCCTGCCAGTA
GTCA
>SC311_[organism=Scleria_andringitrensis]_[specimen-voucher=GENT:I._Larridon_et_al._2010-0340]_Scleria_andringitrensis_voucher_GENT:I._Larridon_et_al._2010-0340_external_transcribed_spacer,_partial_sequence
TGAGTTGTGCCGGACTTGCTTTCGAAG-TGGGCTCACCGCACATCCGTGCGGTCAACTGTTTCGGAGCTTGTCTCTTGAG
CGTCCCGCCCGA-TGCAC-ATATTTAGCTTGGGCGGTGTG--ATGAATGGGTTGGTGCCTGTGTTG-CTACTC-TTTTTG
GGAC---AATG-TTTGTTTTGTGA--CAAC-GGCATGTC-ATGTTGCC-TTCGAT---------------TATGATTTTG
AG-AAAGTTGCG-TGGGC---TA-TTGAAAC-ATT-GGC-TTTGTTC-GGGAG------CG---AT---CGACGGGTC-T
-CGACTCGTCCGCAGCTCGCTT--CATA-TTA-TATGAGCAGCTCTTTTGGATACTGT-GGCTATGTGGGTTCTTGTGGT
CCTCTTTGGTCCGCATGCGACCTCGTAG-----TTCA-CCCGTAACAGTTCATCGTGCGGTTGCATC-TTGTGC--C-AT
CTTTGCGT-TCCTGTTTTTGCT-CTCATGCCGGAGCAAAGGCGGGGCTTGGGAAT---GCAGATGCTGGCTTAC--GGGG
GC-GGTG---CTGTACGT---GTGGGAGTTAT---ATGT---TATATTAGTGATTGCCGTTGCGTGCGTGCGTATATAGG
TATT--CCGTCCGGGAGTGCCTCAGCGGCTCGTAGGCTCAC-TTTTTT---GACTTGCTACCTGGTTGATCCTGCCAGTA
GTCA
>SC315_[organism=Scleria_perpusilla]_[specimen-voucher=BR:H._Chermezon_18433]_Scleria_perpusilla_voucher_BR:H._Chermezon_18433_external_transcribed_spacer,_partial_sequence
NNNNNNNNTCTAGACTTGCTTTCGAAG-CGGGCTCCCCGCATATTTGTGCGGTCAACTGTTTCGTAGCTTGTTTCTCGAG
CGTCCCGCCCCGATGAAC-ATATTTAGCTTGGCTGGTGCG--ATCAATGGGTTGTTGCCTGTGTTG-GTACTA-TTTTTG
GGAC---AATG-TTTGTTTTATGA--CTAC-GGCATGTC-ATGTTGCC-TTCGAT---------------TATGATTTTG
AG-AAAGTTGCG-TAGGC---TA-TTGAAAC-ATT-GGC-TTTGTTC-GGGAG------CG---AT---CGATGGGTC-T
-CGACTCGTCCGCAGCTCGCGT--CATA-TTA-TATGAGCAGCTCTTTCGGATACGGT-AGCTATGTGGGTTCTCGTGGT
CCTCTTCGGTCCGCATGCAACCTCGTAGT---ACACA-CCCGTAACAGTTCATTGTGTGGTAGGATC-TTGTGC--C-AT
CTCCGCGT-TCCTGTTTTTGCTCCTCGTGCGGGAGCAAAGGCGGGGCGTGGGGATAATGCAGATGCTGGCATAT------
---GGTG--TTTGTAYGT---GTGGGAGTTCT---ATG---ATATATTAGTGATTG-CGTTGCGTGCGTGCGTAAC--NN
NNNN--NNNNNNNNNNNNNNNNNNNNNNNNNNNNNNNNNNN-NNNNNN---NNNNNNNNNNNNNNNNNNNNNNNNNNNNN
NNNN
>SC317_[organism=Scleria_woodii]_[specimen-voucher=GENT:P._Goetghebeur_5030]_Scleria_woodii_voucher_GENT:P._Goetghebeur_5030_external_transcribed_spacer,_partial_sequence
TGAGTTGTTCTAGACTTGCTTTCGAAG-CGGGCTCCCCGCATATATGTGCGGTCAACTGTTTCGTAGCTTGTTTCCCGAG
CGTCC-GGCCCGACGCAC-ATATTTAGCTTGGCTGGCCGG--ATCAATGGGTTGTTGCCTGTGTTG-CTACTT-ATTTTG
GGAC---ATTG-TTTGTTTTCTGA--CTAC-GGCATGTC-ATGTTGCC-TTCGATT-------------ATATGATCTTG
AG-AAAGTTGCG-TAGGC---TA-TTGAAAC-ATC-CGC-TTTGTTC-GGGAG------CG---AT---CGATGGGTC-T
-CGACTCGTCCGCAGCTCCCGT--CATA-CTA-TATGAGCTGCTCTTTCGGATACGGT-GGCTATGTGGGTTCTTGCGGT
CCTCTTCGGTCGGCATGCAACCTCGTAGT---ACACA-CCCGTAATAGTTCATCATGTGGTAGGATC-TTGTGC--C-AT
CTTTGCGT-TCCTGTTTTTGCTCCTCGTGCGGGAGTAAAGGCGGGGCGTGGGGATAATGCAGATGCTGGCATAT------
---GGTG--TTTGTACGT---GTGGGAGTTCT---ATG---ATATATTTGTGATTG-CGTTGCGTGCGTGCGTATT--GG
CATT--CCGTCCGGGAGTGCTTCAGCAGCTCGCAGGCTCAC-TGTTTT---GACTTGCTACCTGGTTGATCCTGCCAGTA
TNNN
>SC318_[organism=Scleria_interrupta]_[specimen-voucher=GENT:M.J._Jansen-Jacobs_s.n.]_Scleria_interrupta_voucher_GENT:M.J._Jansen-Jacobs_s.n._external_transcribed_spacer,_partial_sequence
TGAGTTGTTCCGGACTTGCTTTTGAAA-CGGGTTCCCCGCATATTTGTGCGGTCAACTGTTTCGGAGCTTGTTTCTGTAG
CGTCCCGCCCGA-TGCTC-ATATTGAGCTTGGGCTGTGTG--ATGAATGGTTTGGTGCTTGTGTTGGCTACTT-ATTTTG
GGAT---AATG-CTGGTTTTGTTA--CTAC-GGCTTGTC-TTGTTGCC-TTTGAT---------------TATGATTTTG
AT-AAAGTTGCG-TGGGC---AA-TTGAAAC-ATC-GGC-TTTTTTT-GGGAG------CG---AT---CGATGGGTC-T
-CGACTCGTCCGCAGCTCGCAT--CATA-TTT-TATGAGCAGCTCTTTCGGATACGGT-GGCTATGTGGGTACTTGTGGT
CCTCTTCGGTCCGCATGTGACCTTGTAG-----TACA-CCCGTAAAAGTTAATCGCGCGGTTGGATC-TTGTGG--C-AT
CTTTGTGT-TCCTGTTTTTGCT-CTCATGCGGGAGCAAAGGCGGGGCGCGGGGAT---GCAGATGCTGGCATAT--GGGG
GCGGTTG---CTGTACGT---GTGGGTGTTCT---ATG---AATTATTAGTGATTGCCGTTGCGTGCGTGCGTATT--GG
TATC--CCGTCCGGGAGTGCCGCCGCAGCTCGCAGGCTCAC-TTTTTT---GACTTGCTACCTGGTTGATCCTGCCAGNN
NNNN
>SC319_[organism=Scleria_verticillata]_[specimen-voucher=GENT:Umbach_198]_Scleria_verticillata_voucher_GENT:Umbach_198_external_transcribed_spacer,_partial_sequence
TGAGTTGTTCCGGACTTGCTTTTGAAA-CGGGTTCCCCGCATATTTGTGCGGTCAACTGTTTCGGAGCTTGTTTCTGTAG
CGTCCCGCCCGA-TGCTC-ATCTTTAGCTTGGGCTGTGTG--ATGAATGGTTTGGTGCCTGTGTTGGCTACTT-ATTTTG
GGAT---AATG-CTGGTTTCGTTA--CTAC-GGCATGTC-TTGTTGCC-TTTGAT---------------TATGATTTTG
AT-AAAGTTGCG-TGGGC---AA-TTGAAAC-ATC-GGC-TTTTTTT-GGGAG------CG---AT---CGATGGGTC-T
-CGACTCGTCCGCAGCTCGCAT--CATA-TTT-TATGAGCAGCTCTTTCGGATACGGT-GGCTATGTGGGTACTTGTGGT
CCTCTTCGGTCCGCATGTGACCTTGTAG-----TACA-CCCGTAAAAGTTAATCGCGCGGTTGGATC-TTGTGG--C-AT
CTTTGTGT-TCCTGTTTTTGCT-CTCATGCGGGAGCAAAGGCGGGGCGTGGGGAT---GCAGATGCTGGCTTAT--GGGG
GCGGTTG---CTGTACGT---GTGGGTGTTCT---ATG---AATTATTAGTGATTGCCGTTGCGTGCGTGCGTATT--GG
TATC--CCGTCCGGGAGTGCCGCAGCAGCTCGCAGGCTCAC-TTTTTT---GACTTGCTACCTGGTTGATCCTGCCAGTA
GTCA
>SC321_[organism=Scleria_longispiculata]_[specimen-voucher=GENT:H._&_E._Hess_52-580]_Scleria_longispiculata_voucher_GENT:H._&_E._Hess_52-580_external_transcribed_spacer,_partial_sequence
TGAGTTGTGCCGGACTTGCTCTCGAAG-CGGGCTCACCGCACATCTGTGCGGTCAACTGTTTCGGAGCCTGTCTCTTGAG
CGTCCCGCCCGA-TGCAC-ATATTTAGCTTGGGCGGTGTG--ATGAATGGGTTGGTGCCTGTGTTG-CTACTC-TTTTTG
GGAC---AATG-TTTGTTTTGTGA--CAAC-GGCATGTC-ATGTTGCC-TTCGAT---------------TATG--TTTG
AG-AAAGTTGCG-TCGGC---TA-TTGAAAC-TTC-GGC-TTTGTTC-GGGAG------CG---AT---TGATGGGTC-T
-CGACTCGTCCGCAGCTCGCTTT-CATA-TTA-TATGAGCAGCTCTTTTGGATACGGT-GGCTATGTGGGTTCTTGTGGT
CCTCTTCGGTCCGCATGCGACCTCGTAG-----TTCA-CCCGTAACAGTTCATCGTGTGGTTGGATC-TTGTGC--C-AT
CTTTGCGT-TCTCGTCTTTGCT-CTCATGCCGGAGCAAAGGCGGGTCGTGGGGAT---GCATATGCTGGCTTAC--GGGG
GC-GGTG---CTSTACGT---GTGGGAGTTCT---ATGT-TATATATTAGTGATCGCCGTTGCGTGCGTGTGTATA--GG
TATT--CCGTCCGGGAGTGCCTCAGCAGCTCGCAGGCTCAC-TTTTTT---GACTTGCTACCTGGTTGATCCTGCCAGTA
GTCA
>SC323_[organism=Scleria_lithosperma]_[specimen-voucher=GENT:K._Bauters_&_J._Coenen_2013-024]_Scleria_lithosperma_voucher_GENT:K._Bauters_&_J._Coenen_2013-024_external_transcribed_spacer,_partial_sequence
TGAGTTGTTCTGGACTTGCTTTGCACG-CGGGCTCCCCGCACGCCTGTGCGGCCGACCGTCGTGGAGCTTGTCTCTTCAG
CGTCCCGCTTGA-TGCGT--TCTTTAGCTATGTCTGGACG--ATCGTTTG-TTAGTGCCTGTGTTG-TTACCC--CGTCG
GAAT---GGAG-ATCGTCTTGTGA--CGGC--ATATATC-ATGTTGCC-TTTGAT---------------TCTGATTTCG
GT--GAAGCACG-CGGGCAT----TTGAGAC-GTC-GGC-TTTCTGA-TCGAGGCTGAGCG---AT---CGATGGGTCTT
-TGACTCGTCCGCGGCTCGCCT--TGTA----ATATAGCTGCCTCTTGCGGACGCTGT-CGCTATGCGGGTT-TTGCGGT
CCT-CTCGGTCCGCACGTACCCTTGTAG-----TTCC-CTCGCGGCAGGTCATCGCGCGATTCGCGC-TCGTGC--T-AT
C--TCCAT-TTCGCTCTTAGCCGAGTAGGTCGGAGCGAGTCGGGGATATGCTGAT---GCCGATGCGGGTTTGC----GG
GC-GGTG--CTGGTACGT---TGCGGAGTTCT---ATG---ATTTATGAGTGATTGCCGGTGCGTGCGCGTGGAAC--GG
TCTC--CCGTCTGGGCGTGCCTCGGCGGCACGCAGGCTCAC-TTTTAT---GACGTGCTACCTGGTTGATCCTGCCAGTA
GTCN
>SC324_[organism=Scleria_polyrrhiza]_[specimen-voucher=NY:E.A._Robinson_2124]_Scleria_polyrrhiza_voucher_NY:E.A._Robinson_2124_external_transcribed_spacer,_partial_sequence
TGAGTTGTTCTAGACTTGCTTTCGAAG-CGGGCTCCCCGCATATATGTGCGGTCAACTGTTTCGTAGCTTGTTTCTCGAG
CGTCC-GCCCCGACGCAC-ATATTTAGCTTTGCTGGCCGG--ATCAATGGGTTGTTGCCTGTGTCG-CTACTT-ATTTTG
GGAC---ATTG-TTTGTTTTCTGA--CTAC-GGCATGTC-ATGTTGCC-TTCGATT-------------ATATGATCTTG
AG-AAAGTTGCG-TAGGC---TA-TTGAAAC-ATC-GGC-TTTGTTC-GGGAG------CG---AT---CGATGGGTC-T
-CGACTCGTCCGCAGCTCCCGT--CATA-CTA-TATGAGCAGCTCTTTCGGATACCGT-GGCTATGTGGGTTCTTGCGGT
CCTCTTCGGTCGGCATGCAACCTCGTAGT---ACACA-CCCGTAATAGTTCATCATGTGGTAGGATC-TTGTGC--C-AT
CTTTGCGT-TCCTGTTTTTGCTCCTCGTGCGGGAGTAAAGGCGGGGCGTGGGGATAATGCAGATGCTGGCATAT------
---GGTG--TTTGTACGT---GTGGGAGTTCT---ATG---ATATATTAGTGATTG-CGTTGCGTGCGTGCGTATT--GG
CATT--CCGTCCGGGAGTGCTTCAGCAGCTCGCAGGCTCAC-TGTTTT---GACTTGCTACCTGGTTGATCCTGCCAGTA
GTCA
>SC326_[organism=Scleria_woodii]_[specimen-voucher=GENT:S._Bidgood_et_al._5202]_Scleria_woodii_voucher_GENT:S._Bidgood_et_al._5202_external_transcribed_spacer,_partial_sequence
NNNNNNNNNNNNNNNNNNNNNNNNNNN-NGGGCTCCCCGCATATATGTGCGGTCAACTGTTTCGTAGCTTGTTTCCCGAG
CGTCC-GCCCCGACGCAC-ATATTTAGCTTGGCTGGCCGG--ATCAATGGGTTGTTGCCTGTGTTG-CTACTT-ATTTTG
GGAC---ATTG-TTTGTTTTCTGA--CTAC-GGCATGTC-ATGTTGCC-TTCGATT-------------ATATGATCTTG
AG-AAAGTTGCG-TAGGC---TA-TTGAAAC-ATC-CGC-TTTGTTC-GGGAG------CG---AT---CGATGGGTC-T
-CGACTCGTCCGCAGCTCCCGT--CATA-CTA-TATGAGCAGCTCTTTCGGATACGGT-GGCTATGTGGGTTCTTGCGGT
CCTCTTCGGTCGGCATGCAACCTCGTAGT---ACACA-CCCGTAATAGTTCATCATGTGGTAGGATC-TTGTGC--C-AT
CTTTGCGT-TCCTGTTTTTGCTCCTCGTGCGGGAGTAAAGGCGGGGCGTGGGGATAATGCAGATGCTGGCATAT------
---GGTG--TTTGTACGT---GTGGGAGTTCT---ATG---ATATATTAGTGATTG-CGTTGCGTGCGTGCGTATT--GG
CATT--CCGTCCGGGAGTGCTTCAGCAGCTCGCAGGCTCAC-TGTTTT---GACTTGCTACCTGGTTGANNNNNNNNNNN
NNNN
>SC328_[organism=Scleria_paupercula]_[specimen-voucher=NY:E.A._Robinson_5767]_Scleria_paupercula_voucher_NY:E.A._Robinson_5767_external_transcribed_spacer,_partial_sequence
TGAGTTGTTCTAGACTTGCTTTCGGAG-CGGGCTCCCCGCATATTTGTGCGGTCAACTGTTTCGTAGCTTGTTTCTCGAG
CGTCCCGCCCCGATGCAC-ATATTTAGCTTGGCTGGTGCG--ATCAATGGGTTGTTGCCTGTGTTG-CTACAT-TATTTG
GGAC---AATG-TTTGTTTTGTGA--CTAC-GGCTTGTC-ATGTTGCC-TTCGAT---------------TATGATTTTG
AG-AAAGTTGCG-TGGGC---TA-TTGAAAC-ATC-GGC-TTTGTTC-GGGAG------CG---AT---CGATGGGTC-T
-CGACTCGTCTGCAGCTCCCGT--CATA-TTA-TATGAGCAGCTCTTTCGGATACGGT-GGCTATGTGGGTTCTTGCGGT
CCTCTTCGGTCGGCATGCAACCTCATAGT---ACACG-CCCGTAACAGTTCATCGTGTGGTAGGATC-------------
-TTTGCGT-TCCTGTTTTTGCTCCTCGTGCGGGAGTAAAGGCGGGGCGTGGGGATAATGCAGATGCTGCCATAC------
---GGTG--TTTGTACGT---GTGGGAGTTCT---ATG---ATATATTAGTGATTG-CGTTGCGTGCGTGCGTATT--GG
CATT-CCCGTTCGGGAGTGCTTCGGCAGCTCGCAGGCTCAC-TTTTTT---GACTTGCTACCTGGTTGATCCTGNNNNNN
NNNN
>SC329_[organism=Scleria_paupercula]_[specimen-voucher=NY:E.A._Robinson_5762]_Scleria_paupercula_voucher_NY:E.A._Robinson_5762_external_transcribed_spacer,_partial_sequence
TGAGTTGTTCTAGACTTGCTTTCGGAG-CGGGCTCCCCGCATATTTGTGCGGTCAACTGTTTCGTAGCTTGTTTCTCGAG
CGTCCCGCCCCGATGCAC-ATATTTAGCTTGGCTGGTGCG--ATCAATGGGTTGTTGCCTGTGTTG-CTACAT-TATTTG
GGAC---AATG-TTTGTTTTGTGA--CTAC-GGCTTGTC-ATGTTGCC-TTCGAT---------------TATGATTTTG
AG-AAAGTTGCG-TGGGC---TA-TTGAAAC-ATC-GGC-TTTGTTC-GGGAG------CG---AT---CGATGGGTC-T
-CGACTCGTCTGCAGCTCCCGT--CATA-TTA-TATGAGCAGCTCTTTGGGATACGGT-GGCTATGTGGGTTCTTGCGGT
CCTCTTCGGTCGGCATGCAACCTCATAGT---ACACG-CCCGTAACAGTTCATCGTGTGGTAGGATC-------------
-TTTGCGT-TCCTGTTTTTGCTCCTCGTGCGGGAGTAAAGGCGGGGCGTGGGGATAATGCAGATGCTGCCATAC------
---GGTG--TTTGTACGT---GTGGGAGTTCT---ATG---ATATATTAGTGATTG-CGTTGCGTGCGTGCGTATT--GG
CATT-CCCGTTCGGGAGTGCTTCGGCAGCTCGCAGGCTCAC-TTTTTT---GACTTGCTACCTGGTTGATCCTGCCAGTA
GTCA
>SC330_[organism=Scleria_paupercula]_[specimen-voucher=NY:E.A._Robinson_4063]_Scleria_paupercula_voucher_NY:E.A._Robinson_4063_external_transcribed_spacer,_partial_sequence
TGAGTTGTTCTAGACTTGCTTTCGGAG-CGGGCTCCCCGCATATTTGTGCGGTCAACTGTTTCGTAGCTTGTTTCTCGAG
CGTCCCGCCCCGATGCAC-ATATTTAGCTTGGCTGGTGCG--ATCAATGGGTTGTTGCCTGTGTTG-CTACAT-TATTTG
GGAC---AATG-TTTGTTTTGTGA--CTAC-GGCTTGTC-ATGTTGCC-TTCGAT---------------TATGATTTTG
AG-AAAGTTGCG-TGGGC---TA-TTGAAAC-ATC-GGC-TTTGTTC-GGGAG------CG---AT---CGATGGGTC-T
-CGACTCGTCTGCAGCTCCCGT--CATA-TTA-TATGAGCAGCTCTTTCGGATACGGT-GGCTATGTGGGTTCTTGCGGT
CCTCTTCGGTCGGCATGCAACCTCATAGT---ACACG-CCCGTAACAGTTCATCGTGTGGTAGGATC-------------
-TTTGCGT-TCCTGTTTTTGCTCCTCGTGCGGGAGTAAAGGCGGGGCGTGGGGATAATGCAGATGCTGCCATAC------
---GGTG--TTTGTACGT---GTGGGAGTTCT---ATG---ATATATTAGTGATTG-CGTTGCGTGCGTGCGTATT--GG
CATT-CCCGTTCGGGAGTGCTTCGGCAGCTCGCAGGCTCAC-TTTTTT---GACTTGCTACCTGGTTGATCCTGCCAGTA
GTCA
>SC333_[organism=Scleria_erythrorrhiza]_[specimen-voucher=MO:S._Pawek_10890]_Scleria_erythrorrhiza_voucher_MO:S._Pawek_10890_external_transcribed_spacer,_partial_sequence
TGAGTTGTTCCGGACTTGCTCTCGAAG-CGGGCTCACCGCATATTTGTGCGGTCAACTGTTTCGGAGCCTGTCTCTTGAG
CGTCCCGCCCGA-TGCAC-ATATTTAGCTTGGGCGGTGTG--ATGAATGGGTTGGTGCCTGTGTTG-CTACCC-TTTTTG
GGAC---AATG-TTTGTTTTGTGA--CAAC-GGCATGTC-ATGTTGCC-TTCGAT---------------TATGTTTTTG
AG-AAAGTTGCG-TTGGC---TA-TTGAAAC-ATC-GGC-TTTGTTG-GGGAG------CAC-AAT---TGATGGGTC-T
-CGACTCGTCTGCAGCTCGCTT--CATA-TTA-TATGAGCAGCTCTTTCGGATACGGT-GGCTATGTGGGTTCTTGTGGT
CCTCTTCGGTCCGCATGCGACCTCGTAG-----TTCA-CCCGTAACAGTTCATCGTGCGGTTGCATC-TTGTGC--C-AT
CTTTGTGT-TCCCGTTTTTGCT-CTCGTGCCGGAGCAAAGGCGGGTCGTGGGGAT---GCAGATGCTGGCTTAC--GGGG
GC-GGTG---CTGTACGT---GTGGGAGTTCT---ATGT---TATATTAGTGATCGCCAATGCGTGCGTGGGTATA--GG
TATT--CCGTCCGGGAGTGCCTCAGCTGCTCGCAGGCTCAC-ATTTTT---GACTTGCTACCTGGTTGATCCTGCCAGTA
GTCA
>SC335_[organism=Scleria_zambesica]_[specimen-voucher=NY:E.A._Robinson_6578]_Scleria_zambesica_voucher_NY:E.A._Robinson_6578_external_transcribed_spacer,_partial_sequence
NNAGTTGTTCTAGACATGCTCTCGAAT-CGGGCTCCCCGCATATTTGTGCGGCCAACTGTTTCGTAGCTTGTCTCTTGAG
CGTCCCGCCCGA-TGCAC-ATATTTTGCTTGCCCGGTGCG--ATTAATGGGTTGTTGCCTGTGTTG-CTACTTTTTTTTG
GGAT---GATG-TCTG-TTTATGA--CTAC-GGTGTGTC-ATGTGGCC-TTCGAT---------------TATGATTTTG
AAAAAACTTCTG-CGGGC---TA-TTGAAAC-ATC-GGC-TTTGTTC-GGGAG------CG---AC---CGATGGGTC-T
-CGACTCATCCGCAGCTCGCGT--CATA-TTA-TATGAGCAGCTCTTTCGGATACGGT-GGCTAAGTGGGTTCTTGTGGT
CCTGTGTGGTCCGCATGCGACCTCGTAGT---ACACA-CCTGGAACAGCTC-------------------------C-AT
CTTTGCGT-CCCTGTTTTTGCT-CTCGTGCGGGAGCAAAGGCGGGGCGTAGGGAT---GCGGATGCTGGCATAT--GTGG
GC-GGTG---TTGTACGT---GTGGGAGTTCT---ATG---ATATAATAGTGATTG-CGTTGCGTGCATGCT------GG
CATA--CCGTCC-GGAGTGCTTCAGCAGCTCGCACGCTCAC-TTTTTT---GACTCGCTACCTGGTTGATCCTGCCAGTA
TNNN
>SC345_[organism=Scleria_dregeana]_[specimen-voucher=GENT:K._Bauters_2015-007]_Scleria_dregeana_voucher_GENT:K._Bauters_2015-007_external_transcribed_spacer,_partial_sequence
TGAGTTGTTCTAGACTTGCTTCCGAAT-CGGGCTCCCCGCATATTTGTGCGGTCAACTGTTTCGTAGCTTGTTTCTCGAG
CGTCCCGTCCCGAAGCAC-ATATTTTGCTTGGCTGGTGCG--ATCAATGGGTTGTTGCCTGTGTTG-CTACTA-TTTTTG
GGAA---AATG-TTTGTTTTGTGA--CTAC-GGCATGCC-ATGTTGCC-TTCGAT---------------TATGATTTTG
AG-AAAGTTGCG-TTGGC---TA-TTGAAAC-ATC-GGC-TTTGTTC-GGGAG------CG---AT---CGATGGGTC-T
-CGACTCGTCCGCAGCTCCCGT--CATA-TTA-TATGAGCAGCTCTTTTGGATACGGT-AGCTATGCGGGTTCTTGTGGT
CCTCTTCGGTCCGCATGCAACCTCGTAGT---ACACA-CCCGTAACAGTTCATTGTAC----------------------
--------------------------------------------------------------------------------
---------------------GTGGGAGTTCT---ATG---ATATATTAGTGATTG-CGTTGCGTGCTTGCGGAGT--TG
CATT--CCGTCCGGGAGTGCTTCAGCAGCTCGCATGCTCAC-TTTTTT---GACTTGCTACCTGGTTGATCCTGCCAGTA
GTCA
>SC349_[organism=Scleria_pergracilis]_[specimen-voucher=GENT:K._Bauters_2015-052]_Scleria_pergracilis_voucher_GENT:K._Bauters_2015-052_external_transcribed_spacer,_partial_sequence
TGAGTTGTTCTAGACTTGCTATCGAAG-CGGGCTCCCCGCATATTTGTGCGGTCAACTGTTTCGTAGCTTGTTTCTCGAG
CGTCCCGCCCCGATGCAC-ATATTTTTCTTGGCTGGTGCG--ATCAACGGGTTGTTGCCTGTGTTG-CTACTA-TTTTTG
GGAC---AATG-TTTGGTTTGTGA--CTAC-GGCATGCC-ATGTTGCC-TTCGGT---------------AATGATTTTG
AG-AAAGTTGCG-TTGGC---TA-TTGAAAC-ATC-GGC-TTTGTTC-GGGAG------CG---AT---CGATGGGTC-T
-CGACTCGTCCGCAGCTCGCGT--CATA-TTA-TATGAGCAGCTCTTTTGGATACGGT-AGCTATGTGGGTTCTTGTGGT
CCTCTTCGGTCCGCATGCAACCTCGTAGT---ACATGCCCCGTAACAGTTCATTGTGTGGTAGGATC-TTGTGC--C-AT
CTCCGCAT-TCTTGTTTTTGCTCCTCGTGCGGGAGCAAAGGCGGGGCGTGGGGATAATGCAGATGCTGGCATAT------
---GGTG--TTTGAACGT---GTGGGAGTTCT---ATGA-TATATATTAGTGATTG-CGTTGCGTGCGTGCGTAGT--GG
CATT--CCGTCCGGGAGTGCTTCAGCAGCTCGCATGCTCAC-TTTTTT---GACTTGCTACCTGGTTGATCCTGCCAGTA
GTCA
>SC350_[organism=Scleria_suaveolens]_[specimen-voucher=GENT:K._Bauters_2015-053]_Scleria_suaveolens_voucher_GENT:K._Bauters_2015-053_external_transcribed_spacer,_partial_sequence
NNNNNNNNNNNNNNNNNNNNNNNNNNN-NNNNNNNNNNNNNNNNNNNNNNNNNNNNNNNNNNNNTAGCTTGTTTCTCGAG
TGTCCCGCCCTGAAAT-C-ATATTTTGCTTGGCTGGTGCG--ATCAATGGGTTGTTGCCTGTGTTG-CTACTG-TTTTTG
GGAA---AATG-TTTGGTTTGTGA--CTAC-GGCATGCC-ATGTTGCC-TTCGAT---------------TATGATTTTG
AG-AAAGTTGCG-TAGGC---TATTTGAAAC-ATC-GGC-TTTGTTC-GGGAG------CG---AT---CGATGGGTC-T
-CGACTCGTCCGCAGCTCGCGT--CATATTTA-TATGAGCAGCTCTTTTGGATACGGT-AGCTATGTGGGTTCGTGTGGT
CCTCTTCGGTCCGCATGCAAGCTCGTAGT---ACACACCCCGTAACAGTTCATTGTGTGGTAGGATC-TTGTGC--C-AT
CTTCGCGT-TCCTGTTTTCGCTCCTCGTGCGGGAGCGAAGGCGGGGCGTCGGGATAATGCAGATGCTGGCATAT------
---GGTG--TCTGAACGT---GTGGGAGTTCT---ATG---ATATATTAGTGATTG-CGTTGCGTGCGTGCGTAGT--GG
CATT--CCGTCCGGGAGTGCTTCAGCAGCTCGCAGGCNNNN-NNNNNN---NNNNNNNNNNNNNNNNNNNNNNNNNNNNN
NNNN
>SC351_[organism=Scleria_flexuosa]_[specimen-voucher=GENT:K._Bauters_2015-057]_Scleria_flexuosa_voucher_GENT:K._Bauters_2015-057_external_transcribed_spacer,_partial_sequence
TGAGTTGTTCCGAACTTGCTCTCGAAG-CGGGCTCCCCGCATATGTGTGCGGCCAACCGTTTCGGAGCTTGTTTTTTGAG
TGTCCCGCCCGA-TGCAC-AAAATTAGCTTGGGCGGTGTG--ATGAATGGGTTGGTGCCTGTGTTG-CTACTC-TTTTTG
GGAG---AATG-TTTGTTTTGTGA--CTAC-GGCATGTC-ATGTTGCC-TTCGAT---------------TATGATTTTG
AG-AAAGTTGCG-TGGGC---TA-TTGAAAC-ATC-GGC-TATGTTT-GGGAG------CG---AT---TGATGGGTC-T
-TGACTCGTCCGCAGCTCGCAT--CATA-TGA-TATGAGCAGCTCTTTCGGATATGGT-GGCTATGTGGGTTCTTGCGGT
CCTCTTCGGTCTGCATGCGACCTTGTAG-----TACA-CCCGTAACTGTTCATCRTGCGGTTGGATC-TTGTGC--C-AT
CTTTGCGT-TCCCGCTTTTGCT-CTCATGCCGGAGCAAAGGCGGGGCGTGGGGAT---GCAGATGCTGGATAAT--GGGG
GC-GGTG---CAGTACGT---GTGGGAGTTCT---ATG---ACACATTAGTGATTGCTGTTGCGTGCGTGTGTATT--GG
CATT--CTGTCCGGGAGTGCCTTAGCAGCTCGCAGGCTCAC-GTTTTT--GACTTTGCTACCTGGTTGATCCTGCCAGTA
NNNN
>SC355_[organism=Scleria_bulbifera]_[specimen-voucher=GENT:K._Bauters_2015-071]_Scleria_bulbifera_voucher_GENT:K._Bauters_2015-071_external_transcribed_spacer,_partial_sequence
TGAGTTGTGCCTGACTTGCTCTCGAAT-CGGGCTCACCGCATATTTGTGCGGTCAACCGTTTCGGAGCCTGTCTCTTGAG
CGTCCCGCCCGA-TGCAC-ATATTTAGCTTGGGCGGTGTG--ATGAATGGGTTGGTGCCTGTGTTG-CTACTC-TTTTTG
GGAC---AATG-TTTGTTTTGTGA--CAAC-GGCATGTC-ATGTTGCC-TTCGAT---------------TATGATTTTG
AG-AAAGTTGCG-TGGGC---TA-TTGAAAC-ATC-GGC-TTTGTTC-GGGAG------CGC-GAT---TGATTGGTC-T
-CGACTCGTCTGCAGCTCGCTTCACATA-TTA-TATGAGCAGCTCTTTCGGATACGGT-GGCTATGTCGGTTCTTGTGGT
CCTCTTCGGTCCGCATGCGACCTTGTAG-----TTCA-CCCGTAACAGTTCATCGTGCGGTTGGATC-TTTTGC--C-AT
CTTTGCGT-TCCCGTTTTTGCT-CTCATGCCGGAGCAAAGGCGGGGCGTGGGGAT---GCAGATGCTGGCTTGC--GGGG
GC-GATG---CTGTATGT---GTGGGAGTTCT---ATGC---TATATTAGTGATTGCCGTTGCGTGCGTGCGTTTA--GG
TATT--CCGTCCGGGAGTGCCTCAGCAGCTCGCAGGCTCAC-TTTTTT---GACTTGCTACCTGGTTGATCCTGCCAGTA
GTCA
>SC358_[organism=Scleria_rehmannii]_[specimen-voucher=GENT:K._Bauters_2015-107]_Scleria_rehmannii_voucher_GENT:K._Bauters_2015-107_external_transcribed_spacer,_partial_sequence
TGAGTTGTGCCGGACTTGCTCTCGAAT-CGGGCTCACCGCATATTTGTGCGGTCAACTGTTTCGGAGCCTGTCTCTTGAG
CGTCCCGCCCGA-TGCAC-ATATTTAGCTTGGGCGGTGTG--ATAAATGGGTTGGTGCCTGTGTTG-CTACTC-TTTTTG
GGAC---AATG-TTTGTTTTGTGA--CAAC-GGCATTTC-ATGTTGCC-TTCGAT---------------TATGTTTTTG
AG-AAAGTTGCG-TGGGC---TA-TTGAAAC-AAC-GGC-TTTGTTC-GGGAG------CG---AT---GGATGGGTC-T
-GGACTCGTCCGCAGCTCGCTT--CATA-TTA-TATGAGCAGCTCTTTCGGATACGGT-GGCTATGTGGGTTCTTGCGGT
CCTCTTCGGTCCGCATGCGACCTCGTAG-----TTCA-CCCGTAACAGTTCATCGTGTGGTTGGATC-TTGTGC--C-AT
CTCTGCGT-TCTCGTTTTTGCT-GCCATGCCGGAGCAAAGGCGGGTCGTGGGGAT---GCAGATGCTGGCTTAC--GGGG
GC-GGTG---CTGTACGT---GTGGGAGTTCT---ATGT---TATAATAGTGATCGCCGTTGCGTGCGTGTGTATA--GG
TATT--CCGTCCGGGAGTGCCTCAGCAGCTCGCAGGCTCAC-TTTTTT---GACTTGCTACCTGGTTGATCCTGCCAGTA
GTCA
>SC361_[organism=Scleria_rehmannii]_[specimen-voucher=GENT:K._Bauters_2015-113]_Scleria_rehmannii_voucher_GENT:K._Bauters_2015-113_external_transcribed_spacer,_partial_sequence
NNNNNNNNNNNNNNNNNNNNNNNNNNN-NNNNNNNNNNNNNNNNNNNTGCGGTCAACTGTTTCGGAGCCTGTCTCTTGAG
CGTCCCGCCCGA-TGCAC-ATATTTAGCTTGGGCGGTGTG--ATAAATGGGTTGGTGCCTGTGTTG-CTACTC-TTTTTG
GGAC---AATG-TTTGTTTTGTGA--CAAC-GGCATTTC-ATGTTGCC-TTCGAT---------------TATGTTTTTG
AG-AAAGTTGCG-TGGGC---TA-TTGAAAC-AAC-GGC-TTTGTTC-GGGAG------CG---AT---GGATGGGTC-T
-GGACTCGTCCGCAGCTCGCTT--CATA-TTA-TATGAGCAGCTCTTTCGGATACGGT-GGCTATGTGGGTTCTTGCGGT
CCTCTTCGGTCCGCATGCGACCTCGTAG-----TTCA-CCCGTAACAGTTCATCGTGTGGTTGGATC-TTGTGC--C-AT
CTCTGCGT-TCTCGTTTTTGCT-GCCATGCCGGAGCAAAGGCGGGTCGTGGGGAT---GCAGATGCTGGCTTAC--GGGG
GC-GGTG---CTGTACGT---GTGGGAGTTCT---ATGT---TATAATAGTGATCGCCGTTGCGTGCGTGTGTATA--GG
TATT--CCGTNNNNNNNNNNNNNNNNNNNNNNNNNNNNNNN-NNNNNN---NNNNNNNNNNNNNNNNNNNNNNNNNNNNN
NNNN
>SC363_[organism=Scleria_rehmannii]_[specimen-voucher=GENT:K._Bauters_2015-118]_Scleria_rehmannii_voucher_GENT:K._Bauters_2015-118_external_transcribed_spacer,_partial_sequence
NNNNNNNNNNNNNNNNNNNNNNNNNNN-NNNNNNNNNNNNNNNNNNNTGCGGTCAACTGTTTCGGAGCCTGTCTCTTGAG
CGTCCCGCCCGA-TGCAC-ATATTTAGCTTGGGCGGTGTG--ATAAATGGGTTGGTGCCTGTGTTG-CTACTC-TTTTTG
GGAC---AATG-TTTGTTTTGTGA--CAAC-GGCATTTC-ATGTTGCC-TTCGAT---------------TATGTTTTTG
AG-AAAGTTGCG-TGGGC---TA-TTGAAAC-AAC-GGC-TTTGTTC-GGGAG------CG---AT---GGATGGGTC-T
-GGACTCGTCCGCAGCTCGCTT--CATA-TTA-TATGAGCAGCTCTTTCGGATACGGT-GGCTATGTGGGTTCTTGCGGT
CCTCTTCGGTCCGCATGCGACCTCGTAG-----TTCA-CCCGTAACAGTTCATCGTGTGGTTGGATC-TTGTGC--C-AT
CTCTGCGT-TCTCGTTTTTGCT-GCCATGCCGGAGCAAAGGCGGGTCGTGGGGAT---GCAGATGCTGGCTTAC--GGGG
GC-GGTG---CTGTACGT---GTGGGAGTTCT---ATGT---TATAATAGTGATCGCCGTTGCGTGCGTGTGTATA--GG
TATT--CCGTCCGGGAGTGCCTCAGCAGCTCGCAGGCTCAC-TTTTTT---GACTTGCTACCTGGTTGATCCTGCCAGTA
GTCA
>SC364_[organism=Scleria_pooides]_[specimen-voucher=GENT:K._Bauters_2015-119]_Scleria_pooides_voucher_GENT:K._Bauters_2015-119_external_transcribed_spacer,_partial_sequence
NNNNNNNNNNNNNNNNNNNNNNNNNNN-NNNNNNNNNNNNNNNNTTGTGCGGCCAACTGTTTCGTAGCTAGTTTCTCGAG
CGTCCCGCCCCGATGCAC-ATATTGTGCTTGGCTGTTGCG--ATTAATGGGTTGTTGCCTGTGTTG-CTACTA-TTATTG
GGAT---AATG-TTTGTTTTGTGA--CTAC-GGCATGCC-ATGTTGCC-TTCGAT---------------TATGATTTTG
AG-AAAGTTGCG-TAGGC---TA-TTGAAAC-ATC-GGC-TTTGTTC-GGGAG------CG---AT---CGATGAGTC-T
-CGACTCGTCCGCAGCTCCCGA--CATATTTA-TATGAGCAGCTCTTTCGGATGCGGT-AGCTATGTCGGTTCTTGTGGT
CCTCGTCGGTCCGCATGCAACCTCGTAGT---GCACA-CCCGTAACAGTTCATTGTGTGGTAGGATC-TTGTGC--C-AT
CTTATCGT-GACTGTTTTTGCTCCTCGTGCGGGAGCATAGGCGGGGCGTGGGGATAATGCACATGCTGGCATAC------
---GGTG--TTTGTGTGT---GCGGGAGTTCT---TTG---AGATATTGGTGATTG-CCTTGCCTGCGTGCGTAAT--GG
CATT--CCGTCCCGGAGTGCTTCGGCAGCTCGCAGGCTCAC-TTTTCT---GACTTGCTACCTGGTTGATCCTGCCAGTA
GTCA
>SC365_[organism=Scleria_pooides]_[specimen-voucher=GENT:K._Bauters_2015-122]_Scleria_pooides_voucher_GENT:K._Bauters_2015-122_external_transcribed_spacer,_partial_sequence
NNNNNNNNNNNNNNNNNNNNNNNNNNN-NNNNNNNNNNNNNNNNNNNNGCGGCCAACTGTTTCGTAGCTAGTTTCTCGAG
CGTCCCGCCCCGATGCAC-ATATTGAGT--TGGCTGTTCG--ATTAATGGGTTGTTGCCTGTGTTG-CTACTA-TTATTG
GGAT---AATG-TTTGTTTTGTGA--CTAC-GGCGTGCC-ATGTTGCC-TTCGAT---------------TATGATTTTG
AG-AAAGTTGCG-TAGGA---TA-TTGAAAC-ATC-GGC-TTTGTTC-GGGAG------AG---AT---GGAAGAGTC-T
-GGACTAGTCCGCAGCTCCCGA--CATATTCA-TATGAGCAGCTCTTTAGGATAAGGT-AGATATGTAGGTTCTTGTGGT
CCTCGTCGGTACGCATGCAACCTCGTAGT---GCACA-CCGGTAACAGTTGATTGTGTGGTAGGATCAGTGTGC--C-AT
CTTAGCGT-TCCTGTTTTTGCTCCTCGTGCGGNNNNNNNNNNNNNNNNNNNNNNNNNNNNNNNNNNNNNNNNNN------
---NNNNNNNNNNNNNNNNN-NNNNNNNNNNNNNNNNNN-NNNNNNNNNNNNNNNNNNNNNNNNNNNNNNNNNNNN-NNN
NNNN--NNNNNNNNNNNNNNNNNNNNNNNNNNNNNNNNNNN-NNNNNN---NNNNNNNNNNNNNNNNNNNNNNNNNNNNN
NN--
>SC367_[organism=Scleria_pooides]_[specimen-voucher=GENT:K._Bauters_2015-129]_Scleria_pooides_voucher_GENT:K._Bauters_2015-129_external_transcribed_spacer,_partial_sequence
TGAGTTGTTCTAGACTTGCTATCGAAG-CGGGCTCCCCGCATAATTGTGCGGCCAACTGTTTCGTAGCTAGTTTCTCGAG
CGTCCCGCCCCGATGCAC-ATATTGTGCTTGGCTGTTGCG--ATTAATGGGTTGTTGCCTGTGTTG-CTACTA-TTATTG
GGAT---AATG-TTTGTTTTGTGA--CTAC-GGCGTGCC-ATGTTGCC-TTCGAT---------------TATGATTTTG
AG-AAAGTTGCG-TAGGC---TA-TTGAAAC-ATC-GGC-TTTGTTC-GGGAG------CG---AT---CGATGAGTC-T
-CGACTCGTCCGCAGCTCCCGA--CATATTTA-TATGAGCAGCTCTTTCGGATGCGGT-AGCTATGTCGGTTCTTGTGGT
CCTCGTCGGTCCGCATGCAACCTCGTAGT---GCACA-CCCGTAACAGTTCATTGTGTGGTAGGATC-TTGTGC--C-AT
CTTAGCGT-TCCTGTTTTTGCTCCTCGTGCGGGAGCAAAGGCGGGGCGTGGGGATAATGCAGATGCTGGCATAC------
---GGTG--TTTGTGTGT---GCGGGAGTTCT---ATG---ATATATTGGTGATTG-CCTTGCGTGCGTGCGTAAT--GG
CATT--CCGTCCCGGAGTGCTTCGGCAGCTCGCAGGCTCAC-TTTTCT---GACTTGCTACCTGGTTGATCCTGCCAGTA
GTCA
>SC368_[organism=Scleria_pergracilis]_[specimen-voucher=GENT:K._Bauters_2015-139]_Scleria_pergracilis_voucher_GENT:K._Bauters_2015-139_external_transcribed_spacer,_partial_sequence
NGAGTTGTTCTAGACTTGCTATCGAAG-CGGGCTCCCCGCATATTTGTGCGGTCAACTGTTTCGTAGCTTGTTTCTCGAG
CGTCCCGCCCCGATGCAC-ATATTTTTCTTGGCTGGTGCG--ATCAACGGGTTGTTGCCTGTGTTG-CTACTA-TTTTTG
GGAC---AATG-TTTGGTTTGTGA--CTAC-GGCATGCC-ATGTTGCC-TTCGGT---------------AATGATTTTG
AG-AAAGTTGCG-TTGGC---TA-TTGAAAC-ATC-GGC-TTTGTTC-GGGAG------CG---AT---CGATGGGTC-T
-CGACTCGTCCGCAGCTCGCGT--CATA-TTA-TATGAGCAGCTCTTTTGGATACGGT-AGCTATGTGGGTTCTTGTGGT
CCTCTTCGGTCCGCATGCAACCTCGTAGT---ACATGCCCCGTAACAGTTCATTGTGTGGTAGGATC-TTGTGC--C-AT
CTCCGCAT-TCTTGTTTTTGCTCCTCGTGCGGGAGCAAAGGCGGGGCGTGGGGATAATGCAGATGCTGGCATAT------
---GGTG--TTTGAACGT---GTGGGAGTTCT---ATGA-TATATATTAGTGATTG-CGTTGCGTGCGTGCGTAGT--GG
CATT--CCGTCCGGGAGTGCTTCAGCAGCTCGCATGCTCAC-TTTTTT---GACTTGCTACCTGGTTGATCCTGCCAGTA
TNNN
>SC369_[organism=Scleria_rehmannii]_[specimen-voucher=GENT:K._Bauters_2015-140]_Scleria_pergracilis_voucher_GENT:K._Bauters_2015-140_external_transcribed_spacer,_partial_sequence
TGAGTTGTGCCGGACTTGCTCTCGAAT-CGGGCTCACCGCATATTTGTGCGGTCAACTGTTTCGGAGCCTGTCTCTTGAG
CGTCCCGCCCGA-TGCAC-ATATTTAGCTTGGGCGGTGTG--ATAAATGGGTTGGTGCCTGTGTTG-CTACTC-TTTTTG
GGAC---AATG-TTTGTTTTGTGA--CAAC-GGCATTTC-ATGTTGCC-TTCGAT---------------TATGTTTTTG
AG-AAAGTTGCG-TGGGC---TA-TTGAAAC-AAC-GGC-TTTGTTC-GGGAG------CG---AT---GGATGGGTC-T
-GGACTCGTCCGCAGCTCGCTT--CATA-TTA-TATGAGCAGCTCTTTCGGATACGGT-GGCTATGTGGGTTCTTGCGGT
CCTCTTCGGTCCGCATGCGACCTCGTAG-----TTCA-CCCGTAACAGTTCATCGTGTGGTTGGATC-TTGTGC--C-AT
CTCTGCGT-TCTCGTTTTTGCT-GCCATGCCGGAGCAAAGGCGGGTCGTGGGGAT---GCAGATGCTGGCTTAC--GGGG
GC-GGTG---CTGTACGT---GTGGGAGTTCT---ATGT---TATAATAGTGATCGCCGTTGCGTGCGTGTGTATA--GG
TATT--CCGTCCGGGAGTGCCTCAGCAGCTCGCAGGCTCAC-TTTTTT---GACTTGCTACCTGGTTGATCCTGCCAGTA
GTCA
>SC371_[organism=Scleria_suaveolens]_[specimen-voucher=GENT:K._Bauters_2015-150]_Scleria_suaveolens_voucher_GENT:K._Bauters_2015-150_external_transcribed_spacer,_partial_sequence
TGAGTTGTTCTAGACTTGCTTTCGAAG-CGGGCTCCCCGCATATTTGTGCGGTCAACTGTTTCGTAGCTTGTTTCTCGAG
TGTCCCGCCCCGATGCAC-ATATTTTGCTTGGCTGGTGCG--ATCAATGGGTTGTTGCCTGTGTTG-CTACTG-TTTTTG
GGAA---AATG-TTTGGTTTGTGA--CTAC-GGCATGCC-ATGTTGCC-TTCGAT---------------TATGATTTTG
AG-AAAGTTGCG-TAGGC---TATTTGAAAC-ATC-GGC-TTTGTTC-GGGAG------CG---AT---CGATGGGTC-T
-CGACTCGTCCGCAGCTCGCGT--CATATTTA-TATGAGCAGCTCTTTTGGATACGGT-AGCTATGTGGGTTCGTGTGGT
CCTCTTCGGTCCGCATGCAAGCTCGTAGT---ACACACCCCGTAACAGTTCATTGTGTGGTAGGATC-TTGTGC--C-AT
CTTCGCGT-TCCTGTTTTCGCTCCTCGTGCGGGAGCGAAGGCGGGGCGTCGGGATAATGCAGATGCTGGCATAT------
---GGTG--TCTGAACGT---GTGGGAGTTCT---ATG---ATATATTAGTGATTG-CGTTGCGTGCGTGCGTAGT--GG
CATT--CCGTCCGGGAGTGCTTCAGCAGCTCGCAGGCTCAC-TTTTTT---GACTTGCTACCTGGTTGATCCTGCCAGTA
TNNN
>SC372_[organism=Scleria_pergracilis]_[specimen-voucher=GENT:K._Bauters_2015-151]_Scleria_pergracilis_voucher_GENT:K._Bauters_2015-151_external_transcribed_spacer,_partial_sequence
TGAGTTGTTCTAGACTTGCTATCGAAG-CGGGCTCCCCGCATATTTGTGCGGTCAACTGTTTCGTAGCTTGTTTCTCGAG
CGTCCCGCCCCGATGCAC-ATATTTTTCTTGGCTGGTGCG--ATCAACGGGTTGTTGCCTGTGTTG-CTACTA-TTTTTG
GGAC---AATG-TTTGGTTTGTGA--CTAC-GGCATGCC-ATGTTGCC-TTCGGT---------------AATGATTTTG
AG-AAAGTTGCG-TTGGC---TA-TTGAAAC-ATC-GGC-TTTGTTC-GGGAG------CG---AT---CGATGGGTC-T
-CGACTCGTCCGCAGCTCGCGT--CATA-TTA-TATGAGCAGCTCTTTTGGATACGGT-AGCTATGTGGGTTCTTGTGGT
CCTCTTCGGTCCGCATGCAACCTCGTAGT---ACATGCCCCGTAACAGTTCATTGTGTGGTAGGATC-TTGTGC--C-AT
CTCCGCAT-TCTTGTTTTTGCTCCTCGTGCGGGAGCAAAGGCGGGGCGTGGGGATAATGCAGATGCTGGCATAT------
---GGTG--TTTGAACGT---GTGGGAGTTCT---ATGA-TATATATTAGTGATTG-CGTTGCGTGCGTGCGTAGT--GG
CATT--CCGTCCGGGAGTGCTTCAGCAGCTCGCATGCTCAC-TTTTTT---GACTTGCTACCTGGTTGATCCTGCCAGTN
NNNN
>SC373_[organism=Scleria_flexuosa]_[specimen-voucher=GENT:K._Bauters_2015-152]_Scleria_flexuosa_voucher_GENT:K._Bauters_2015-152_external_transcribed_spacer,_partial_sequence
TGAGTTGTTCCGAACTTGCTCTCGAAG-CGGGCTCCCCGCATATGTGTGCGGCCAACCGTTTCGGAGCTTGTTTTTTGAG
TGTCCCGCCCGA-TGCAC-AAAATTAGCTTGGGCGGTGTG--ATGAATGGGTTGGTGCCTGTGTTG-CTACTC-TTTTTG
GGAG---AATG-TTTGTTTTGTGA--CTAC-GGCATGTC-ATGTTGCC-TTCGAT---------------TATGATTTTG
AG-AAAGTTGCG-TGGGC---TA-TTGAAAC-ATC-GGC-TATGTTT-GGGAG------CG---AT---TGATGGGTC-T
-TGACTCGTCCGCAGCTCGCAT--CATA-TGA-TATGAGCAGCTCTTTCGGATATGGT-GGCTATGTGGGTTCTTGCGGT
CCTCTTCGGTCTGCATGCGACCTTGTAG-----TACA-CCCGTAACTGTTCATCGTGCGGTTGGATC-TTGTGC--C-AT
CTTTGCGT-TCCCGCTTTTGCT-CTCATGCCGGAGCAAAGGCGGGGCGTGGGGAT---ACAGATGCTGGATAAT--GGGG
GC-GGTG---CAGTACGT---GTGGGAGTTCT---ATG---ACACATTAGTGATTGCTGTTGCGTGCGTGTGTATT--GG
CATT--CTGTCCGGGAGTGCCTTAGCAGCTCGCAGGCTCAC-GTTTTT--GACTTTGCTACCTGGTTGATCCTGCCAGTA
TNNN
>SC376_[organism=Scleria_dregeana]_[specimen-voucher=GENT:K._Bauters_2015-159]_Scleria_dregeana_voucher_GENT:K._Bauters_2015-159_external_transcribed_spacer,_partial_sequence
NNNNNNNNNNNNNNNNNNNNNNNNNNN-NNNNNNNNNNNNNNNNNNNNNNNNNNNNNNNNNNNNNNNNNNNNNNNNNNNN
NNNNNNNNNNNNNNNNNN-ATATTTTGCTTGGCTGGTGCG--ATCAATGGGTTGTTGCCTGTGTTG-CTACTA-TTTTTG
GGAA---AATG-TTTGTTTTGTGA--CTAC-GGCATGCC-ATGTTGCC-TTCGAT---------------TATGATTTTG
AG-AAAGTTGCG-TTGGC---TA-TTGAAAC-ATC-GGC-TTTGTTC-GGGAG------CG---AT---CGATGGGTC-T
-CGACTCGTCCGCAGCTCCCGT--CATA-TTA-TATGAGCAGCTCTTTTGGATACGGT-AGCTATGCGGGTTCTTGTGGT
CCTCTTCGGTCCGCATGCAACCTCGTAGT---ACACA-CCCGTAACAGTTCATTGTAC----------------------
--------------------------------------------------------------------------------
---------------------GTGGGAGTTCT---ATG---ATATATTAGTGATTG-CGTTGCGTGCTTGCGGAGT--TG
CATT--CCGTCCGGGAGTGCTTCAGCAGCTCGCATGCTCAC-TTTTTT---GACTNNNNNNNNNNNNNNNNNNNNNNNNN
NNNN
>SC379_[organism=Scleria_paupercula]_[specimen-voucher=GENT:K._Bauters_2015-167]_Scleria_paupercula_voucher_GENT:K._Bauters_2015-167_external_transcribed_spacer,_partial_sequence
TGAGTTGTTCTAGACTTGCTTTCGGAG-CGGGCTCCCCGCATATTTGTGCGGTCAACTGTTTCGTAGCTTGTTTCTCGAG
CGTCCCGCCCCGATGCAC-ATATTTAGCTTGGCTGGTGCG--ATCAATGGGTTGTTGCCTGTGTTG-CTACAT-TATTTG
GGAC---AATG-TTTGTTTTGTGA--CTAC-GGCTTGTC-ATGTTGCC-TTCGAT---------------TATGATTTTG
AG-AAAGTTGCG-TGGGC---TA-TTGAAAC-ATC-GGC-TTTGTTC-GGGAG------CG---AT---CGATGGGTC-T
-CGACTCGTCTGCAGCTCCCGT--CATA-TTA-TATGAGCAGCTCTTTGGGATACGGT-GGCTATGTGGGTTCTTGCGGT
CCTCTTCGGTCGGCATGCAACCTCATAGT---ACACG-CCCGTAACAGTTCATCGTGTGGTAGGATC-------------
-TTTGCGT-TCCTGTTTTTGCTCCTCGTGCGGGAGTAAAGGCGGGGCGTGGGGATAATGCAGATGCTGCCATAC------
---GGTG--TTTGTACGT---GTGGGAGTTCT---ATG---ATATATTAGTGATTG-CGTTGCGTGCGTGCGTATT--GG
CATT-CCCGTTCGGGAGTGCTTCGGCAGCTCGCAGGCTCAC-TTTTTT---GACTTGCTACCTGGTTGATCCTGCCANNN
NNNN
>SC381_[organism=Scleria_bequaertii]_[specimen-voucher=GENT:K._Bauters_2015-171]_Scleria_bequaertii_voucher_GENT:K._Bauters_2015-171_external_transcribed_spacer,_partial_sequence
TGAGTTGTTCCTGACTTGCTCTCGAAG-CGGGCTCATCGCATGTTTGTGCGGTCAACTGTTTCGGAGCCTGTCTCTTGAG
CGTCCCGCCCGA-TGCAC-ATATTTAGCTTGGGCGGTGTG--ATGAATGGGTTGGTGCCTGTGTTG-CTACTC-TTTTTG
GGAC---AATG-TTCGTTTTGTTA--CAAC-GACATGTC-ATGTTGCC-TTCGAT---------------TATGTTTTTG
AG-AAAGTTGCG-TTGGC---TA-TTGAAAC-ATC-GGC-TTTGTTC-CGGAG------TGC-GAT---TGATGGGTC-T
-GGACTTGTCTGCAGCTCGCTT--CATA-TTA-TATGAGCAGCTCTTTCGGATACGGT-GGCTATGTGGGTTCTTGTGGT
CCTCTTCGGTCCGCATGCGACCTCGTAG-----TTCG-CCCGTAACAGTTCATCGTGCGGTTGGATC-TTGTGC--T-AT
CTTTGCGT-TCCCGTTTTTGCT-CTCGTGCCGGAGCAAAGGCGGGTCGTGGGGAT---GCAGATGCTGGCTTACTGGGGC
GC-GGTG---CTGTACGA---GTGGGAGTTCT---ATGT---TATATTAGTGATCGCCGTTGCGTGCGTGGATATA--GG
TATT--CCGTCCCGGAGTGCCTCAGCACCTCGCAGGCTCACAATTTTT---GACTTGCTACCTGGTTGATCCTGCCAGTA
GTCA
>SC382_[organism=Scleria_paupercula]_[specimen-voucher=GENT:K._Bauters_2015-172]_Scleria_paupercula_voucher_GENT:K._Bauters_2015-172_external_transcribed_spacer,_partial_sequence
TGAGTTGTTCTAGACTTGCTTTCGGAG-CGGGCTCCCCGCATATTTGTGCGGTCAACTGTTTCGTAGCTTGTTTCTCGAG
CGTCCCGCCCCGATGCAC-ATATTTAGCTTGGCTGGTGCG--ATCAATGGGTTGTTGCCTGTGTTG-CTACAT-TATTTG
GGAC---AATG-TTTGTTTTGTGA--CTAC-GGCTTGTC-ATGTTGCC-TTCGAT---------------TATGATTTTG
AG-AAAGTTGCG-TGGGC---TA-TTGAAAC-ATC-GGC-TTTGTTC-GGGAG------CG---AT---CGATGGGTC-T
-CGACTCGTCTGCAGCTCCCGT--CATA-TTA-TATGAGCAGCTCTTTGGGATACGGT-GGCTATGTGGGTTCTTGCGGT
CCTCTTCGGTCGGCATGCAACCTCATAGT---ACACG-CCCGTAACAGTTCATCGTGTGGTAGGATC-------------
-TTTGCGT-TCCTGTTTTTGCTCCTCGTGCGGGAGTAAAGGCGGGGCGTGGGGATAATGCAGATGCTGCCATAC------
---GGTG--TTTGTACGT---GTGGGAGTTCT---ATG---ATATATTAGTGATTG-CGTTGCGTGCGTGCGTATT--GG
CATT-CCCGTTCGGGAGTGCTTCGGCAGCTCGCAGGCTCAC-TTTTTT---GACTTGCTACCTGGTTGATCCTGCCAGTA
GTCA
>SC383_[organism=Scleria_pergracilis]_[specimen-voucher=GENT:K._Bauters_2015-178]_Scleria_pergracilis_voucher_GENT:K._Bauters_2015-178_external_transcribed_spacer,_partial_sequence
TGAGTTGTTCTAGACTTGCTATCGAAG-CGGGCTCCCCGCATATTTGTGCGGTCAACTGTTTCGTAGCTTGTTTCTCGAG
CGTCCCGCCCCGATGCAC-ATATTTTTCTTGGCTGGTGCG--ATCAACGGGTTGTTGCCTGTGTTG-CTACTA-TTTTTG
GGAC---AATG-TTTGGTTTGTGA--CTAC-GGCATGCC-ATGTTGCC-TTCGGT---------------AATGATTTTG
AG-AAAGTTGCG-TTGGC---TA-TTGAAAC-ATC-GGC-TTTGTTC-GGGAG------CG---AT---CGATGGGTC-T
-CGACTCGTCCGCAGCTCGCGT--CATA-TTA-TATGAGCAGCTCTTTTGGATACGGT-AGCTATGTGGGTTCTTGTGGT
CCTCTTCGGTCCGCATGCAACCTCGTAGT---ACATGCCCCGTAACAGTTCATTGTGTGGTAGGATC-TTGTGC--C-AT
CTCCGCAT-TCTTGTTTTTGCTCCTCGTGCGGGAGCAAAGGCGGGGCGTGGGGATAATGCAGATGCTGGCATAT------
---GGTG--TTTGAACGT---GTGGGAGTTCT---ATGA-TATATATTAGTGATTG-CGTTGCGTGCGTGCGTAGT--GG
CATT--CCGTCCGGGAGTGCTTCAGCAGCTCGCATGCTCAC-TTTTTT---GACTTGCTACCTGGTTGATCCTGCCAGNN
NNNN
>SC384_[organism=Scleria_dregeana]_[specimen-voucher=GENT:K._Bauters_2015-184]_Scleria_dregeana_voucher_GENT:K._Bauters_2015-184_external_transcribed_spacer,_partial_sequence
NNNNNNNTTCTAGACTTGCTTCCGAAT-CGGGCTCCCCGCATATTTGTGCGGTCAACTGTTTCGTAGCTTGTTTCTCGAG
CGTCCCGTCCCGAAGCAC-ATATTTTGCTTGGCTGGTGCG--ATCAATGGGTTGTTGCCTGTGTTG-CTACTA-TTTTTG
GGAA---AATG-TTTGTTTTGTGA--CTAC-GGCATGCC-ATGTTGCC-TTCGAT---------------TATGATTTTG
AG-AAAGTTGCG-TTGGC---TA-TTGAAAC-ATC-GGC-TTTGTTC-GGGAG------CG---AT---CGATGGGTC-T
-CGACTCGTCCGCAGCTCCCGT--CATA-TTA-TATGAGCAGCTCTTTTGGATACGGT-AGCTATGCGGGTTCTTGTGGT
CCTCTTCGGTCCGCATGCAACCTCGTAGT---ACACA-CCCGTAACAGTTCATTGTAC----------------------
--------------------------------------------------------------------------------
---------------------GTGGGAGTTCT---ATG---ATATATTAGTGATTG-CGTTGCGTGCTTGCGGAGT--TG
CATT--CCGTCCGGGAGTGCTTCAGCAGCTCGCATGCTCAC-TTTTTT---GACTTGCTACCTGGTTGATCCTGCCAGTA
GTCN
>SC386_[organism=Scleria_pooides]_[specimen-voucher=GENT:K._Bauters_2015-189]_Scleria_pooides_voucher_GENT:K._Bauters_2015-189_external_transcribed_spacer,_partial_sequence
TGAGTTGTTCTAGACTTGCTTTCGAAG-CGGGCTCCCCGCATAATTGTGCGGCCAACTGTTTCGTAGCTAGTTTCTCGAG
CGTCCCGCCCCGATGCAC-ATATTGTGCTTGGCTGTTGCG--ATTAATGGGTTGTTGCCTGTGTTG-CTACTA-TTATTG
GGAT---AATG-TTTGTTTTGTGA--CTAC-GGCATGCC-ATGTTGCC-TTCGAT---------------TATGATTTTG
AG-AAAGTTGCG-TAGGC---TA-TTGAAAC-ATC-GGC-TTTGTTC-GGGAG------CG---AT---CGATGAGTC-T
-CGACTCGTCCGCAGCTCCCGA--CATATTTA-TATGAGCAGCTCTTTCGGATGCGGT-AGCTATGTCGGTTCTTGTGGT
CCTCGTCGGTCCGCATGCAACCTCGTAGT---GCACA-CCCGTAACAGTTYG----------------------------
--------------------------------------------------------------------------------
----------TTGTGTGT---GCGGGAGTTCT---ATG---ATATATTGGTGATTG-CCTTGCGTGCGTGCGTAAT--GG
CATT--CCGTCCGGGAGTGCTTCGGCAGCTCGCAGGCTCAC-TTTTCT---GACTTGCTACCTGGTTGATCCTGCCANNN
NNNN
>SC387_[organism=Scleria_paupercula]_[specimen-voucher=GENT:K._Bauters_2015-195]_Scleria_paupercula_voucher_GENT:K._Bauters_2015-195_external_transcribed_spacer,_partial_sequence
NNNNNNNTTCTAGACTTGCTTTCGGAG-CGGGCTCCCCGCATATTTGTGCGGTCAACTGTTTCGTAGCTTGTTTCTCGAG
CGTCCCGCCCCGATGCAC-ATATTTAGCTTGGCTGGTGCG--ATCAATGGGTTGTTGCCTGTGTTG-CTACAT-TATTTG
GGAC---AATG-TTTGTTTTGTGA--CTAC-GGCTTGTC-ATGTTGCC-TTCGAT---------------TATGATTTTG
AG-AAAGTTGCG-TGGGC---TA-TTGAAAC-ATC-GGC-TTTGTTC-GGGAG------CG---AT---CGATGGGTC-T
-CGACTCGTCTGCAGCTCCCGT--CATA-TTA-TATGAGCAGCTCTTTGGGATACGGT-GGCTATGTGGGTTCTTGCGGT
CCTCTTCGGTCGGCATGCAACCTCATAGT---ACACG-CCCGTAACAGTTCATCGTGTGGTAGGATC-------------
-TTTGCGT-TCCTGTTTTTGCTCCTCGTGCGGGAGTAAAGGCGGGGCGTGGGGATAATGCAGATGCTGCCATAC------
---GGTG--TTTGTACGT---GTGGGAGTTCT---ATG---ATATATTAGTGATTG-CGTTGCGTGCGTGCGTATT--GG
CATT-CCCGTTCGGGAGTGCTTCGGCAGCTCGCAGGCTCAC-TTTTTT---GACTTGCTACCTGGTTGATCCTGCCANNN
NNNN
>SC389_[organism=Scleria_welwitschii]_[specimen-voucher=GENT:K._Bauters_2015-198]_Scleria_welwitschii_voucher_GENT:K._Bauters_2015-198_external_transcribed_spacer,_partial_sequence
NNNNNNNNNNNNNNNNNNNNNNNNNNN-NNNNNNNACCGCACACCTGTGCGGTCAACTGTTTCGGAGCTTGTCTCTTGAG
CGTCCCGCCCGA-TGCAC-ATATTTAGCTTGGGCGGTGTG--ATGAATGGGTTGGTGCCTGTGTTG-CTACTC-TTTTAG
GGAC---GATG-TTTGTTTTGTGA--CAAC-GGCATGTC-ATGTTGCC-TTCGAT---------------TTTGATTTTG
AG-AAAGTTGCG-TGGGC---TA-TTGAAAC-ATT-GGC-TTTGTTC-GGGAG------CG---AT---CGATGGGTC-T
-CGACTCGTCCGCAGCTCCCTT--CATA-TTA-TATGAGCAGCTCTTTCGGATACGGT-GGCTATGTGGGTTCTTGCGTT
CCTCTTCGGTCCGCATGCGACCTCGTAG-----TTCA-CCCGTAACAGTTCATCGTGCGGTTGGATC-TTGTGC--C-AT
CTTTGCGT-TCCCGTTTTTGCT-CTCATGCCGGAGCAAAGGCGGGGCGTGGGGAT---GCAGATGCTGGCTTAC--GGGG
GC-GGTG---CTGTACGT---GTGGGAGTTCT---ATGT---TATATTAGTGATCGCCGTTGCGTGCGTGCGTATA--GG
TATT--CCGTCCGGGAGTGCCTCAGCAGCTCGCAGGCTCAC-TTTTTT---GACTTGCTACCTGGTTGATCCTGCNNNNN
NNNN
>SC390_[organism=Scleria_dregeana]_[specimen-voucher=GENT:K._Bauters_2015-200]_Scleria_dregeana_voucher_GENT:K._Bauters_2015-200_external_transcribed_spacer,_partial_sequence
NNNNNNNTTCTAGACTTGCTTCCGAAT-CGGGCTCCCCGCATATTTGTGCGGTCAACTGTTTCGTAGCTTGTTTCTCGAG
CGTCCCGTCCCGAAGCAC-ATATTTTGCTTGGCTGGTGCG--ATCAATGGGTTGTTGCCTGTGTTG-CTACTA-TTTTTG
GGAA---AATG-TTTGTTTTGTGA--CTAC-GGCATGCC-ATGTTGCC-TTCGAT---------------TATGATTTTG
AG-AAAGTTGCG-TTGGC---TA-TTGAAAC-ATC-GGC-TTTGTTC-GGGAG------CG---AT---CGATGGGTC-T
-CGACTCGTCCGCAGCTCCCGT--CATA-TTA-TATGAGCAGCTCTTTTGGATACGGT-AGCTATGCGGGTTCTTGTGGT
CCTCTTCGGTCCGCATGCAACCTCGTAGT---ACACA-CCCGTAACAGTTCATTGTAC----------------------
--------------------------------------------------------------------------------
---------------------GTGGGAGTTCT---ATG---ATATATTAGTGATTG-CGTTGCGTGCTTGCGGAGT--TG
CATT--CCGTCCGGGAGTGCTTCAGCAGCTCGCATGCTCAC-TTTTTT---GACTTGCTACCTGGTTGATCCTGCCNNNN
NNNN
>SC433_[organism=Scleria_XXX]_[specimen-voucher=GENT:M._Richards_18887]_Scleria_XXX_voucher_GENT:M._Richards_18887_external_transcribed_spacer,_partial_sequence
TGAGTTGTGCCGGACTTGCTCTCGAAT-CGGGCTCACCGCAAATTTGTGCGGTCAACCGTTTCGGAGCCTGTCTCTTGAG
CGTCCCGCCCGA-TGCAC-ATATTTAGCTTGGGCGGTGTG--ATGAATGGGTTGGTGCCTGTGTTG-CTACTC-TTTTTG
GGAC---AATG-TTTGTTTTGTGA--CAAC-GGCATGTC-ATGTTGCC-TTCGAT---------------TATGATTTTG
AG-AAAGTTGCG-TGGGC---TA-TTGAAAC-ATC-GGC-TTTGTTC-GGGAG------CG---AT---TGATTGGTC-T
-CGACTCGTCTGCAGCTCGCTTCACATA-TTA-TATGAGCAGCTCTTTCGGATACGGT-GGCTATGTCGGTTCTTGTGGT
CCTCTTCGGTCCGCATGCGACCTTGTAG-----TTCA-CCCGTAACAGTTCATCGTGCGGTTGGATC-TTTTGC--C-AT
CTTTGCGT-TCCCGTTTTTGCT-CTCATGCCGGAGCAAAGGCGGGGCGTGGGGAT---GCAGATGCTGGCTTGC--GGGG
GC-GATG---CTGTATGC---GTGGGAGTTCT---ATGT---TATATTAGTGATTGCCGTTGCGTGCGTGCGTTTA--GG
TATT--CCGTCCGGGAGTGCCTCAGCAGCTCGCAGGCTCAC-TTTTTT---GACTTGCTACCTGGTTGATCCTGCCAGTA
GTCA
>SC434_[organism=Scleria_vesey-fitzgeraldii]_[specimen-voucher=GENT:E.A._Robinson_5513]_Scleria_vesey-fitzgeraldii_voucher_GENT:E.A._Robinson_5513_external_transcribed_spacer,_partial_sequence
TGAGTTGTTCCGGACTTGCTTTCGAAG-CGGGCTCCCCGCATTTCTGTGCGGTCAACTGTTTCGGTGCTCGTCTCTTGAG
CGTCCCGTGCGA-TGCAC-ATATTTAGCTCGGGCGGTGTG--ATTATTGGGTCGGTGCCTGTGTTG-CTACAT-TTTACG
GAAC---AATG-ATTGTTTCGTGA--CTAC-GGCTTGTC-ATGTTACC-TTCGAT---------------TATGATTTTG
AG-AAATTTGCG-TGGGCTAATA-TTGAAAC-GTC-GGCTTTTGTTC-GGGAG------CG---AT---TGATGGGTC-T
-TGACTCGTCCGCAGCGCGCAT--CATA-TTA-TATGAGCCGCTCTTTTGGATACGGTGGGCTATGTGGGTTCTTGCGGT
CCTCTTCGGTCCGCTTGCGACCTCGTAG-----TACA-CTCGTAACAGTTCCTCGTCCGGTTGGATC-TAGTGC--T-AT
CTTTGTGT-TCCTGTTTTTGCT-CTCATGCTGGAGCAAAGGCGGGGCGTGGGGAT---ACAGATGTTGGCTTTC--GGGG
GC-GGGG---CTGTACGT---GTGGGAGTTCT---ATG---ATATATTAGTGATTGCCGTTGCGTTCGTGCATATT--GG
CATT--CCGTCGGGGA-------AGCAGNNNNNNNNNNNNN-NNNNNN---NNNNNNNNNNNNNNNNNNNNNNNNNNNNN
NNNN
>SC435_[organism=Scleria_XXX]_[specimen-voucher=MO:Ngok_Banak_1736]_Scleria_XXX_voucher_MO:Ngok_Banak_1736_external_transcribed_spacer,_partial_sequence
TGAGTTGTTCCGTACTTGCTTTTGAAA-TGGGCTCCCCGCATATGTGTGCGGTCAACTGTTTCGTAGCTTGTTTCTTTAG
CGTCCTGACCGA-TGCTC-ATATTTAGATTGGGCGGTGTG--GTGAATGGTTTGGTGCCTGTGTTGGCTAATT-ATTTTG
GGAT---AATG-TTGGTTTCGTTAA-CTAC-GGCATGCG-TTGTTGCC-TTCGAT---------------TATGATTTTG
CA-----------CGGGC---AA-TTGAAAC-ATC-GGC-TTATTTT-GGGAG------CGC-GAT---CGATGGGTC-T
-CGGCTTGTCCGCAGCTCGCAT--CATA-TAA-TATGAGCAGCTCTTTCGGATATGGT-GGCTATGTGGGTACTTGTGGT
CCTCTTCGGTCCGCATGTGACCTTGTAGT---ATACA-CCAGTAAAAGTTCATCGTGCGGTTGGATC-TTGTGG--C-AT
CTTTGCGT-TCCTGTTTTTGCT-CTCATGCCGGAGCAAAGGCGGGGCGTGGGGAT---GCATACGCCGGCTTAT--GGGG
GT-GTTG---CTGTACGT---GTGGGTGTTCT---ATG---AACTATTAGTGATTGCTGTTGCGTGCGTGCGTATT--GG
TATC--CCGTCTGGGAGTGCCTCAGCAGCTCGCAGGCTCAC-TTTTTTTGAGTTTTGCTACCTGGTTGATCCTGCCAGTA
GTCA
>SC436_[organism=Scleria_XXX]_[specimen-voucher=MO:Adam_29622]_Scleria_XXX_voucher_MO:Adam_29622_external_transcribed_spacer,_partial_sequence
NNNNNNNNNNNNNNNNNNNNNNTGAAA-TGGGCTCCCCGCATATGTGTGCGGTCAACTGTTTCGGAGCTTGTTTCTTTAG
CGTCCTGACCGATTGCTC-GTATTTAGATTGGGCGGTGTG--ATGAATGGTTTGGTGCCTGTGTTGGCTAATT-ATTTTG
GGAT---AATG-TTGGTTTTGTTAACCTAC-GGAATGCG-TTGTTGCC-TTTGAT---------------TATGA-TTTG
CG-----------TGGGC---AA-TTGAAAC-ATC-GGC-TTATTTT-GAGAG------CG---AT---CGATGGGTC-T
-CGGCTCGTCCGCAGCTCGCAT--CATG-TAA-TATGAGCAGCTCTTTTGGATATGGT-GGCTATGTGGGTACTTGTGGT
CCTCTTCGGTCCGCATGTGACCTTGTGG-----TACA-CCAGTGAAAGTTCATCGTGCGGTTGGATC-TTGTGG--C-AT
CTTTGCTT-TCCTGTTTTTGCT-CTCTTGCCGGAGCAAAGGCGGGGCGTGGGGAT---GCATACGCCGGCTTAC--GGGG
GT-GTTG---CTGTACGT---GTGGGTGTTCT---ATG---AATTATTAGTGATGGCTGTTGCGTGCGTGCGTATT--GG
TATC--CCGTCCGGGAGTGCCTCAGCAGTTCGCAGGCTCAC-TTTTTTTGAGTTTTGCTACCTGGTTGATCCTGCCAGTA
GTCA
>SC437_[organism=Scleria_angustifolia]_[specimen-voucher=GENT:E.A._Robinson_6623]_Scleria_angustifolia_voucher_GENT:E.A._Robinson_6623_external_transcribed_spacer,_partial_sequence
TGAGTTGTTCTAGACTTGCTTTCGAAG-CAGGCTCCCCGCATATATGTGCGGCCAACTGTTTCGTAGCTTGTTTCTCGAG
CGTCCCGCCCCGATGCAC-ATATTTAGCTTGGCTGGTGCG--ATAAATGGGTTGTTGCCTGTGTTG-CTACTT-TTTTTG
GGAC---AATG-CTTGTTTAGTGA--CTAC-GGCATGTC-ATGTTGCC-TTCGAT---------------TATGATCTTG
AG-AAAGTTGCG-TAGGC---TA-TTGAAAC-ATC-GGC-TTTGTGC-GGGAG------CG---AT---CGATGGGTC-T
CCGACTCGTCCGCAGCTCCCGT--CATA-TTA-TATGAGCGGCTCTTTCGGATACGGT-GGCTATGTGGGTTCTTGCGGT
CCTCTTCGGTCGGCATGCAACCTCGTAGT---ACACA-CCCGTAACAGTTCATCGTGTGGTAGGATC-TTGTGC--C-AT
CTTTGCGT-TCCTGTTTTTGCTCCTCGTGCGGGAGTAAAGGCGGGACGTGGGGATAATGCAGATGCTGGCATAT------
---GGTG--TTTGGACGT---GTGGGAGTTCT---ATG---ATATATTAGTGATTG-CGCTGCGTGCGTGCGTATT--GG
CATT--CCGTTCCGGAGTGCTTCAGCAGCTCGCAGGCTCAC-TTTTTT---GACTTGCTACCTGGTTGATCCTGCCAGTA
GTCA
>SC438_[organism=Scleria_bulbifera]_[specimen-voucher=GENT:M._Richards_16893]_Scleria_bulbifera_voucher_GENT:M._Richards_16893_external_transcribed_spacer,_partial_sequence
NNNNNNNNNNNNNNNNNNNNNNNNAAG-CGGGCTCACCGCATATTTGTGCGGTCAACCGTTTCGGAGCCTGTCTCTTGAG
CGTCCCGCCCGA-TGCAC-ATATTTAGCTTGGGCGGTGTG--ATGAATGGGTTTGTGCCTGTGTTG-CTACTC-TTTTTG
GGAC---AATG-TTTGTTTTGTGA--CAAC-GGCATGTC-ATGTTGCC-TTCGAT---------------TATGTTTTTG
AG-AAAGTTGCG-TTGGC---TA-TTGAAAC-ATC-GGC-TTTGTTC-GGGAG------CG---AT---TGATGGGTC-T
-CGACTCGTCCGCAGCTCGCTT--CATA-TTA-TATGAGCAGCTCTTTCGGATACGGT-GGCTATGTGGGTTTTTGTGGT
CCACTTCGGTCCGCATACGACCTCGTAG-----TTCA-CCCGTAACAGTTCATCGTTCGGTTGGATC-TTGTGC--C-AT
CTTTGCGT-TCTCGTTTTTGCT-CTCATGCCGGAGCAAAGGCGGGTCGTGGGGAT---GCAGATGCTGGCTTAC--GGGG
GC-GGTG---CTGTACGT---GTGGGAGTTCT---ATGT---TATATTAGTGATCGCCGTTGCGTGCGTGTGTATA--GG
TATT--CCGTCCGGGAGTGCCTCAGCAGCTCGCAGGCTCAC-TTTTTT---GACTTGCTACCTGGTTGATCCTGCCAGTA
NNNN
>SC439_[organism=Scleria_hispidula]_[specimen-voucher=GENT:E.A._Robinson_6535]_Scleria_hispidula_voucher_GENT:E.A._Robinson_6535_external_transcribed_spacer,_partial_sequence
TGAGTTGTTCTAGACTTGCTTTCGAAG-CGGGCTCCCCGCATATTTGTGCGGTCAACCGTTTTGTAGCTTGTTTCTCGAG
CGTCCCACCCCGATGCAC-ATATTTTGCTTGGCTGGTGCG--ATCAATGGGTTGTTGCCTGTGTTG-CTACTA-TTTTTG
GGAC---AATG-TTTGTTTTGTGA--CTAT-GGCATGTC-ATGTTGCC-TTCGAT---------------TATGATTTTG
AG-AAAGTTGCG-TAGGC---TA-TTGAAAC-ATC-GGC-TTTRTTC-GGGAG------CG---AT---CGATGGGTC-T
-CGACTCGTCCGCAGCTCGCGT--CATA-TTA-TATGAGCGGCTCTTTCGGATACGGT-AGCTATGTGGGTTCTTGTGGT
CCTCTTCGGTCCGCATGCAACCTCGTAGT---ACACA-CCCGTAACAGTTCATTGTGTGGTAGGATC-TTGTGC--CAAT
CTTTGCGT-TCCTGTTTTTGCTCCTCGTGCGGGAGAAAAGACTGGGCGTGGGGATAAAGCAGATGCTGGCATAT------
---GGTG--TTTGTACGTGTGGTGGGAGTTCT---ATG---ATATATTAGTGATTG-CGTTGCGTGCGTGCGTAAT--GG
CATT--CCGTCCGGGAGTGCTTCAGCAGCTCGCAGGCTCAC-TTTTCT---GACTTGCTACCTGGTTGATCCTGCCAGTA
GTNN
>SC440_[organism=Scleria_hispidula]_[specimen-voucher=GENT:E.A._Robinson_6454]_Scleria_hispidula_voucher_GENT:E.A._Robinson_6454_external_transcribed_spacer,_partial_sequence
TGAGTTGTTCTAGACTTGCTTTCGAAG-CGGGCTCCCCGCATATTTGTGCGGTCAACCGTTTTGTAGCTTGTTTCTCGAG
CGTCCCACCCCGATGCAC-ATATTTTGCTTGGCTGGTGCG--ATCAATGGGTTGTTGCCTGTGTTG-CTACTA-TTTTTG
GGAC---AATG-TTTGTTTTGTGA--CTAT-GGCATGTC-ATGTTGCC-TTCGAT---------------TATGATTTTG
AG-AAAGTTGCG-TAGGC---TA-TTGAAAC-ATC-GGC-TTTATTC-GGGAG------CG---AT---CGATGGGTC-T
-CGACTCGTCCGCAGCTCGCGT--CATA-TTA-TATGAGCGGCTCTTTCGGATACGGT-AGCTATGTGGGTTCTTGTGGT
CCTCTTCGGTCCGCATGCAACCTCGTAGT---ACACA-CCCGTAACAGTTCATTGTGTGGTAGGATC-TTGTGC--CAAT
CTTTGCGT-TCCTGTTTTTGCTCCTCGTGCGGGAGAAAAGACTGGGCGTGGGGATAAAGCAGATGCTGGCATAT------
---GGTG--TTTGTACGTGTGGTGGGAGTTCT---ATG---ATATATTAGTGATTG-CGTTGCGTGCGTGCGTAAT--GG
CATT--CCGTCCGGGAGTGCTTCAGCAGCTCGCAGGCTCAC-TTTTCT---GACTTGCTACCTGGTTGATCCTGCCAGTA
GTNN
>SC441_[organism=Scleria_bequaertii]_[specimen-voucher=GENT:E.A._Robinson_5537]_Scleria_bequaertii_voucher_GENT:E.A._Robinson_5537_external_transcribed_spacer,_partial_sequence
TGAGTTGTTCCTGACTTGCTCTCGAAG-CGGGCTCATCGCATGTTTGTGCGGTCAACTGTTTCGGAGCCTGTCTCTTGAG
CGTCCCGCCCGA-TGCAC-ATATTTAGCTTGGGCGGTGTG--ATGAATGGGTTGGTGCCTGTGTTG-CTACTC-TTTTTG
GGAC---AATG-TTCGTTTTGTTA--CAAC-GACATGTC-ATGTTGCC-TTCGAT---------------TATGTTTTTG
AG-AAAGTTGCG-TTGGC---TA-TTGAAAC-ATC-GGC-TTTGTTC-CGGAG------TGC-GAT---TGATGGGTC-T
-GGACTTGTCTGCAGCTCGCTT--CATA-TTA-TATGAGCAGCTCTTTCGGATACGGT-GGCTATGTGGGTTCTTGTGGT
CCTCTTCGGTCCGCATGCGACCTCGTAG-----TTCG-CCCGTAACAGTTCATCGTGCGGTTGGATC-TTGTGC--T-AT
CTTTGCGT-TCCCGTTTTTGCT-CTCGTGCCGGAGCAAAGGCGGGTCGTGGGGAT---GCAGATGCTGGCTTACTGGGGC
GC-GGTG---CTGTACGA---GTGGGAGTTCT---ATGT---TATATTAGTGATCGCCGTTGCGTGCGTGGATATA--GG
TATT--CCGTCCCGGAGTGCCTCAGCACCTCGCAGGCTCACAATTTTT---GACTTGCTACCTGGTTGATCCTGCCAGTA
GTCA
>SC442_[organism=Scleria_welwitschii]_[specimen-voucher=GENT:E.A._Robinson_5714]_Scleria_welwitschii_voucher_GENT:E.A._Robinson_5714_external_transcribed_spacer,_partial_sequence
NNNNNNNNNNNNNNNNNNNNNNNNNNN-NNNNNNNNNNNNNNNNNNNNNNNNNNNNNNNNNNNNNNNNNNNNNNNNNNNN
NNNNNNNNNNNN-NNNNN-NNNNNNNNCTTGGGCGGTGTG--ATGAATGGGTTGGTGCCTGTGTTG-CTACTC-TTTTAG
GGAC---GATG-TTTGTTTTGTGA--CAAC-GGCATGTC-ATGTTGCC-TTCGAT---------------TTTGATTTTG
AG-AAAGTTGCG-TGGGC---TA-TTGAAAC-ATT-GGC-TTTGTTC-GGGAG------CG---AT---CGATGGGTC-T
-CGACTCGTCCGCAGCTCCCTT--CATA-TTA-TATGAGCAGCTCTTTCGGATACGGT-GGCTATGTGGGTTCTTGCGTT
CCTCTTCGGTCCGCATGCGACCTCGTAG-----TTCA-CCCGTAACAGTTCATCGTGCGGTTGGATC-TTGTGC--C-AT
CTTTGCGT-TCCCGTTTTTGCT-CTCATGCCGGAGCAAAGGCGGGGCGTGGGGAT---GCAGATGCTGGCTTAC--GGGG
GC-GGTG---CTGTACGT---GTGGGAGTTCT---ATGT---TATATTAGTGATCGCCGTTGCGTGCGTGCGTATA--GG
TATT--CCGTCCGGGAGTGCCTCAGCAGCTCGCAGGCNNNN-NNNNNN---NNNNNNNNNNNNNNNNNNNNNNNNNNNNN
NNNN
>SC443_[organism=Scleria_angustifolia]_[specimen-voucher=NY:E.A._Robinson_4286]_Scleria_angustifolia_voucher_NY:E.A._Robinson_4286_external_transcribed_spacer,_partial_sequence
TGAGTTGTTCTAGACTTGCTTTCGAAG-CAGGCTCCCCGCATATATGTGCGGCCAACTGTTTCGTAGCTTGTTTCTCGAG
CGTCCCGCCCCGATGCAC-ATATTTAGCTTGGCTGGTGCG--ATAAATGGGTTGTTGCCTGTGTTG-CTACTT-TTTTTG
GGAC---AATG-CTTGTTTAGTGA--CTAC-GGCATGTC-ATGTTGCC-TTCGAT---------------TATGATCTTG
AG-AAAGTTGCG-TAGGC---TA-TTGAAAC-ATC-GGC-TTTGTGC-GGGAG------CG---AT---CGATGGGTC-T
CCGACTCGTCCGCAGCTCCCGT--CATA-TTA-TATGAGCGGCTCTTTCGGATACGGT-GGCTATGTGGGTTCTTGCGGT
CCTCTTCGGTCGGCATGCAACCTCGTAGT---ACACA-CCCGTAACAGTTCATCGTGTGGTAGGATC-TTGTGC--C-AT
CTTTGCGT-TCCTGTTTTTGCTCCTCGTGCGGGAGTAAAGGCGGGACGTGGGGATAATGCAGATGCTGGCATAT------
---GGTG--TTTGGACGT---GTGGGAGTTCT---ATG---ATATATTAGTGATTG-CGCTGCGTGCGTGCGTATT--GG
CATT--CCGTTCCGGAGTGCTTCAGCAGCTCGCAGGCTCAC-TTTTTT---GACTTGCTACCTGGTTGATCCTGCCAGTA
GTCA
>SC444_[organism=Scleria_calcicola]_[specimen-voucher=NY:E.A._Robinson_4630]_Scleria_calcicola_voucher_NY:E.A._Robinson_4630_external_transcribed_spacer,_partial_sequence
TGAGTTGTTCTAGACTTGCTTTCGAAG-CGGGCTCCCCGCATATTTGTGCGGTCAACTGTTTCGTAGCTTGTTTCCCGAG
CGTCCCGCCCCGATGCAC-AAATTTTGCTTGGCTGGTGCG--ATCAATGGGTTGTTGCCTGTGTTG-CTACTA-TTTTTG
GGAC---AATG-TTTGCTTTGTGA--CTAC-GGCATGCC-ATGTTGCC-TTCGAT---------------TATGATTTTG
AGAAAAGTTGCG-TAGGC---TA-TTGAAAC-ATC-GGC-TTTGTTC-GGGAG------CG---AT---CGATGGGTC-T
-CGACTCGTCCGCAGCTCGCGT--CATA-TTA-TATGAGCAGCTCTTTCGGATACGGT-AGCTATGTGGGTTCTTGCGGT
CCTCTTCGGTCCGCTTGCAACCACGTCGT---ACACA-CCCGTAACAGTTCATTGTGTGGTAGGATC-TTGCGC--C-AT
CTTCGCGT-TCCTGTTTTTGCTCCTCGTGCGGGAGCAAAGGCGGGGCGCGCGGATAATGCAGATGCTTGCATAT------
---GGTG--TTTGTACGT---ATGGGAGTTCT---ATG---ATAAATTAGTGATTG-CGTTGCGTGCGTGCGTAGT--GG
CATT--CCGTCCGGGAGTGCTTCAGCAGCTCGCAGGCTCAC-TTTCTT---GACTTGCTACCTGGTTGATCCTGCCAGTA
GTCA
>SC445_[organism=Scleria_hirtella]_[specimen-voucher=GENT:Piepenbring_2625]_Scleria_hirtella_voucher_GENT:Piepenbring_2625_external_transcribed_spacer,_partial_sequence
TGAGTTGTTCCGGACTTGCTTTTGAAA-CGGGTTCCCCGCATATTTGTGCGGTCAACTGTTTCGGAGCTTGTTTCTGTAG
CGTCCCGCCCGA-TGCTC-ATATTGAGCTTGGGCTGTGTG--ATGAATGGTTTGGTGCTTGTGTTGGCTACTT-ATTTTG
GGAT---AATG-CTGGTTTTGTTA--CTAC-GGCTTGTC-TTGTTGCC-TTTGAT---------------TATGATTTTG
AT-AAAGTTGCG-TGGGC---AA-TTGAAAC-ATC-GGC-TTTTTTT-GGGAG------CG---AT---CGATGGGTC-T
-CGACTCGTCCGCAGCTCGCAT--CATA-TTT-TATGAGCAGCTCTTTCGGATACGGT-GGCTATGTGGGTACTTGTGGT
CCTCTTCGGTCCGCATGTGACCTTGTAG-----TACA-CCCGTAAAAGTTAATCGCGCGGTTGGATC-TTGTGG--C-AT
CTTTGTGT-TCCTGTTTTTGCT-CTCATGCGGGAGCAAAGGCGGGGCGCGGGGAT---GCAGATGCTGGCATAT--GGGG
GCGGTTG---CTGTACGT---GTGGGTGTTCT---ATG---AATTATTAGTGATTGCCGTTGCGTGCGTGCGTATT--GG
TATC--CCGTCCGGGAGTGCCGCCGCAGCTCGCAGGCTCAC-TTTTTT---GACTTGCTACCTGGTTGATCCTGCCAGTA
GTCA
>SC446_[organism=Scleria_laxiflora]_[specimen-voucher=MO:S._Bidgood_et_al._842]_Scleria_laxiflora_voucher_MO:S._Bidgood_et_al._842_external_transcribed_spacer,_partial_sequence
TGAGTTGTGCCGGACTTGCTCTCGAAG-CGGGCTCACCGCAATTTTGTGCGGTCAACTGTTTCGGAGCCTGTCTCTTGAG
CGTCCCGCCCGA-AGCAC-ATATTTAGCTTGGGCGGTGTG--ATGAATGGGTTGGTGCCTGTGTTG-CTACTC-TTTTTG
GGAC---AATG-TTTGTTTTGTGA--CAAC-GGCATGTC-ATGTTGCC-TTCGAT---------------TTTGTTTATG
AG-AAAGTTGCT-TGGGC---TA-TTGAAAC-ATC-GGC-TTTGTTC-GGGAG------CGC-GAT---TGATGGGTC-T
-CGACTCGTCCGCAGCTCGCTT--CATA-TTA-TATGAGCAGCTCTTTCGGATATGGT-GCCTATGTGGGTTCTTGTGGT
CCTCTTCGGTCCGCATGCAACCTCGTAG-----TTCA-CCCGTAACGGTTCATCGTGCTGTTGGATC-TTGTGC--C-AT
CTTTGCGT-TCCCGTTTTTGCT-CTCATGCCGGAGCAAAGGCGGGTCGTGGGGAT---GCAGATGCTGGCTTAC--GGGG
GC-GATG---CTGTACGT---GTGGGAGTTCT---ATGT--TTATATAAGTGATCGCCATTGCGTGCGTGTGTATA--GG
TATT--CCTTCTGGGAGTGCCTCAGCAGCTCGCAGGCTCAC-TTTTTT---GACTTGCTACCTGGTTGATCCTGCCAGTA
GNNN
>SC447_[organism=Scleria_pusilla]_[specimen-voucher=GENT:Jansen-Jacobs_2637]_Scleria_pusilla_voucher_GENT:Jansen-Jacobs_2637_external_transcribed_spacer,_partial_sequence
NGAGTTGTTCTAGACTTGCTTTCGAAG-CGGGCTCCCCGCATATTTGTGCGGTCAACTGTTTCGTAGCTTGTTTCTCGAG
CGTCCCGCCATGATGCAC-ATATTTAGCTTGGCTGGTGCG--ATCAATGGGTTGTTGCCTGTGTTG-GTACTA-TTTTTG
GGAC---AATG-CTTGTATTATGA--CTAC-GGCATGTC-ATGTTGCC-TTCGAT---------------TATGATTTTG
AG-AAAGTTGCG-TCGGC---TA-TTGAAAC-ATT-GGC-TTTGTTC-GGGAG------CG---AT---CGATGGGTC-T
-CGACTCGTCCGCAGCTCGCGT--CATA-TTA-TATGAGCAGCTCTTTCGGATACGGT-AGCTATGTGGGTTCTCGTGGT
CCTCTTCGGTCCGCATGCAACCTCGTAGT---ACAGA-CCCGTAACAGTTCATTGTGTGGTAGGATC-TTGTGC--C-AT
CTTCGCGT-TCCTGTTTTCGCTCCTCGTGCGGGAGCAAACGCGGGGCGTGGGGATAATGCAGATGCTGGCATAT------
---GGTG--TTTGTTTGT---GTGGGAGTTCT---ATG---ATATATTAGTGATTG-CGTTGCGTGCGTGCGTAAT--GG
CATT--CCGTCCGGGAGTGCTTCCGCAGCTCGCAGGCTCAC-TTTTTT---GACTTGCTACCTGGTTGATCCTGCCAGTA
GNNN
>SC448_[organism=Scleria_pulchella]_[specimen-voucher=GENT:H._&_E._Hess_52-1745]_Scleria_pulchella_voucher_GENT:H._&_E._Hess_52-1745_external_transcribed_spacer,_partial_sequence
NNNNNNNNNNNNNNNNNNNNNNNNAAG-CGGGCTCCCCGCATATTTGTGCGGCCAACCGTTTCGGAGCTTGTTTTTTGAG
TGTCCCGCCCGA-TGCACAAAAATTAGCTTGGGCGGTGTG--ATGAATGGGTTGGTGCCTGTGTTG-CTACTC-TTTTTG
GTAG---AATG-TTTGTTTTGTGA--CTAC-GGCATGTC-ATGTTGCC-TTCGAT---------------TATGATTTTG
AG-AAAGTTGCG-TGGGC---TA-TTGAAAC-ATT-GGC-TATGTTT-GGGAG------CG---AT---TGATGGGTC-T
-CGACTCGTCCGCAGCTCGCAT--CATA-TTA-TATGAGCAGCTCTTTCGGATATGGT-GGCTATGTGGGTTCTTGCGGT
CCTCTTCGGTCTGCATGCGACCTCATAG-----TACA-CCCGTAACTGTTCATCGTGCGGTTGGATC-TTGTGG--C-AT
CTTTGCGT-TCCCGCTTTTGCT-CTCATGCCGGAGCAAAGGCGGGGCGTGGGGAT---ACCGATGCTGGATAAT--GGGG
GC-GGTG---CAGTACGT---GTGGGAGTTCT---ATG---ATACATTAGTGATTGCTGTTGCGTGCGTGTGTATT--GG
CATT--CNNNNNNNNNNNNNNNNNNNNNNNNNNNNNNNNNN-NNNNNN--NNNNNNNNNNNNNNNNNNNNNNNNNNNNNN
NNNN
>SC452_[organism=Scleria_flexuosa]_[specimen-voucher=GENT:P._Goetghebeur_9137]_Scleria_flexuosa_voucher_GENT:P._Goetghebeur_9137_external_transcribed_spacer,_partial_sequence
TGAGTTGTTCCGAACTTGCTCTCGAAG-CGGGCTCCCCGCATATGTGTGCGGCCAACCGTTTCGGAGCTTGTTTTTTGAG
TGTCCCGCCCGA-TGCAC-AAAATTAGCTTGGGCGGTGTG--ATGAATGGGTTGGTGCCTGTGTTG-CTACTC-TTTTTG
GGAG---AATG-TTTGTTTTGTGA--CTAC-GGCATGTC-ATGTTGCC-TTCGAT---------------TATGATTTTG
AG-AAAGTTGCG-TGGGC---TA-TTGAAAC-ATC-GGC-TATGTTT-GGGAG------CG---AT---TGATGGGTC-T
-TGACTCGTCCGCAGCTCGCAT--CATA-TGA-TATGAGCAGCTCTTTCGGATATGGT-GGCTATGTGGGTTCTTGCGGT
CCTCTTCGGTCTGCATGCGACCTTGTAG-----TACA-CCCGTAACTGTTCATCGTGCGGTTGGATC-TTGTGC--C-AT
CTTTGCGT-TCCCGCTTTTGCT-CTCATGCCGGAGCAAAGGCGGGGCGTGGGGAT---ACAGATGCTGGATAAT--GGGG
GC-GGTG---CAGTACGT---GTGGGAGTTCT---ATG---ACACATTAGTGATTGCTGTTGCGTGCGTGTGTATT--GG
CATT--CTGTCCGGGAGTGCCTTAGCAGCTCGCAGGCTCAC-GTTTTT--GACTTTGCTACCTGGTTGATCCTGCCAGTA
NNNN
>SC454_[organism=Scleria_hispidior]_[specimen-voucher=L:I._Friis_7889]_Scleria_hispidior_voucher_L:I._Friis_7889_external_transcribed_spacer,_partial_sequence
TGAGTTGTTCCGTACTTGCTTTTGAAA-TGGGCTCCCCGCATATGTGTGCGGTCAACTGTTTCGTAGCTTGTTTCTATAG
CGTCCTGACCGA-TGCTC-ATATTTAGATTGGGCGGTGTG--GTGAATGGTTTGGTGCCTGTGTTGGCTAATT-ATTTTG
GGAT---AATG-TTGGTTTCGTTAA-CTAC-GGCATGCG-TTGTTGCC-TTCGAT---------------TATGATTTTG
CA-----------TGGGC---AA-TTGAAAC-ATC-GGC-TTATTTT-GGGAG------CGC-GAT---CGATGGGTC-T
-CGGCTTGTCCGCAGCTCGCAT--TATA-TAA-TATGAGCAGCTCTTTCGGATATGGT-GGCTATGTGGGTACTTGTGGT
CCTCTTCGGTCCGCATGTGACCTTGTAGT---ATACA-CCAGTACAAGTTCATCGTGCGGTTGGATC-TTGTGG--C-AT
CTTTGCGT-TCCTGTTTTTGCT-CTCATGCTGGAGCAAAGGCGGGGCGTGGGGAT---GCATACGCCGGCTTAT--GGGG
GT-GTTG---CTGTACGT---GTGGGTGTTCT---ATG---AACTATTAGTGATTGCTGTTGCGTGCGTGTGTATT--GG
TATC--CCGTCCGGGAGTGCCTCAGCAGCTCGCAGGCTCAC-TTTTTTTGAGTTTTGCTACCTGGTTGATCCTGCCAGTA
GTNN
