# Supplementary material for: Molecular phylogenetic study of Scleria subgenus Hypoporum (Sclerieae, Cyperoideae, Cyperaceae) reveals several species new to science
Source: PLoS One. 2018 Sep 27;13(9):e0203478. doi: 10.1371/journal.pone.0203478 (PMC6160245; doi:10.1371/journal.pone.0203478)
Supplement: S2 Alignment — (FAS) [file pone.0203478.s015.fas]

>SC006_[organism=Scleria_welwitschii]_[specimen-voucher=GENT:Bamps_et_al._542]_Scleria_welwitschii_voucher_GENT:Bamps_et_al._542_genomic_DNA_sequence_contains_ITS1,_5.8S_rRNA_gene,_ITS2
NNNNNNNNNTTTCCGTAGGTGAACCTGCGGAAGGATCATTGTCGGTTTTGACTCGTGAAAACACGATCGGAGCACATGTG
ATAGAACCC-TGCTGGCGCGGAG--GCTCCGCTCCAGC---CAACCGGCCACAG---TCGCCGCGCCCTCC-GGGTGCGT
TGGCTGCC-TGGCAG---AATACGGCGCGGGCTGGCGCCAAGTAACCAGCGATGCGGAGGCGGCGGCGGCA-TATTGTAG
TGCCGC-TTGCGGCTGATGCC-TATG----------------ATT-TTTACATGACTCTCGGCAACGGATATCTCGGCTC
TCGCATCGATGAAGAACGTAGCGAAATGCGATACGTGGTGTGAATTGCAGAATCCCGCGAACCATCGAGTTTTTGAACGC
AAGTTGCGCCCTAGGGACCTGCCCGAGGGCACGCCTGCCTCATGGGCGTAATTAGCCCATCAACGCTTATGTG-TCATAG
CCAAGTCCCTCGTGACGGGCGTGGACCGAAGCGGATGATGGCCCTCCGAGCC-TTGAGGGCGACGGCGGGCCCAAGTGTT
CGTCGGTCGCATGTGTCCGGGAGCGGTGAGTTGTGGGAACCTACATGATCCCGCCCCGTGCATTTGCTGGCGTCCGGCGT
TTAAAATTCGACCCAGGTTGA-GG-AGCTCGTTGTCGGTGNNNNNNNNNNNNNNNNNNNNNNNNNNNNNNNNNNNNNNNN
NNNNNNNNNNNNNNNNNNNNNNNNNNNNNNNN
>SC007_[organism=Scleria_rehmannii]_[specimen-voucher=GENT:H._&_E._Hess_51-161]_Scleria_rehmannii_voucher_GENT:H._&_E._Hess_51-161_genomic_DNA_sequence_contains_ITS1,_5.8S_rRNA_gene,_ITS2
GTAACAAGGTTTCCGTAGGTGAACCTGCGGAAGGATCATTGTCGGTTTTGACTCGTGAAAATACGATCGGAGCACACGTG
ATAGAATCA-AGCTGGCGCGGAG--GCTCCGCTCCAGC---CAACCGGCCACAG---TCGCCGTGCCCTCC-GGGTGCGT
TGGCTGCC-TGGCAGACAAATACGGCGCGGGCTGGCGCCAAGTAACCAGTGATGCGGAGGCGGCGGCGGCA-TATTGTAG
TGCTGC-TTGTGGCTGATGCCTTATG----------------ATT-TTGACATGACTCTCGGCAACGGATATCTCGGCTC
TCGCATCGATGAAGAACGTAGCGAAATGCGATACGTGGTGTGAATTGCAGAATCCCGCGAACCATCGAGTTTTTGAACGC
AAGTTGCGCCCTAGGGACCTGCCCGAGGGCACGCCTGCCTCATGGGCGTAATTAGCCCATCAACGCTTATGTG-TCATAG
CCAAGTCCCTTGTGACGGGCGTGGACCGAAGCGGATGATGGCCCTCCGAGCC-TTGAGGGCAACGGCGGGCCCAAGTGAT
CGTCGGTCGCATGTGTCCGGGAGCGGTCAGTTGTGGGAACCTACATGATCCCGCCCCGTGCATCTGCTGGCTTCCGGCGT
TTAATATTCGACCCAGGTTGG-GG-AACTCGTTGTCGGTGCGTCCGGCCACGAGGAACCCTCGGACCGATACCCCAGGTC
AGGCGGGGCTACCCGCCGAGTTTAANNNNNNN
>SC008_[organism=Scleria_angustifolia]_[specimen-voucher=GENT:H._&_E._Hess_52-597]_Scleria_angustifolia_voucher_GENT:H._&_E._Hess_52-597_genomic_DNA_sequence_contains_ITS1,_5.8S_rRNA_gene,_ITS2
GTAACAAGGTTTCCGTAGGTGAACCTGCGGAAGGATCATTGTCGGTTTTGACTCGGGAAAACACGATCGGAGCACACGTG
ACAGAACCC-TGCTGGCGCGGAC--GCTCCGCTCCAGC---AAACCGGCCACAG---TCGCCGTGCCCTCC-GGGTGCGT
CGGCTGCT-TGGCAG---ATTACGGCGCGGGCTGACGCCAAGTGACCAGCGATGCTGAGGCCGCGGCGGCA-TAATGTAG
TGCCGA-GTGCGGCTGACGCC-AATG----------------ATT-TTGACATGACTCTCGGCAACGGATATCTCGGCTC
TCGCATCGATGAAGAACGTAGCGAAATGCGATACGTGGTGTGAATTGCAGAATCCCGCGAACCATCGAGTTTTTGAACGC
AAGTTGCGCCCTAGGGACCTGCCCGAGGGCACGCCTGCCTCATGGGCGTAATTAGCCCATCAACGCTCATGTG-TCGTAG
CCATGTCCCTTGTGACGGGCGTGGACCGAAGCGGATGATGGCCCTCCGAGCC-TTGAGGGCAACGGCGGGCCCAAGTGTT
TGTCGGTCGCATGTGTCCGGGATCGGTGAGTTGTGGGAACCTACATGCTCC-GCCCCGTGCATCTGCTGGCGTCTGGCGT
TTCAAATTCGACCCAGGTTGA-GG-AGCTCGTTGCCGGTGCCCCCGGCCACGAGCAACCCTCGGACCGATACCCCAGGTC
AGGCGGGGCTACCCGCTGAGTTTAAGCATATC
>SC009_[organism=Scleria_rehmannii]_[specimen-voucher=GENT:S._Laegaard_15729]_Scleria_rehmannii_voucher_GENT: S._Laegaard_15729_genomic_DNA_sequence_contains_ITS1,_5.8S_rRNA_gene,_ITS2
NNNNNNNNGTTTCCGTAGGTGAACCTGCGGAAGGATCATTGTCGGTTTTGACTCGTGAAAATACGATCGGAGCACACGTG
ATAGAATCA-TGCTGGCGCGGAG--GCTCCGCTCCAGC---CAACCGGCCACAG---TCGCCGTGCCCTCC-GGGTGCGC
TGGCTGCC-TGGCAGACAAATACGGCGCGGGCTGGCGCCAAGTAACCAGTGATGCGGAGGCGGCGGCGGCA-TATTGTAG
TGCTGC-TTGTGGCTGATGCCTTATG----------------ATT-TTGACATGACTCTCGGCAACGGATATCTCGGCTC
TCGCATCGATGAAGAACGTAGCGAAATGCGATACGTGGTGTGAATTGCAGAATCCCGCGAACCATCGAGTTTTTGAACGC
AAGTTGCGCCCTAGGGACCTGCCCGAGGGCACGCCTGCCTCATGGGCGTAATTAGCCCATCAACGCTTATGTG-TCATAG
CCAAGTCCCTTGTGACGGGCGTGGACCGAAGCGGATGATGGCCCTCCGAGCC-TTGAGGGCAACGGCGGGCCCAAGTGAT
CGTCGGTCGCATGTGTCCGGGAGCGGTCAGTTGTGGGAACCTACATGATCCCGCCCCGTGCATCTGCTGGCTTCCGGCGT
TTAATATTCGACCCAGGTCGG-GG-AACTCGTTGTCGGTGCGTCCGGCCACGAGGAACCCTCGGACCGATACCCCAGGTC
AGGCGGGGCTACCCGCCGAGTTTAAGCATATC
>SC012_[organism=Scleria_dregeana]_[specimen-voucher=GENT:F._Malaisse_&_P._Goetghebeur_1137]_Scleria_dregeana_voucher_GENT:F._Malaisse_&_P._Goetghebeur_1137_genomic_DNA_sequence_contains_ITS1,_5.8S_rRNA_gene,_ITS2
NNNNNNNNNNNNNNNNNNNNNNNNNNNNNNNNNNNNNNNNNNNNNNNNNNNNNNNNNNNNNNNNNNNNNNNNNNNNNNNN
NNNNNNNNN-NNNNNNNNNNNNN--NNNNNNNNNNNNN---NNNNNNNNNNNNN---NNNNNNNGCCCTCC-GGGTGCGT
TGGCTGCT-TGGCAG---ATTACGGCGCGGGCTGACGCCAAGTGACCAGCGATGCTGAGGCCGCGGCGGCA-TAATGTAG
TGCCGA-GTGCGGCTGATGCC-AATG----------------ATT-TTGACATGACTCTCGGCAACGGATATCTCGGCTC
TCGCATCGATGAAGAACGTAGCGAAATGCGATACGTGGTGTGAATTGCAGAATCCCGCGAACCATCGAGTTTTTGAACGC
AAGTTGCGCCCTAGGGATCTGCCCGAGGGCACGCCTGCCTCATGGGCGTAATTAGCCCATCAACGCTCATGTG-TCGTCG
CCATGTCCCTTGTGACGGGCGCGGACTGAAGCGGATGATGGCCCTCCGAGCC-TTGAGGGCAACGGCGGGCCCAAGTGTT
CGTCGGTCGCATGTGTCCGGGATCGGTGAGTTGTGGGAACCTACATGCTCC-GCCCCGTGCATCTGTTGGCG-CTGGNNN
NNNNNNNNNNNNNNNNNNNNN-NN-NNNNNNNNNNNNNNNNNNNNNNNNNNNNNNNNNNNNNNNNNNNNNNNNNNNNNNN
NNNNNNNNNNNNNNNNNNNNNNNNNNNNNNNN
>SC013_[organism=Scleria_woodii]_[specimen-voucher=GENT:H._&_E._Hess_52-690]_Scleria_woodii_voucher_GENT:H._&_E._Hess_52-690_genomic_DNA_sequence_contains_ITS1,_5.8S_rRNA_gene,_ITS2
GTAACAAGGTTTCCGTAGGTGAACCTGCGGAAGGATCATTGTCGGTTTTGACTCGGGAAAACACGATCGGAGCACACGTG
ACAGAACCC-TGCTGGCGCGGAC--GCTCCGCTCCAGC---AAACCGGCCACAG---TCGCCGTGCCCTCC-GGGTGCGT
TGGCTGCT-TGGCAG---ATTACGGCGCGGGCTGACGCCAAGTGACCAGCGATGCTGAGGCCGCGGCGGCA-TAATGTAG
TGCCGA-GTGCGGCTGACGCC-AATG----------------ATT-TTGACATGACTCTCGGCAACGGATATCTCGGCTC
TCGCATCGATGAAGAACGTAGCGAAATGCGATACGTGGTGTGAATTGCAGAATCCCGCGAACCATCGAGTTTTTGAACGC
AAGTTGCGCCCTAGGGACCTGCCCGAGGGCACGCCTGCCTCATGGGCGTAATTAGCCCATCAACGCTCATGTG-TCGTAG
CCATGTCCCTTGTGACGGGCGTGGACCGAAGCGGATGATGGCCCTCCGAGCC-TTGAGGGCAACGGCGGGCCCAAGTGTT
TGTCGGTCGCATGTGTCCGGGATCGGTGAGTTGTGGGAACCTACATGCTCC-GCCCCGTGCATCTGCTGGCGTCTGGCGT
TTCAAATTCGACCCGGGTTGA-GG-AGCTCGTTGCCGGTGCCCCCGGCCACGAGCAACCCTCGGACCGATACCCCAGGTC
AGGCGGGGCTACCCGCTGAGTTTAAGCATATC
>SC014_[organism=Scleria_woodii]_[specimen-voucher=GENT:P._Goetghebeur_4493]_Scleria_woodii_voucher_GENT:H._&_E._Hess_4493_genomic_DNA_sequence_contains_ITS1,_5.8S_rRNA_gene,_ITS2
NNAACAAGGTTTCCGTAGGTGAACCTGCGGAAGGATCATTGTCGGTTTTGACTCGGGAAAACACGATCGGAGCACACGTG
ACAGAACCC-TGCTGGCGCGGAC--GCTCCGCTCCAGC---AAACCGGCCACAG---TCGCCGTGCCCTCC-GGGTGCGT
TGGCTGCT-TGGCAG---ATTACGGCGCGGGCTGACGCCAAGTGACCAGCGATGCTGAGGCCGCGGCGGCA-TAATGTAG
TGCCGA-GTGCGGCTGATGCC-AATG----------------ATT-TTGACATGACTCTCGGCAACGGATATCTCGGCTC
TCGCATCGATGAAGAACGTAGCGAAATGCGATACGTGGTGTGAATTGCAGAATCCCGCGAACCATCGAGTTTTTGAACGC
AAGTTGCGCCCTAGGGACCTGCCCGAGGGCACGCCTGCCTCATGGGCGTAATTAGCCCATCAACGCTCATGTG-TCGTAG
CCACGTCCCTTGTGACGGGTGTGGACCGAAGCGGATGATGGCCCTCCGAGCC-TTGAGGGCAACGGCGGGCCCAAGTGTT
TGTCGGTCGCATGTGTCCGGGATCGGTGAGTTGTGGGAACCTACATGCTCC-GCCCCGTGCATCTGCTGGCGTCTGGCGT
TTCAAATTCGACCCAGGTTGA-GG-AGCTCGTTGCCGGTGCCCCCGGCCACGAGCAACCCTCGGACCGATACCCCAGGTC
AGGCGGGGCTACCCGCTGAGTTTAAGCATANN
>SC016_[organism=Scleria_flexuosa]_[specimen-voucher=GENT:H._&_E._Hess_52-142]_Scleria_flexuosa_voucher_GENT:H._&_E._Hess_52-142_genomic_DNA_sequence_contains_ITS1,_5.8S_rRNA_gene,_ITS2
NNNACAAGGTTTCCGTAGGTGAACCTGCGGAAGGATCATTGTCGGTTTTGACTCGTGAAAACACGATCGGAGCACACGTG
ATAGAACCC-TGTTGGCGCGGAG--GCTCATCTCCAGC---CAACCGGCCACAG---TCGACGTGCCCTCC-GGGTGTGT
TGGCTGCC-TGGCAG---AATACGGCGCGGGCTGACGCCAAGTAACCAGCGATGCGGAGGCGGAGGCGGCA-TATTATAG
TGCTGC-TTCTGGCTGATGCC-AATG----------------ATT-TTGACATGACTCTCGGCAACGGATATCTCGGCTC
TCGCATCGATGAAGAACGTAGCGAAATGCGATACGTGGTGTGAATTGCAGAATCCCGCGAACCATCGAGTTTTTGAACGC
AAGTTGCGCCCTAGGGACCTGCCCGAGGGCACGCCTGCCTCATGGGCGTAATTAGCCCATCAACGCTCATGTT-TCATTG
CCAAGTCCCTTGTGACGGGCGTGGACCGAAGCGGATGATGGCCCTCCGAGCC-TTGATGGCAACGGCGGGCCCAAGTGTT
CGTCCGTCGCATGTGTCCGGGAGCGGTGAGTTGTGGGAACCTACATGATCC-GGCCCGTGCATCTGCTGGCGTCCGGCGT
TTAAAATTCGACCCAGGTTGA-GG-AGCTCGTTGTCGGTGTGTCCGGCCACGAGGAACCCTCGGACCAATACCCCAGGTC
AGGCGGGGCTACCCGCCGAGTTTAAGCATATC
>SC018_[organism=Scleria_flexuosa]_[specimen-voucher=GENT:H._&_E._Hess_52-689]_Scleria_flexuosa_voucher_GENT:H._&_E._Hess_52-689_genomic_DNA_sequence_contains_ITS1,_5.8S_rRNA_gene,_ITS2
GTAACAAGGTTTCCGTAGGTGAACCTGCGGAAGGATCATTGTCGGTTTTGACTCGTGAAAACACGATCGGAGCACACGTG
ATAGAACCC-TGTTGGCGCGGAG--GCTCATCTCCAGC---CAACCGGCCACAG---TCGACGTGCCCTCC-GGGTGTGT
TGGCTGCC-TGGCAG---AATACGGCGCGGGCTGACGCCAAGTAACCAGCGATGCGGAGGCGGAGGCGGCA-TATTATAG
TGCTGC-TTCTGGCTGATGCC-AATG----------------ATT-TTGACATGACTCTCGGCAACGGATATCTCGGCTC
TCGCATCGATGAAGAACGTAGCGAAATGCGATACGTGGTGTGAATTGCAGAATCCCGCGAACCATCGAGTTTTTGAACGC
AAGTTGCGCCCTAGGGACCTGCCCGAGGGCACGCCTGCCTCATGGGCGTAATTAGCCCATCAACGCTCATGTT-TCATTG
CCAAGTCCCTTGTGACGGGCGTGGACCGAAGCGGATGATGGCCCTCCGAGCC-TTGATGGCAACGGCGGGCCCAAGTGTT
CGTCCGTCGCATGTGTCCGGGAGCGGTGAGTTGTGGGAACCTACATGATCC-GGCCCGTGCATCTGCTGGCGTCCGGCGT
TTAAAATTCGACCCAGGTTGA-GG-AGCTCGTTGTCGGTGTGTCCGGCCACGAGGAACCCTCGGACCAATACCCCAGGTC
AGGCGGGGCTACCCGCCGAGTTTAAGCATATC
>SC019_[organism=Scleria_pooides]_[specimen-voucher=GENT:H._&_E._Hess_52-281]_Scleria_pooides_voucher_GENT:H._&_E._Hess_52-281_genomic_DNA_sequence_contains_ITS1,_5.8S_rRNA_gene,_ITS2
NNNNNNNNNNNNNNNNNNNNNNNNNNNNNNNNNNNNNNNNNNNNNNNNNNNNTCGGGAAAACACGATCGGAGCACACGTG
ACCGAACCC-CGCTGGTGCGGAC--GCTCCGCTCCAGC---AAACCGGCCACAG---TCGCCGTGCCCTCC-GGGTGCGT
CGGCTGCT-CGGCAG---ATTACGGCGCGGGCTGACGCCAAGTGACCAGCAATGCTGAGGCCGCGGCGGCA-TAATGTAG
CGCCGA-CTGCGGCCGATGCG-AATT----------------ATT-TTGACATGACTCTCGGCAACGGATATCTCGGCTC
TCGCATCGATGAAGAACGTAGCGAAATGCGATACGTGGTGTGAATTGCAGAATCCCGCGAACCATCGAGTTTTTGAACGC
AAGTTGCGCCCTAGGGACCTGCCCGAGGGCACGCCTGCCTCATGGGCGTAATTAGCCCATCAACGCTCATGTG-TCGTAG
CCTCGTCCCTCGTGACGGGCGCGGACCGAAGCGGATGATGGCCCTCCGAGCC-TTGATGGCAGCGGCGGGCCCAAGTGTT
CGTCGGTCGCATGTGTCCGGGATCGGTGAGTTGTGGGAACCTACATGCTCC-GCCCCGTGCATCTGCTGGCGTCTGGCGT
TTCGAATTCGACCCGGGTTGA-GGAAGCTCGTCGCCGGCGCCCCCGGCCACGAGCAACCCTCGGACCGATACCCCAGGTC
AGGCGGGGCTACCCGCTGAGTTTAAGCATATC
>SC020_[organism=Scleria_pooides]_[specimen-voucher=GENT:H._&_E._Hess_51-169]_Scleria_pooides_voucher_GENT:H._&_E._Hess_51-169_genomic_DNA_sequence_contains_ITS1,_5.8S_rRNA_gene,_ITS2
GTAACAAGGTTTCCGTAGGTGAACCTGCGGAAGGATCATTGTCGGTTTTGACTCGGGAAAACACGATCGGAGCACACGTG
ACCGAACCC-CGCTGGTGCGGAC--GCTCCGCTCCAGC---AAACCGGCCACAG---TCGCCGTGCCCTCC-GGGTGCGT
CGGCTGCT-CGGCAG---ATTACGGCGCGGGCTGACGCCAAGTGACCAGCAATGCTGAGGCCGCGGCGGCA-TAATGTAG
CGCCGA-CTGCGGCCGATGCG-AATT----------------ATT-TTGACATGACTCTCGGCAACGGATATCTCGGCTC
TCGCATCGATGAAGAACGTAGCGAAATGCGATACGTGGTGTGAATTGCAGAATCCCGCGAACCATCGAGTTTTTGAACGC
AAGTTGCGCCCTAGGGACCTGCCCGAGGGCACGCCTGCCTCATGGGCGTAATTAGCCCATCAACGCTCATGTG-TCGTAG
CCTCGTCCCTCGTGACGGGCGCGGACCGAAGCGGATGATGGCCCTCCGAGCC-TTGATGGCAGCGGCGGGCCCAAGTGTT
CGTCGGTCGCATGTGTCCGGGATCGGTGAGTTGTGGGAACCTACATGCTCC-GCCCCGTGCATCTGCCGGCGTCTGGCGT
TTCGAATTCGACCCGGGTTGA-GGAAGCTCGTCGCCGGCGCCCCCGGCCACGAGCAACCCTCGGACCGATACCCCAGGTC
AGGCGGGGCTACCCGCTGAGTTTAAGCATANN
>SC021_[organism=Scleria_welwitschii]_[specimen-voucher=GENT:O.M._Hilliard_&_B.L._Burtt_10089]_Scleria_welwitschii_voucher_GENT:O.M._Hilliard_&_B.L._Burtt_10089_genomic_DNA_sequence_contains_ITS1,_5.8S_rRNA_gene,_ITS2
NNNNNNNNNNNNNNNNNNNNNNNNNTGCGGAAGGATCATTGTCGGTTTTGACTCGTGAAAACACGATCGGAGCACATGTG
ATAGAACCC-TGCTGGCGCGGAG--GCTCCGCTCCAGC---CAACCGGCCACAG---TCGCCGCGCCCTCC-GGGTGCGT
TGGCTGCC-TGGCAG---AATACGGCGCGGGCTGGCGCCAAGTAACCAGCGATGCGGAGGCGGCGGCGGCA-TATTGTAG
TGCCGC-TTGCGGCTGATGCC-TATG----------------ATT-TTTACATGACTCTCGGCAACGGATATCTCGGCTC
TCGCATCGATGAAGAACGTAGCGAAATGCGATACGTGGTGTGAATTGCAGAATCCCGCGAACCATCGAGTTTTTGAACGC
AAGTTGCGCCCTAGGGACCTGCCCGAGGGCACGCCTGCCTCATGGGCGTAATTAGCCCATCAACGCTTATGTG-TCATAG
CCAAGTCCCTCGTGACGGGCGTGGACCGAAGCGGATGATGGCCCTCCGAGCC-TTGAGGGCGACGGCGGGCCCAAGTGTT
CGTCGGTCGCATGTGTCCGGGAGCGGTGAGTTGTGGGAACNNNNNNNNNNNNNNNNNNNNNNNNNNNNNNNNNNNNNNNN
NNNNNNNNNNNNNNNNNNNNN-NN-NNNNNNNNNNNNNNNNNNNNNNNNNNNNNNNNNNNNNNNNNNNNNNNNNNNNNNN
NNNNNNNNNNNNNNNNNNNNNNNNNNNNNNNN
>SC022_[organism=Scleria_andringitrensis]_[specimen-voucher=GENT:I._Larridon_et_al._2010-0340]_Scleria_andringitrensis_voucher_GENT:I._Larridon_et_al._2010-0340_genomic_DNA_sequence_contains_ITS1,_5.8S_rRNA_gene,_ITS2
NNNACAAGGTTTCCGTAGGTGAACCTGCGGAAGGATCATTGTCGGTTTTGACTCGTGAAAATACGATCGGAGCACACGTA
ATAGAACCC-TGCTGGAGCGGAG--GCTCCTCTCCAGC---CAACCGGCCACAG---TCGTCGTGCCCTCA-GGGTGCGT
TGGCTGCC-TGGCAGACAAATACGGCGCGGGCTGGCGCCAAGTAACCAGCGATGCGGAGGCGGCGGCGGCA-CATTGTAG
TGCTGC-TTGTGGCTGATGCC-TATG----------------ATT-TTGACATGACTCTCGGCAACGGATATCTCGGCTC
TCGCATCGATGAAGAACGTAGCGAAATGCGATACGTGGTGTGAATTGCAGAATCCCGTGAACCATCGAGTTTTTGAACGC
AAGTTGCGCCCTAGGGACCTGCCCGAGGGCACGCCTGCCTCATGGGCGTAATTAGCCCATCAACGCTTATGTG-TCATAG
CCAAGTCCTTTGTGATGGGCGTGGACCGAAGCGGATGATGGCCCTCCGAGCC-TTGAGGGCAACGGCGGGCCCAAGTGTT
CGTCGGTTGCATGTGTTCGGGAGCGGTGAGTTGTGGGAACCTACATGATCCCGCCCCGTGCATCTGCTGGCATCCGGCGT
TTAAAATTCGACCCAGGTTGA-GG-AGCTCGTTGTCGGTGCGTCCGGCCACGAGGAACCCTTGGACCGATACCCCAGGTC
AGGCGGGGCTACCCGCCGAGTTTAAGCATATC
>SC023_[organism=Scleria_erythrorrhiza]_[specimen-voucher=GENT:F._Malaisse_&_P._Goetghebeur_871]_Scleria_erythrorrhiza_voucher_GENT:F._Malaisse_&_P._Goetghebeur_871_genomic_DNA_sequence_contains_ITS1,_5.8S_rRNA_gene,_ITS2
NNNACAAGGTTTCCGTAGGTGAACCTGCGGAAGGATCATTGTCGGTTTTGACCCGTGAAAACACGATCGGAGCACACGTG
ATAGAACCC-TGCTGGCGCGGAG--ACTCTGCTCCAGC---CAACCGGCCACAG---TCGCCGTGCCCTCC-GGGTGCGT
TGGCTGCC-TGGCAG---AATACGGCGCCGGCTGGCGCCAAGTAACCAGCGATGCGGAGGCGGCGGCGGCA-TATTGTAG
TGCTGC-TTGTGGCTGATGCC-TTTG----------------ATT-TTGACATGACTCTCGGCAACGGATATCTCGGCTC
TCGCATCGATGAAGAACGTAGCGAAATGCGATACGTGGTGTGAATTGCAGAATCCCGCGAACCATCGAGTTTTTGAACGC
AAGTTGCGCCCTAGGGACCTGCCCGAGGGCACGCCTGCCTCATGGGCGTAATTAGCCCATCAACGCTCATGTG-TCATAG
CCAAGTCCCTTGTGACGGGCGTGGACCGAAGCGGATGATGGCCCTCCGAGCC-TTGAGGGCAACGGTGGGCCCAAGTGCT
CGTCGGTCGCATGTGTCCGGGAGCGGTGAGTTGTGGGAACCTACATGATCCTGCCCCGTGCATTTGCTGGCGTCCGGCGC
TTAAAATTCGACCCAGGTTGA-GG-AGCTTGTTGTCGGCGCGTCCGGCCACGAGGAACCCTCGGACCGATACCCCAGGTC
AGGCGGGGCTACCCGCCGAGTTTAAGCATATC
>SC024_[organism=Scleria_pulchella]_[specimen-voucher=GENT:H._&_E._Hess_52-1745]_Scleria_pulchella_voucher_GENT:H._&_E._Hess_52-1745_genomic_DNA_sequence_contains_ITS1,_5.8S_rRNA_gene,_ITS2
NTAACAAGGTTTCCGTAGGTGAACCTGCGGAAGGATCATTGTCGGTTTTGACTCGTGAAAACACGATCGGAGCACACGTG
ATAGAACCC-TGTTGGCGCGGAG--ACTCATCTCCAGC---CAACCGGCCACAG---TCGACGTGCCCTCC-GGGTGCGT
TGGCTGCC-TGGCAG---AATACGGCGCGGGCTGACGCCAAGTAACCAGCGATGCGGAGGCGGAGGCGGCA-TATTATAG
TGCTGC-TTCTGGCTGATGCC-AATG----------------ATT-ATGACATGACTCTCGGCAACGGATATCTCGGCTC
TCGCATCGATGAAGAACGTAGCGAAATGCGATACGTGGTGTGAATTGCAGAATCCCGCGAACCATCGAGTTTTTGAACGC
AAGTTGCGCCCTAGGGACCTGCCCGAGGGCACGCCTGCCTCATGGGCGTAATTAGCCCATCAACGCTCATGTG-TCATTG
CCAAGTCCCTTGTGACGGGCGTGGACCGAAGCGGATGATGGCCCTCCGAGCC-TTGAGGGCAACGGCGGGCCCAAGTGTT
CGTCCGTCGCATGTGTCCGGGAGCGGTGAGTTGTGGGAACCTACATGATCC-GGCCCGTGCATCTGCTGGCGTCCGGCGT
TTAAAATTAGACCCAGGTTGA-GG-AGCTTGTTGTCGGTGTGTCCGGCCACGAGGAACCCTCGGACCAATACCCCAGGTC
AGGCGGGGCTACCCGCTGAGTTTAAGCATATC
>SC025_[organism=Scleria_erythrorrhiza]_[specimen-voucher=GENT:H._&_E._Hess_52-289]_Scleria_erythrorrhiza_voucher_GENT:H._&_E._Hess_52-289_genomic_DNA_sequence_contains_ITS1,_5.8S_rRNA_gene,_ITS2
NNNNNNNAGTTTCCGTAGGTGAACCTGCGGAAGGATCATTGTCGGTTTTGACCCGTGAAAACACGATCGGAGCACACGTG
ATAGAACCC-TGCTGGCGCGGAG--ACTCTGCTCCAGC---CAACCGGCCACAG---TCGCCGTGCCCTCT-GGGTGCGT
TGGCTGCC-TGGCAG---AATACGGCGCCGGCTGGCGCCAAGTAACCAGCGATGCGGAGGCGGCGGCGGCA-TATTGTAG
TGCTGC-TTGTGGCTGATGCC-TATG----------------ATT-TTGACATGACTCTCGGCAACGGATATCTCGGCTC
TCGCATCGATGAAGAACGTAGCGAAATGCGATACGTGGTGTGAATTGCAGAATCCCGCGAACCATCGAGTTTTTGAACGC
AAGTTGCGCCCTAGGGACCTGCCCGAGGGCACGCCTGCCTCATGGGCGTAATTAGCCCATCAACGCTCATGTG-TCATAG
CCAAGTCCCTTGTGACGGGCGTGGACCGAAGCGGATGATGGCCCTCCGAGCC-TTGAGGGCAACGGTGGGCCCAAGTGCT
CGTCGGTCGCATGTGTCCGGGAGCGGTGAGTTGTGGGAACCTACATGATCCTGCCCCGTGCATTTGCTGGCGTCCGACGC
TTAAAATTCGACCCAGGTTGA-GG-AGCTTGTTGTCGGCGCGTCCGGCCACGAGGAACCCTCGGACCGATACCCCAGGTC
AGGCGGGGCTACCCGCCGAGTTTAAGCATATC
>SC026_[organism=Scleria_bulbifera]_[specimen-voucher=GENT:M._Reekmans_4745]_Scleria_bulbifera_voucher_GENT:M._Reekmans_4745_genomic_DNA_sequence_contains_ITS1,_5.8S_rRNA_gene,_ITS2
GTAACAAGGTTTCCGTAGGTGAACCTGCGGAAGGATCATTGTCGGT-TTGACCCGTGAAAACACGATCGGAGCACACGTG
ATAGAACCC-TGCTGGTGCGGAG--GCTCCGCTCCAGC-CACAACCGGCCACAG---TCGTCGTGCCCTCT-GGGTGCGT
TGGCTGCC-TGGCAG---AATACGGCGCGGGCTGGCGCCAAGTAACCAGCGATGCGGAAGCGGCGGCGGCA-TATTGTAG
TGCTGC-TTGTGGCTGATGCC-TATG----------------ATT-TTGACATGACTCTCGGCAACGGATATCTCGGCTC
TCGCATCGATGAAGAACGTAGCGAAATGCGATACGTGGTGTGAATTGCAGAATCCCGCGAACCATCGAGTTTTTGAACGC
AAGTTGCGCCCTAGGGACCTGCCCGAGGGCACGCCTGCCTCATGGGCGTAATTAGCCCATCAACGCTTATGTG-TCATAG
CCAAGTCCCTTGTGACGGGCGTGGACCGAAGCGGATGATGGCCCTCCGAGCC-TTGACGGCAACGGTGGGCCCAAGTGTT
CGTCCGTCGCATGTGTTCGGGAGCGGTGAGTTGTGGGAACCTACATGATCCCGCCCCGTGCATTTGCTGGCGTCCGGCGT
TTGAAATTCGACCCAGGTTGA-GG-AGCTCGTTGTCGGTGCGTCCGGCCGCGAGGAACCCTCGGACCGATACCCCAGGTC
AGGCGGGGCTACCCGCCGAGTTTAAGCATATC
>SC027_[organism=Scleria_melanotricha]_[specimen-voucher=GENT:S._Porembski_2401]_Scleria_melanotricha_voucher_GENT:S._Porembski_2401_genomic_DNA_sequence_contains_ITS1,_5.8S_rRNA_gene,_ITS2
NNNACAAGGTTTCCGTAGGTGAACCTGCGGAAGGATCATTGTCGGTTTTGACTCGTGAAAACACGATCGGAGCACACGTG
ATAGAACCC-TGCTGGTGCGGAGGCGCTCCGCTCCAGC---CAACCGGCCACAG---TCGCCGTGCCCTCC-GGGTGCGT
TGGCTGCC-TGGCAG---AATACGGCGCGGGCTGACGCCAAGTAACCAGCGATGTGGAGGC---------A-TACTGTAG
TCCTCCTTTGTGGCTGATGCC-AATG----------------ATT-TTGACATGACTCTCGGCAACGGATATCTCGGCTC
TCGCATCGATGAAGAACGTAGCGAAATGCGATACGTGGTGTGAATTGCAGAATCCCGCGAACCATCGAGTTTTTGAACGC
AAGTTGCGCCCTAGGGACCTGCCCGAGGGCACGCCTGCCTCATGGGCGTAATTAGCCCATCAACGCTCATGTG-CCATAG
CCATGTCCCTTGTGACGGGCGTGGACCGTAGCGGATGATGGCCCTCCGAGCC-TTGAGGGCAACGGCGGGCCCAAGTGTT
TGCCGGTCGCAAGTGTCTGGGAGCGGTGAGTTGTGGGAACCTACATGCTCC-GCCCCGTGCATCTGCTGGCGTCCGGCGT
TTCGAATTCGACCCCGGTTGA-GG-AGCTCGTTGTCGGTGCGTCCGGCCATGAGGAACCCTCGGACCGATACCCCAGGTC
AGGCGGGGTTACCCGCCGAGTTTAAGCATATC
>SC028_[organism=Scleria_distans_var._chondrocarpa]_[specimen-voucher=GENT:M._Desfayes_95-17115]_Scleria_distans_var._chondrocarpa_voucher_GENT:M._Desfayes_95-17115_genomic_DNA_sequence_contains_ITS1,_5.8S_rRNA_gene,_ITS2
NNNNNNNNNGTTCCGTAGGTGAACCTGCGGAAGGATCATTGTCGGTTTTGACTCGTGAAAACACGATCGGAGCACACGTG
ATAGAACCC-TGCTGGTGCGGAGGCGCTCCGCTCCAGC---CAACCGGCCACAG---TCGCCGTGCCCTCC-GGGTGCGT
TGGCTGCC-TGGCAG---AATACGGCGCGGGCTGACGCCAAGTAACCAGCGATGTGGAGGC---------A-TACTGTAG
TCCTCCTTTGTGGCTGATGCC-AATG----------------ATT-TTGACATGACTCTCGGCAACGGATATCTCGGCTC
TCGCATCGATGAAGAACGTAGCGAAATGCGATACGTGGTGTGAATTGCAGAATCCCGCGAACCATCGAGTTTTTGAACGC
AAGTTGCGCCCTAGGGACCTGCCCGAGGGCACGCCTGCCTCATGGGCGTAATTAGCCCATCAACGCTCATGTG-CCATAG
CCATGTCCCTTGTGACGGGCGTGGACCGTAGCGGATGATGGCCCTCCGAGCC-TTGAGGGCAACGGCGGGCCCAAGTGTT
TGCCGGTCGCAAGTGTCTGGGAGCGGTGAGTTGTGGGAACCTACATGCTCC-GCCCCGTGCATCTGCTGGCGTCCGGCGT
TTCGAATTCGACCCCGGTTGA-GG-AGCTCGTTGTCGGTGCGTCCGGCCATGAGGAACCCTCGGACCGATACCCCAGGTC
AGGCGGGGTTACCCGCCGAGTTTAAGCATATC
>SC029_[organism=Scleria_melanotricha]_[specimen-voucher=GENT:S._Porembski_3609]_Scleria_melanotricha_voucher_GENT:S._Porembski_3609_genomic_DNA_sequence_contains_ITS1,_5.8S_rRNA_gene,_ITS2
NNAACAAGGTTTCCGTAGGTGAACCTGCGGAAGGATCATTGTCGGTTTTGACTCGTGAAAACACGATCGGAGCACACGTG
ATAGAACCC-TGCTGGCGTGGAG--GCTCTGCTCCAGC---CAACCGGCCACAG---TCGCCGTGCCCTGC-GGGTGCGT
TGGCTGTC-TGGCAG---AACAAGGCGCGGGCTGACGCCAAGTAACCAGCGGTGCGGAGGCGGCGGCGGCA--TTTGTAG
TGCTGC-TTGTGGCTGATGCC-AATG----------------ATT-TTGACATGACTCTCGGCAACGGATATCTCGGCTC
TCGCATCGATGAAGAACGTAGCGAAATGCGATACGTGGTGTGAATTGCAGAATCCCGCGAACCATCGAGTTTTTGAACGC
AAGTTGCGCCCTAGGGACCTGCCCGAGGGCACGCCTGCCTCATGGGCGTAATTAGCCCATCAACGCTCCTGTC-TCATAG
CCATGTCCCTTGTGACGGGCGTGGACCGAAGCGGATGATGGCCCTCCGAGCC-TTGAGGGCAACGGCGGGCCCAAGTGTT
CGTCGGTCGCATGTGTCCGGGAGCGGTGAGTTGTGGGAACCTACATGCTCC-GCCTCGTGCATCTGCTGACGTCCGACGT
TTCAAGTTTGACCCAGGTTGAGGG-AGCTCGTTGTCGGTGCGGCCGGCCACGAGGAACCCTCGGACCGATACCCCAGGTC
AGGCGGGGCAACCCGCCGAGTTTAAGCATNNN
>SC030_[organism=Scleria_woodii]_[specimen-voucher=GENT:M._Reekmans_6780]_Scleria_woodii_voucher_GENT:M._Reekmans_6780_genomic_DNA_sequence_contains_ITS1,_5.8S_rRNA_gene,_ITS2
NNAACAAGGTTTCCGTAGGTGAACCTGCGGAAGGATCATTGTCGGTTTTGACTCGGGAAAACACGATCGGAGCACACGTG
ACAGAACCC-TGCTGGCGCGGAC--GCTCCGCTCCAGC---AAACCGGCCACAG---TCGCCGTGCCCTCC-GGGTGCGT
TGGCTGCT-TGGCAG---ATTACGGCGCGGGCTGACGCCAAGTGACCAGCGATGCTGAGGCCGCGGCGGCA-TAATGTAG
TGCCGA-GTGCGGCTGATGCC-AATG----------------ATT-TTGACATGACTCTCGGCAACGGATATCTCGGCTC
TCGCATCGATGAAGAACGTAGCGAAATGCGATACGTGGTGTGAATTGCAGAATCCCGCGAACCATCGAGTTTTTGAACGC
AAGTTGCGCCCTAGGGACCTGCCCGAGGGCACGCCTGCCTCATGGGCGTAATTAGCCCATCAACGCTCATGTG-TCGCAG
CCACGTCCCTTGTGACGGGTGTGGACCGAAGCGGATGATGGCCCTCCGAGCC-TTGAGGGCAACGGCGGGCCCAAGTGTT
TGTCGGTCGCATGTGTCCGGGATCGGTGAGTTGTGGGAACCTACATGCTCC-GCCCCGTGCATCTGCTGGCGTCTGGCGT
TTCAAATTCGACCCGGGTTGA-GG-AGCTCGTTGCCGGTGCCCCCGGCCACGAGCAGCCCTCGGACCGATACCCCAGGTC
AGGCGGGGCTACCCGCTGAGTTTAAGCANNNN
>SC031_[organism=Scleria_distans_var._chondrocarpa]_[specimen-voucher=GENT:I._Larridon_et_al._2010-0229]_Scleria_distans_var._chondrocarpa_voucher_GENT:I._Larridon_et_al._2010-0229_genomic_DNA_sequence_contains_ITS1,_5.8S_rRNA_gene,_ITS2
NNNACAAGGTTTCCGTAGGTGAACCTGCGGAAGGATCATTGTCGGTTTTGACTCGTGAAAACACGATCGGAGCACACGTG
ATAGAACCC-TGCTGGTGCGGAGGCGCTCCGCTCCAGC---CAACCGGCCACAG---TCGCCGTGCCCTCC-GGGTGCGT
TGGCTGCC-TGGCAG---AATACGGCGCGGGCTGACGCCAAGTAACCAGCGATGTGGAGGC---------A-TACTGTAG
TCCTCCTTTGTGGCTGATGCC-AATG----------------ATT-TTGACATGACTCTCGGCAACGGATATCTCGGCTC
TCGCATCGATGAAGAACGTAGCGAAATGCGATACGTGGTGTGAATTGCAGAATCCCGCGAACCATCGAGTTTTTGAACGC
AAGTTGCGCCCTAGGGACCTGCCCGAGGGCACGCCTGCCTCATGGGCGTAATTAGCCCATCAACGCTCATGTG-CCATAG
CCATGTCCCTTGTGACGGGCGTGGACCGTAGCGGATGATGGCCCTCCGAGCC-TTGAGGGCAACGGCGGGCCCAAGTGTT
TGCCGGTCGCAAGTGTCTGGGAGCGGTGAGTTGTGGGAACCTACATGCTCC-GCCCCGTGCATCTGCTGGCGTCCGGCGT
TTCGAATTCGACCCCGGTTGA-GG-AGCTCGTTGTCGGTGCGTCCGGCCATGAGGAACCCTCGGACCGATACCCCAGGTC
AGGCGGGGTTACCCGCCGAGTTTAAGCATATC
>SC032_[organism=Scleria_hilsenbergii]_[specimen-voucher=GENT:I._Larridon_et_al._2010-0138]_Scleria_hilsenbergii_voucher_GENT:I._Larridon_et_al._2010-0138_genomic_DNA_sequence_contains_ITS1,_5.8S_rRNA_gene,_ITS2
NNNNNNNNGTTTCCGTAGGTGAACCTGCGGAAGGATCATTGTCGGTTTTGACTCGGGAAAACACGATCGGAGCACACGTG
ACAGAACCC-TGCTGGCGCGGAC--GCTCCGCTCCAGC---AAACCGGCCACAG---TCGCCGTGCCCTCC-GGGTGCGT
TGGCTGCT-TGGCAG---ATTACGGCGCGGGCTGACGCCAAGTGACCAGCGATGCTGAGGCCGCGGCGGCA-TAATGTAG
TGCCGA-GTGCGGCTGATGCC-AATG----------------ATT-TTGACATGACTCTCGGCAACGGATATCTCGGCTC
TCGCATCGATGAAGAACGTAGCGAAATGCGATACGTGGTGTGAATTGCAGAATCCCGCGAACCATCGAGTTTTTGAACGC
AAGTTGCGCCCTAGGGACCTGCCCGAGGGCACGCCTGCCTCATGGGCGTAATTAGCCCATCAACGCTCATGTG-TCGTAG
CCATGTTCCTTGTGACGGGCGTGGACCGAAGCGGATGATGGCCCTCCGAGCCTTTGAGGGCAACGGCGGGCCCAAGTGTT
TGTCGGTCGCATGTGTCCGGGAGCGGTGAGTTGTGGGAACCTACATGCTCC-GCCCCGTGCATCTGCTGGCGTCCGGCGT
TTCGAATTCGACCCAGGTTGA-GG-AGCTCGTTGCCGGTGCCCCCGGCCACGAGCGACCCTCGGACCGATACCCCAGGTC
AGGCGGGGCTACCCGNNNNNNNNNNNNNNNNN
>SC033_[organism=Scleria_distans_var._chondrocarpa]_[specimen-voucher=GENT:I._Larridon_et_al._2010-0279]_Scleria_distans_var._chondrocarpa_voucher_GENT:I._Larridon_et_al._2010-0279_genomic_DNA_sequence_contains_ITS1,_5.8S_rRNA_gene,_ITS2
GTAACAAGGTTTCCGTAGGTGAACCTGCGGAAGGATCATTGTCGGTTTTGACTCGTGAAAACACGATCGGAGCACACGTG
ATAGAACCC-TGCTGGTGCGGAGGCGCTCCGCTCCAGC---CAACCGGCCACAG---TCGCCGTGCCCTCC-GGGTGCGT
TGGCTGCC-TGGCAG---AATACGGCGCGGGCTGACGCCAAGTAACCAGCGATGTGGAGGC---------A-TACTGTAG
TCCTCCTTTGTGGCTGATGCC-AATG----------------GTT-TTGACATGACTCTCGGCAACGGATATCTCGGCTC
TCGCATCGATGAAGAACGTAGCGAAATGCGATACGTGGTGTGAATTGCAGAATCCCGCGAACCATCGAGTTTTTGAACGC
AAGTTGCGCCCTAGGGACCTGCCCGAGGGCACGCCTGCCTCATGGGCGTAATTAGCCCATCAACGCTCATGTG-CCATAG
CCATGTCCCTTGTGACGGGCGTGGACCGTAGCGGATGATGGCCCTCCGAGCC-TTGAGGGCAACGGCGGGCCCAAGTGTT
TGCCGGTCGCAAGTGTCTGGGAGCGGTGAGTTGTGGGAACCTACATGCTCC-GCCCCGTGCATCTGCTGGCGTCCGGCGT
TTCGAATTCGACCCCGGTTGA-GG-AGCTCGTTGTCGGTGCGTCCGGCCATGAGGAACCCTCGGACCGATACCCCAGGTC
AGGCGGGGTTACCCGCCGAGTTTAAGCATATC
>SC034_[organism=Scleria_distans_var._chondrocarpa]_[specimen-voucher=GENT:I._Larridon_et_al._2010-0241]_Scleria_distans_var._chondrocarpa_voucher_GENT:I._Larridon_et_al._2010-0241_genomic_DNA_sequence_contains_ITS1,_5.8S_rRNA_gene,_ITS2
GTAACAAGGTTTCCGTAGGTGAACCTGCGGAAGGATCATTGTCGGTTTTGACTCGTGAAAACACGATCGGAGCACACGTG
ATAGAACCC-TGCTGGTGCGGAGGCGCTCCGCTCCAGC---CAACCGGCCACAG---TCGCCGTGCCCTCC-GGGTGCGT
TGGCTGCC-TGGCAG---AATACGGCGCGGGCTGACGCCAAGTAACCAGCGATGTGGAGGC---------A-TACTGTAG
TCCTCCTTTGTGGCTGATGCC-AATG----------------GTT-TTGACATGACTCTCGGCAACGGATATCTCGGCTC
TCGCATCGATGAAGAACGTAGCGAAATGCGATACGTGGTGTGAATTGCAGAATCCCGCGAACCATCGAGTTTTTGAACGC
AAGTTGCGCCCTAGGGACCTGCCCGAGGGCACGCCTGCCTCATGGGCGTAATTAGCCCATCAACGCTCATGTG-CCATAG
CCATGTCCCTTGTGACGGGCGTGGACCGTAGCGGATGATGGCCCTCCGAGCC-TTGAGGGCAACGGCGGGCCCAAGTGTT
TGCCGGTCGCAAGTGTCTGGGAGCGGTGAGTTGTGGGAACCTACATGCTCC-GCCCCGTGCATCTGCTGGCGTCCGGCGT
TTCGAATTCGACCCCGGTTGA-GG-AGCTCGTTGTCGGTGCGTCCGGCCATGAGGAACCCTCGGACCGATACCCCAGGTC
AGGCGGGGTTACCCGCCGAGTTTAAGCATATC
>SC035_[organism=Scleria_bulbifera]_[specimen-voucher=GENT:M._Reekmans_8724]_Scleria_bulbifera_voucher_GENT:M._Reekmans_8724_genomic_DNA_sequence_contains_ITS1,_5.8S_rRNA_gene,_ITS2
NNNNCAAGGTTTCCGTAGGTGAACCTGCGGAAGGATCATTGTCGGT-TTGACCCGTGAAAACACGATCGGAGCACACGTG
ATAGAACCC-TGCTGGTGCGGAG--GCTCCGCTCCAGC-CACAACCGGCCACAG---TCGTCGTGCCCTCT-GGGTGCGT
TGGCTGCC-TGGCAG---AATACGGCGCGGGCTGGCGCCAAGTAACCAGCGATGCGGAAGCGGCGGCGGCA-TATTGTAG
TGCTGC-TTGTGGCTGATGCC-TATG----------------ATT-TTGACATGACTCTCGGCAACGGATATCTCGGCTC
TCGCATCGATGAAGAACGTAGCGAAATGCGATACGTGGTGTGAATTGCAGAATCCCGCGAACCATCGAGTTTTTGAACGC
AAGTTGCGCCCTAGGGACCTGCCCGAGGGCACGCCTGCCTCATGGGCGTAATTAGCCCATCAACGCTTATGTG-TCATAG
CCAAGTCCCTTGTGACGGGCGTGGACCGAAGCGGATGATGGCCCTCCGAGCC-TTGACGGCAACGGTGGGCCCAAGTGTT
CGTCCGTCGCATGTGTTCGGGAGCGGTGAGTTGTGGGAACCTACATGATCCCGCCCCGTGCATTTGCTGGCGTCCGGCGT
TTGAAATTCGACCCAGGTTGA-GG-AGCTCGTTGTCGGTGCGTCCGGCCGCGAGGAACCCTCGGNNNNNNNNNNNNNNNN
NNNNNNNNNNNNNNNNNNNNNNNNNNNNNNNN
>SC036_[organism=Scleria_distans]_[specimen-voucher=GENT:M._Reekmans_10474]_Scleria_distans_voucher_GENT:M._Reekmans_10474_genomic_DNA_sequence_contains_ITS1,_5.8S_rRNA_gene,_ITS2
NNNNNNNNNNNNNNNNNNNNNNNNNNNNNNNNNNNNNNNNNNNNNNNNNNNNNNNTGAAAACACGATCGGAGCACACGTG
ATAGAACCC-TGCTGGTGCGGAGGCGCTCCGCTCCAGC---AAACCGGCCACAG---TCGCCGTGCCCTCC-GGGTGCGT
TGGCTGCC-TGGCAG---AATACGGCGCGGGCTGACGCCAAGTAACCAGCGATGTGGAGGC---------A-TACTGTAG
TGCTCCTTTGTGGCTGATGCC-AATG----------------ATT-TTGACATGACTCTCGGCAACGGATATCTCGGCTC
TCGCATCGATGAAGAACGTAGCGAAATGCGATACGTGGTGTGAATTGCAGAATCCCGCGAACCATCGAGTTTTTGAACGC
AAGTTGCGCCCTAGGGACCTGCCCGAGGGCACGCCTGCCTCATGGGCGTAATTAGCCCATCAACGCTCATGTG-CCATAG
CCATGTCCCTTGTGACGGGCGTGGACCGTAGCGGATGATGGCCCTCCGAGCC-TTGAGGGCAACGGCGGGCCCAAGTGTT
TGCCGGTCGCAAGTGTCTGGGAGCGGTGAGTTGTGGGAACCTACATGCTCC-GCCCCGTGCATCTGCTGGCGTCCGGCGT
TTCGAATTCGACCCCGGTTGA-GG-AGCTCGTTGTCGGTGCGTCCGGCCATGAGGAACCCTCGGACCGATACCCCAGGTC
AGGCGGGGTTACCCGCCGAGTTTAAGCATATC
>SC037_[organism=Scleria_distans]_[specimen-voucher=GENT:M._Reekmans_7239]_Scleria_distans_voucher_GENT:M._Reekmans_7239_genomic_DNA_sequence_contains_ITS1,_5.8S_rRNA_gene,_ITS2
GTAACAAGGTTTCCGTAGGTGAACCTGCGGAAGGATCATTGTCGGTTTTGACTCGTGAAAACACGATCGGAGCACACGTG
ATAGAACCC-TGCTGGTGCGGAGGCGCTCCGCTCCAGC---CAACCGGCCACAG---TCGCCGTGCCCTCC-GGGTGCGT
TGGCTGCC-TGGCAG---AATACGGCGCGGGCTGACGCCAAGTAACCAGCGATGTGGAGGC---------A-TACTGTAG
TGCTCCTTTGTGGCTGATGCC-AATG----------------ATT-TTGACATGACTCTCGGCAACGGATATCTCGGCTC
TCGCATCGATGAAGAACGTAGCGAAATGCGATACGTGGTGTGAATTGCAGAATCCCGCGAACCATCGAGTTTTTGAACGC
AAGTTGCGCCCTAGGGACCTGCCCGAGGGCACGCCTGCCTCATGGGCGTAATTAGCCCATCAACGCTCATGTG-CCATAG
CCATGTCCCTTGTGACGGGCGTGGACCGTAGCGGATGATGGCCCTCCGAGCC-TTGAGGGCAACGGCGGGCCCAAGTGTT
TGCCGGTCGCAAGTGTCTGGGAGCGGTGAGTTGTGGGAACCTACATGCTCC-GCCCCGTGCATCTGCTGGCGTCCGGCGT
TTCGAATTCGACCCCGGTTGA-GG-AGCTCGTTGTCGGTGCGTCCGGCCATGAGGAACCCTCGGACCGATACCCCAGGTC
AGGCGGGGTTACCCGCCGAGTTTAAGCATATC
>SC039_[organism=Scleria_distans]_[specimen-voucher=GENT:R._Gonto_&_A._Fernandez_147]_Scleria_distans_voucher_GENT:R._Gonto_&_A._Fernandez_147_genomic_DNA_sequence_contains_ITS1,_5.8S_rRNA_gene,_ITS2
NNNNCAAGGTTTCCGTAGGTGAACCTGCGGAAGGATCATTGTCGGTTTTGACTCGTGAAAACACGATCGGAGCACACGTG
ATAGAACCC-TGCTGGTGCGGAGGCGCTCCGCTCCAGC---CAACCGGCCACAG---TCGCCGTGCCCTCC-GGGTGCGT
TGGCTGCC-TGGCAG---AATACGGCGCGGGCTGACGCCAAGTAACCAGCGATGTGGAGGC---------A-TACTGTAG
TGCTCCTTTGTGGCTGATGCC-AATG----------------ATT-TTGACATGACTCTCGGCAACGGATATCTCGGCTC
TCGCATCGATGAAGAACGTAGCGAAATGCGATACGTGGTGTGAATTGCAGAATCCCGCGAACCATCGAGTTTTTGAACGC
AAGTTGCGCCCTAGGGACCTGCCCGAGGGCACGCCTGCCTCATGGGCGTAATTAGCCCATCAACGCTCATGTG-CCATAG
CCATGTCCCTTGTGACGGGCGTGGACCGTAGCGGATGATGGCCCTCCGAGCC-TTGAGGGCAACGGCGGGCCCAAGTGTT
TGCCGGTCGCAAGTGTCTGGGAGCGGTGAGTTGTGGGAACCTACATGCTCC-GCCCCGTGCATCTGCTGGAGTCCGGCGT
TTCGAATTCGACCCCGGTTGA-GG-AGCTCGTTGTCGGTGCGTCCGGCCATGAGGAACCCTCGGACCGATACCCCAGGTC
AGGCGGGGTTACCCGCCGAGTTTAANNNNNNN
>SC040_[organism=Scleria_sobolifer]_[specimen-voucher=GENT:C._Reid_531]_Scleria_sobolifer_voucher_GENT:C._Reid_531_genomic_DNA_sequence_contains_ITS1,_5.8S_rRNA_gene,_ITS2
NNNNNNNNGTTTCCGTAGGTGAACCTGCGGAAGGATCATTGTCGGTTTTGACTCGTGAAAACACGATCGGAGCACACGTG
ATAGAACCC-TGCTGGCGTGGAG--GCTCTGCTCCAGC---CAACCGGCCACAG---TCGCCGTGCCCTGT-GGGTGCGT
TGGCTGCC-TGGCAG---AATAAGGCGCGGGCTGACGCCAAGTAACCAGCGATGCGGAGGCGACGGCGGCA--TTTGTAG
TGCTTC-TTGTGGCCGATGCC-AATG----------------ATT-TTGACATGACTCTCGGCAACGGATATCTCGGCTC
TCGCATCGATGAAGAACGTAGCGAAATGCGATACGTGGTGTGAATTGCAGAATCCCGTGAACCATCGAGTTTTTGAACGC
AAGTTGCGCCCTAGGGACCTGCCCGAGGGCACGCCTGCCTCATGGGCGTAATTAGCCCATCAACGCTCCTGTC-TCATAG
CCATGTCCCATGTGACGGGCGTGGACCGAAGCGGATGATGGCCCTCCGAGCC-TCGATGGCAACGGCGGGCCCAAGTGTT
CGTCGGTCGCTTGTGTCCGGGAGCGGTGAGTTGTGGGAACCTACATGCTCC-GCCTCGTGCATCTGCTGACGTCCGGCGT
TTCAAATTTGACCCAGGTTGA-GG-AGCTCGTTGTCGGTGTGTCCGGCCACGAGGAACCCTTGGACCGATACCCCAGGTC
AGGCGGGGCAACCCGCCGAGTTTAAGCATATC
>SC041_[organism=Scleria_spicata]_[specimen-voucher=GENT:R.M._Harley_24658]_Scleria_spicata_voucher_GENT:R.M._Harley_24658_genomic_DNA_sequence_contains_ITS1,_5.8S_rRNA_gene,_ITS2
NNNNNNNNGTTTCCGTAGGTGAACCTGCGGAAGGATCATTGTCGGTTTTGACTCGTGAAAACACGATCGGAGCACATGTG
ACAGAACCC-TGCTGGCGCGGAG--GCTCCGCTCCAGC---CAACCGGCCACAG---TCGCCGTGCCCTCC-GGGTGCGT
CGGCTGCC-TGGCAG---AATACGGCGCGGGCTGGCGCCAAGTAACCAGCGATGCGGAGGCGGCGGCGGCA-TATTGTAG
TGCCGC-TTGCGGCTGATGCC-TATG----------------ATT-TTTACATGACTCTCGGCAACGGATATCTCGGCTC
TCGCATCGATGAAGAACGTAGCGAAATGCGATACGTGGTGTGAATTGCAGAATCCCGCGAACCATCGAGTTTTTGAACGC
AAGTTGCGCCCTAGGGACCTGCCCGAGGGCACGCCTGCCTCATGGGCGTAATTAGCCCATCAACGCTTATGTG-TCATAG
CCAAGTCCGTTGTGACGGGCGTGGACCGAAGCGGATGATGGCCCTCCGAGCC-TTGAGGGCAACGGCGGGCCCAAGTGTT
CGTCGGTCGCATGTGTCCGGGAGCGGTGAGTTGTGGGAACCTACATGATCCCGCCCCGTGCATTTGCTGGCGTCCGGCGT
TTAAAATTCGACCCAGGTTGA-GG-AGCTCGTTGTCGGTGCGTCCGGCCACGAGGAACCCTCGGACCGATACCCCAGGTC
AGGCGGGGCTACCCGCCGAGTTTAAGCATATC
>SC042_[organism=Scleria_woodii]_[specimen-voucher=GENT:M.E._Dyer_753]_Scleria_woodii_voucher_GENT:M.E._Dyer_753_genomic_DNA_sequence_contains_ITS1,_5.8S_rRNA_gene,_ITS2
NNNNNNNNNNTTCCGTAGGTGAACCTGCGGAAGGATCATTGTCGGTTTTGACTCGGGAAAACACGATCGGAGCACACGTG
ACAGAACCC-TGCTGGCGCGGAC--GCTCCGCTCCAGC---AAACCGGCCACAG---TCGCCGTGCCCTCC-GGGTGCGT
TGGCTGCT-TGGCAG---ATTACGGCGCGGGCTGACGCCAAGTGACCAGCGATGCTGAGGCCGCGGCGGCA-TAATGTAG
TGCCGA-GTGCGGCTGATGCC-AATG----------------ATT-TTGACATGACTCTCGGCAACGGATATCTCGGCTC
TCGCATCGATGAAGAACGTAGCGAAATGCGATACGTGGTGTGAATTGCAGAATCCCGCGAACCATCGAGTTTTTGAACGC
AAGTTGCGCCCTAGGGACCTGCCCGAGGGCACGCCTGCCTCATGGGCGTAATTAGCCCATCAACGCTCATGTG-TCGTAG
CCACGTCCCTTGTGACGGGTGTGGACCGAAGCGGATGATGGCCCTCCGAGCC-TTGAGGGCAACGGCGGGCCCAAGTGTT
TGTCGGTCGCATGTGTCCGGGATCGGTGAGTTGTGGGAACCTACATGCTCC-GCCCCGTGCATCTGCTGGCGTCTGGCGT
TTCAAATTCGACCCGGGTTGA-GG-AGCTCGTTGCCGGTGCCCCCGGCCACGAGCAGCCCTCGGACCGATACCCCAGGTC
AGGCGGGGCTACCCGCTGAGTTTAAGCATATC
>SC044_[organism=Scleria_micrococca]_[specimen-voucher=GENT:G._Cremers_&_J.J._Granville_13978]_Scleria_micrococca_voucher_GENT:G._Cremers_&_J.J._Granville_13978_genomic_DNA_sequence_contains_ITS1,_5.8S_rRNA_gene,_ITS2
GTAACAAGGTTTCCGTAGGTGAACCTGCGGAAGGATCATTGTCGGTTTTGACTCGGGAAAACGCGATCGGAGCACACGTG
ACAGAACCC-TGCTGGCGCGGAC--GCTCCGCTCCAGC---AAACCGGCCACAG---TCGCCGTGCCCTCC-GGGTGCGT
CGGCTGCC-TGGCAG---ATTACGGCGCGGGCTGACGCCAAGTGACCAGCGATGCTGAGGCCGCGGCGGCA-TAATGTAG
TGCCGA-GTGCGGCTGATGCC-AATG----------------ATT-TTGACATGACTCTCGGCAACGGATATCTCGGCTC
TCGCATCGATGAAGAACGTAGCGAAATGCGATACGTGGTGTGAATTGCAGAATCCCGCGAACCATCGAGTTTTTGAACGC
AAGTTGCGCCCTAGGGACCTGCCCGAGGGCACGCCTGCCTCATGGGCGTAATTAGCCCATCAACGCTCATGTG-TCGTAG
CCATGTCCCTTGTGACGGGCGCGGACCGAAGCGGATGATGGCCCTCCGAGCC-TTGACGGCAACGGCGGGCCCAAGTGTT
TGTCGGTCGCATGTGTCCGGGATCGGTGAGTTGTGGGAACCTACATGCTCC-GCCCCGCGCACCTGCTGGCGTCTGGCGT
TTCAAATTCGACCCAGGTTGA-GG-AGCTCGTTGCCGGTGCCCCCGGCCACGAGCAACCCTCGGACCGATACCCCAGGTC
AGGCGGGGCTACCCGCTGAGTTTAAGCATATC
>SC045_[organism=Scleria_micrococca]_[specimen-voucher=GENT:P.J.M._Maas_et_al._7211]_Scleria_micrococca_voucher_GENT:P.J.M._Maas_et_al._7211_genomic_DNA_sequence_contains_ITS1,_5.8S_rRNA_gene,_ITS2
GTAACAAGGTTTCCGTAGGTGAACCTGCGGAAGGATCATTGTCGGTTTTGACTCGGGAAAACGCGATCGGAGCACACGTG
ACAGAACCC-TGCTGGCGCGGAC--GCTCCGCTCCAGC---AAACCGGCCACAG---TCGCCGTGCCCTCC-GGGTGCGT
CGGCTGCC-TGGCAG---ATTACGGCGCGGGCTGACGCCAAGTGACCAGCGATGCTGAGGCCGCGGCGGCA-TAATGTAG
TGCCGA-GTGCGGCTGATGCC-AATG----------------ATT-TTGACATGACTCTCGGCAACGGATATCTCGGCTC
TCGCATCGATGAAGAACGTAGCGAAATGCGATACGTGGTGTGAATTGCAGAATCCCGCGAACCATCGAGTTTTTGAACGC
AAGTTGCGCCCTAGGGACCTGCCCGAGGGCACGCCTGCCTCATGGGCGTAATTAGCCCATCAACGCTCATGTG-TCGTAG
CCATGTCCCTTGTGACGGGCGCGGACCGAAGCGGATGATGGCCCTCCGAGCC-TTGACGGCAACGGCGGGCCCAAGTGTT
TGTCGGTCGCATGTGTCCGGGATCGGTGAGTTGTGGGAACCTACATGCTCC-GCCCCGCGCACCTGCTGGCGTCTGGCGT
TTCAAATTCGACCCAGGTTGA-GG-AGCTCGTTGCCGGTGCCCCCGGCCACGAGCAACCCTCGGACCGATACCCCAGGTC
AGGCGGGGCTACCCGCTGAGTTTAAGCATATC
>SC046_[organism=Scleria_castanea]_[specimen-voucher=GENT:J.C._Solomon_et_al._19067]_Scleria_castanea_voucher_GENT:J.C_Solomon_et_al._19067_genomic_DNA_sequence_contains_ITS1,_5.8S_rRNA_gene,_ITS2
NNNNNNNGGTTTCCGTAGGTGAACCTGCGGAAGGATCATTGTCGG--TTTACCCATGAAAACACGACCGGAGCACACGTG
ACAGAAAAA-TGCTGGCGCGGAG--GGTCCGCTCCAGC---CACCAGCCCACAGTCGTCGCCGTGCCCTAT-GGGGGCGC
CGGCTGCC-TGGCTG---ATTACGGCGCGGGCTGACGCCAAGTAACATATGATGCGGAGGCGGCGGCGGCA-TGCTATAG
TGCTGC-TTGCATCCGATGCT-TATG----------------ATT-TCAACATGACTCTCGGCAACGGATATCTCGGCTC
TCGCATCGATGAAGAACGTAGCGAAATGCGATACGTGGTGTGAATTGCAGAATCCCGCGAACCATCGAGTTTTTGAACGC
AAGTTGCGCCCTAGGGACCTGCCCGAGGGCACGCCTGCCTCATGGGCGTAATAAGCCCATCAACGCTCATGTGTTCAAAG
CCATGTTCATTGTGACGGGCCTGGACCGATGCGGATGATGGCCCTNNNNNNN-NNNNNNNNN-NNNNNNNNNNNNNNNNN
NNNNNNNNNNNNNNNNNNNNNNNNNNNNNNNNNNNNNNNNNNNNNNNNNNN-NNNNNNNNNNNNNNNNNNNNNNNNNNNN
NNNNNNNNNNNNNNNNNNNNN-NN-NNNNNNNNNNNNNNNNNNNNNNNNNNNNNNNNNNNNNNNNNNNNNNNNNNNNNNN
NNNNNNNNNNNNNNNNNNNNNNNNNNNNNNNN
>SC047_[organism=Scleria_castanea]_[specimen-voucher=GENT:St.G._Beck_22851]_Scleria_castanea_voucher_GENT:St.G._Beck_22851_genomic_DNA_sequence_contains_ITS1,_5.8S_rRNA_gene,_ITS2
NNNNNNNNNNNNCCGTAGGTGAACCTGCGGAAGGATCATTGTCGG--TTGACCCATGGAAACACGACCGGAGCACACGTG
ATAGAAAAA-TGCTGGCGCGGAG--GCTCCGCTCCAGC---CAACCGGCCACAGTCGTCGCCGTACCCTAT-GGGTGCGC
CGGCTGCC-TGGCTG---ATTACGGCGCGGGCTGACGCCAAGTAACATTCGATGCGGAGGCGGCGGCGGCA-TGCTGTAG
TGCTGC-TTGCAGCTGATGCT-TATG----------------ATT-TCAACATGACTCTCGGCAACGGATATCTCGGCTC
TCGCATCGATGAAGAACGTAGCGAAATGCGATACGTGGTGTGAATTGCAGAATCCCGCGAACCATCGAGTTTTTGAACGC
AAGTTGCGCCCTAGGGACCTGCCCGAGGGCACGCCTGCCTCATGGGCGTAATAAGCCCATCAACGCTCATGTGTTCAATG
CCATGTTCATTGTGACGGGCCTGGACCGATGCGGATGATGGCCCTCCGAGCC-TTGTGGGCA-CGGCGGGCCCAAGTGTT
TGTCGGTCGGACGTGGCCGGGAGCGGTGAGTTGTGGGAACCTGCATATGCC-GCCCCATGCGTGTGCCGGCGTCCGGCTT
TTTAATTTTGACCCAGGATGA-GG-AGCTCGTTGTTGGTGCGTCCGGCTACGAGGAACCCTCGGACCGATACCCCAGGTC
AGGCGGGGCTACCCGCCGAGTTTAAGCATNNN
>SC049_[organism=Scleria_catophylla]_[specimen-voucher=GENT:H._&_E._Hess_51-139]_Scleria_catophylla_voucher_GENT:H._&_E._Hess_51-139_genomic_DNA_sequence_contains_ITS1,_5.8S_rRNA_gene,_ITS2
GTAACAAGGTTTCCGTAGGTGAACCTGCGGAAGGATCATTGTCGGTTTTGACTCGTGAAAACACGATCGGAGCACACGTG
ATAGAACCC-TGCTGGCGCGGAGGCGCTCCGCTCCAGC---CAACCGGCCCCAG---TCGCCGTGCCCTCCGGGGCGCGT
TGGCTGCC-TGGCAG---AATACGGCGCGGGCTGACGCCAAGTAACAAGCGATGTGGAGGC---------A-TATTGTAG
TGCTCC-TTGTGGCTGATGCC-AATG----------------ATT-TTGACATGACTCTCGGCAACGGATATCTCGGCTC
TCGCATCGATGAAGAACGTAGCGAAATGCGATACGTGGTGTGAATTGCAGAATCCCGCGAACCATCGAGTTTTTGAACGC
AAGTTGCGCCCTAGGGACCTGCCCGAGGGCACGCCTGCCTCATGGGCGTAATTAGCCCATCAACGCTCATGTG-CCGCAG
CCATGTCCCTTGTGACGGGCGCGGACCGTAGCGGATGATGGCCCTCCGAGCC-TTGATGGCAACGGCGGGCCCAAGTGTT
TGCCGGTCGCAAGTGTCTGGGAGCGGTGAGTTGTGGGAACCTACATGCTCC-GCCCCGTGCATCTGCTGGCGTCCGGCGT
TTCAAATTCGACCCCGGTTGA-GG-AGCTCGTTGTCGGTGCGTCCGGCCATGAGGAACCCTCGGACCGATACCCCAGGTC
AGGCGGGGTTACCCGCCGAGTTTAAGCATATC
>SC050_[organism=Scleria_catophylla]_[specimen-voucher=GENT:H._&_E._Hess_52-505]_Scleria_catophylla_voucher_GENT:H._&_E._Hess_52-505_genomic_DNA_sequence_contains_ITS1,_5.8S_rRNA_gene,_ITS2
GTAACAAGGTTTCCGTAGGTGAACCTGCGGAAGGATCATTGTCGGTTTTGACTCGTGAAAACACGATCGGAGCACACGTG
ATAGAACCC-TGCTGGCGCGGAGGCGCTCCGCTCCAGC---CAACCGGCCCCAG---TCGCCGTGCCCTCCGGGGCGCGT
TGGCTGCC-TGGCAG---AATACGGCGCGGGCTGACGCCAAGTAACAAGCGATGTGGAGGC---------A-TATTGTAG
TGCTCC-TTGTGGCTGATGCC-AATG----------------ATT-TTGACATGACTCTCGGCAACGGATATCTCGGCTC
TCGCATCGATGAAGAACGTAGCGAAATGCGATACGTGGTGTGAATTGCAGAATCCCGCGAACCATCGAGTTTTTGAACGC
AAGTTGCGCCCTAGGGACCTGCCCGAGGGCACGCCTGCCTCATGGGCGTAATTAGCCCATCAACGCTCATGTG-CCGCAG
CCATGTCCCTTGTGACGGGCGCGGACCGTAGCGGATGATGGCCCTCCGAGCC-TTGATGGCAACGGCGGGCCCAAGTGTT
TGCCGGTCGCAAGTGTCTGGGAGCGGTGAGTTGTGGGAACCTACATGCTCC-GCCCCGTGCATCTGCTGGCGTCCGGCGT
TTCAAATTCGACCCCGGTTGA-GG-AGCTCGTTGTCGGTGCGTCCGGCCATGAGGAACCCTCGGACCGATACCCCAGGTC
AGGCGGGGTTACCCGCCGAGTTTAAGCATATC
>SC051_[organism=Scleria_catophylla]_[specimen-voucher=GENT:H._&_E._Hess_52-844]_Scleria_catophylla_voucher_GENT:H._&_E._Hess_52-844_genomic_DNA_sequence_contains_ITS1,_5.8S_rRNA_gene,_ITS2
GTAACAAGGTTTCCGTAGGTGAACCTGCGGAAGGATCATTGTCGGTTTTGACTCGTGAAAACACGATCGGAGCACACGTG
ATAGAACCC-TGCTGGCGCGGAGGCGCTCCGCTCCAGC---CAACCGGCCCCAG---TCGCCGTGCCCTCCGGGGCGCGT
TGGCTGCC-TGGCAG---AATACGGCGCGGGCTGACGCCAAGTAACAAGCGATGTGGAGGC---------A-TATTGTAG
TGCTCC-TTGTGGCTGATGCC-AATG----------------ATT-TTGACATGACTCTCGGCAACGGATATCTCGGCTC
TCGCATCGATGAAGAACGTAGCGAAATGCGATACGTGGTGTGAATTGCAGAATCCCGCGAACCATCGAGTTTTTGAACGC
AAGTTGCGCCCTAGGGACCTGCCCGAGGGCACGCCTGCCTCATGGGCGTAATTAGCCCATCAACGCTCATGTG-CCGCAG
CCATGTCCCTTGTGACGGGCGCGGACCGTAGCGGATGATGGCCCTCCGAGCC-TTGATGGCAACGGCGGGCCCAAGTGTT
TGCCGGTCGCAAGTGTCTGGGAGCGGTGAGTTGTGGGAACCTACATGCTCC-GCCCCGTGCATCTGCTGGCGTCCGGCGT
TTCAAATTCGACCCCGGTTGA-GG-AGCTCGTTGTCGGTGCGTCCGGCCATGAGGAACCCTCGGACCGATACCCCAGGTC
AGGCGGGGTTACCCGCCGAGTTTAAGCATATC
>SC053_[organism=Scleria_purdiei]_[specimen-voucher=GENT:St.G._Beck_13542]_Scleria_purdiei_voucher_GENT:St.G._Beck_13542_genomic_DNA_sequence_contains_ITS1,_5.8S_rRNA_gene,_ITS2
NNNNNNNNNNNNNNNNNNNNNNNNNNNNNNNNNNNNNNNNNNNNNNNNNNNNNNNNNNNNNNACGATCGGAGCACACGTG
ACAGAACCC-TGCTGGCGCGGAC--GCTCCGCTCCAGC---AAACCGGCCACAG---TCGTCGTGCCCTCC-GGGTGCGT
TGGCTGCT-TGGCAG---ATTACGGCGCGGGCTGACGCCAAGTGACCAGCGATGCTGAGGTCGCGGCGGCA-TAATGTAG
TGCCGA-GCGCGGCTGATGCC-ATTG----------------ATT-TTAACATGACTCTCGGCAACGGATATCTCGGCTC
TCGCATCGATGAAGAACGTAGCGAAATGCGGTACGTGGTGTGAATTGCAGAATCCCGCGAACCATCGAGTTTTTGAACGC
AAGTTGCGCCCTAGGGACCTGCCCGAGGGCACGCCTGCCTCATGGGCGTAATTAGCCCATCAACGCTCATGTG-TCATAG
CCATGTCCCTTGTGACGGGCGTGGACCGAAGCGGATGATGGCCCTCCGAGCC-TTGAGGGCAACGGCGGGCCCAAGTGTT
TGTCGGTCGCATGTGTCCGGGATCGGTGAGTTGTGGGAACCTACATGCTCC-GCCCCGTGCATCTGCTGGCGTCCGGCGT
TTCAAATTCGACCCAGGTTGA-GG-AGCTCGTTGCCGGTGCCCCCGGCCACGAGCAACCCTCGGACCGATNNNNNNNNNN
NNNNNNNNNNNNNNNNNNNNNNNNNNNNNNNN
>SC059_[organism=Scleria_brownii]_[specimen-voucher=GENT:XXX_XXX]_Scleria_brownii_voucher_GENT:XXX_XXX_genomic_DNA_sequence_contains_ITS1,_5.8S_rRNA_gene,_ITS2
GTAACAAGGTTTCCGTAGGTGAACCTGCGGAAGGATCATTGTCG---CTGACTCGGGAAAACATGACCGGAGCATGTGTG
ATAGAGCAATTGCTGGGGCGGCG--GTGCCGCGCCGGC-CTTCACCAGCC-CGG---TCCTCGCGCCCTCC--GGCGCGC
TGGCCGC--GTGCTG---AAAATGGCGTGGGTTGACGCCAAGGATCACCCGACGCAGAGGCGGCGGCGTGGCGCGTCGAG
CGCGTGCCCGCTGTCGAAGCG-GAGGAAAGAAA--AAAAAGGAAA-ATACGATGACTCTCGGCAACGGATATCTCGGCTC
TCGCATCGATGAAGAACGTAGCGAAATGCGATACGTGGTGTGAATTGCAGAATCCCGCGAACCATCGAGTTTTTGAACGC
AAGTTGCGCCCGAGGGACCTG-CCGAGGGCACGCCTGCCTCATGGGCGTCATACGCCTACCGACGCCCAGGA--TCCCGG
CCCTGTTCCTCGTGACGGGCCTGTCCTGATGCGGATCGTGGCCCTCCGAG-C-CCGACGGCG-CGGCGGGCCCAAGTGTG
CCTCGGTCGGATGTGGCCGGGAGCGGCGAGTGGTGGGT-TCTGCTCGCGCT-GCCCCGTGCCTTCCCCGGCGTCGGGCGT
TTTG--TCGGACCCACGGACGAGGAAGGAGGATGTTGGCCT-----------------CCTCGGACCAATACCCCAGGTC
AGGCGGGGCTACCCGCCGAGTTTAAGCATATC
>SC070_[organism=Scleria_calcicola]_[specimen-voucher=GENT:M._Bingham_7587]_Scleria_calcicola_voucher_GENT:M._Bingham_7587_genomic_DNA_sequence_contains_ITS1,_5.8S_rRNA_gene,_ITS2
GTAACAAGGTTTCCGTAGGTGAACCTGCGGAAGGATCATTGTCGGTCTTGACTCGGGAAAACATGATCGGAGCACACGTG
ACAGAACCC-TGCTGGTGCGGAT--GCTCCGCTCCAGC---AAACTGGCCACAG---TCGCCGTGCCCTCC-GGGTGCGT
TGGCTGCT-TGGCAG---ATTACGGCGCGGGCTGACGCCAAGTGACCAGCGATGCTGAGGCCGCGGCGGCA-TAATGTAG
TGCCGA-GTGCGGCTGATGCC-AATGA--------------TATT-TTGACATGACTCTCGGCAACGGATATCTCGGCTC
TCGCATCGATGAAGAACGTAGCGAAATGCGATACGTGGTGTGAATTGCAGAATCCCGCGAACCATCGAGTTTTTGAACGC
AAGTTGCGCCCTAGGGACCTGCCCGAGGGCACGCCTGCCTCATGGGCGTAATTAGCCCATCAACGCTCATGTG-TCGTAG
CCATGTCCCTTGTGACGGGCGCTGACCGAAGCGGATGATGGCCCTCCGAGCC-TTGAGGGCAATGGTGGGCCCAAGTGTT
CGTCGGTCGCATGTGTACGGGATCGGTGAGTTGTGGGAACCTACATGCTCC-GCCCCGTGCATCTGCTGGCTTCTGGCGT
TTCGAATTCGACCCAGGTTGA-GG-AGCTCGTTGCCGGTGCCCCCGGCCACGAGCAACCCTCGGACCGATACCCCAGGTC
AGGCGGGGCTACCCGCTGAGTTTAAGCATATC
>SC110_[organism=Scleria_mackaviensis]_[specimen-voucher=GENT:XXX_XXX]_Scleria_mackaviensis_voucher_GENT:XXX_XXX_genomic_DNA_sequence_contains_ITS1,_5.8S_rRNA_gene,_ITS2
GTAACAAGGTTTCCGTAGGTGAAGCTGCGGAAGGATCATTGTCG---CTGACTCGGGAAAATATGACCGGAGCACGTGTG
ATAGAGCAATCGCTGGGGCGGCG--GTGCCGCGCCGGCTTTTCATCAGCC-CGG---TCCTCGCGCCCTCC--GGCGCGC
TGGCCGC--GTGCTG---AAAATGGCGTGGGTCGACGCCAAGGAACACCCGACGYAGAGGCGGCGGCGTGGCGCGTCGAG
CGCGTGCCCGCTGTCGATGCC-GAGGAAAGAAAAGAAAAAGGAAA-ATACGATGACTCTCGGCAACGGATATCTCGGCTC
TCGCATCGATGAAGAACGTAGCGAAATGCGATACGTGGTGTGAATTGCAGAATCCCGCGAACCATCGAGTTTTTGAACGC
AAGTTGCGCCCGAGGGACCTG-CCGAGGGCACGCCTGCCTCATGGGCGTCATACGCCTATCGACGCCCAGGA--TCCCGG
CCCYGTTCCTCGTGACGGGCCTGTCCTGATGCGGATCGTGGCCCTCCGAG-C-CCGACGGCG-CGGCGGGCCCAAGTGTG
CCTCGGTCGGATGTGGCCGGGAGCGGCGAGTGGTGGTT-TCTGCTCGCGCT-GCCCCGTGCCTTTCCCGGCGTCGGGCGT
TTTG--TCGGACCCACGGACGAGGAAGGAGGATGTTGGCCT-----------------CCTCGGACCAATACCCCAGGTC
AGGCGGGGCTACCCGCCGAGTTTAAGCATATC
>SC118_[organism=Scleria_virgata]_[specimen-voucher=GENT:H.S._Irwin_et_al._20762]_Scleria_virgata_voucher_GENT:H.S._Irwin_et_al._20762_genomic_DNA_sequence_contains_ITS1,_5.8S_rRNA_gene,_ITS2
GTAACAAGGTTTCCGTAGGTGAACCTGCGGAAGGATCATTGTCGG--TTGACCCATGAAAACACGACCGGATCACACGTG
ATAGAAAAT-TGCTGGCGCGGAG--GATCCGCTCCAGC---CAACCAGCCACAGTCATCGTCGTGCCCTAT-GGGGGCGT
TGGCTGCA-TGGTTG---ATTACGGCGCGGGCTGACGCCAAGTAACATTAGATGCGGAGGCGGCGGCGGCA-TGTTGTAG
TGCTGC-TTGCGGCCGATGCG-AATG----------------ATT-GCAACATGACTCTCGGCAACGGATATCTCGGCTC
TCGCATCGATGAAGAACGTAGCGAAATGCGATACATGGTGTGAATTGCAGAATCCCGCGAACCATCGAGTCTTTGAACGC
AAGTTGCGCCCGAGGGACCTACCCGAGGGCACGCCTGCCTCATGGGCGTAACAAGCCCATCAACGCTCATGTGTTCAAAG
CCATGTTCATTGTGACGGGCCTTGATCGATGCGGATGATGGCCCTCCGAGCC-TTGAGGGCA-CGGCGGGCCCAAGTGTT
TGTCGGTCGGACGTGGCCGGGAGCGGTGAGTTGTGGGAACCTGCATGTGCC-GCCCCATGCGCGTGCCGGCGTCCGGCAT
TTTTATTTTGACCCAAGAAGA-GG-AGCTCGTTGTTGGTTTGTCTGGCTACGAGGAACCCTCGGACCGATACCCCAGGTC
AGGCGGGGCTACCCGCCGAGTTTAAGCATATC
>SC123_[organism=Scleria_pergracilis]_[specimen-voucher=GENT:S._Laegaard_21176]_Scleria_pergracilis_voucher_GENT:S._Laegaard_21176_genomic_DNA_sequence_contains_ITS1,_5.8S_rRNA_gene,_ITS2
GTAACAAGGTTTCCGTAGGTGAACCTGCGGAAGGATCATTGTCGGTTTTGACTCGGGAAAACACGATCGGAGCACACGTG
ACAGAACCC-AGCTGGCGCGGAC--GCTCCGCTCCAGC---AAACCGGCCACAG---TCGCCGTGCCCTCC-GGGTGCGT
TGGCTGCT-TGGCAG---ATTACGGCGCGGGCTGACGCCAAGTGACCAGCGATGCTGAGGCCGTGGCGGCA-TAATGAAG
TGCCGA-GTGCGGCTGACGCC-AATG----------------ATT-TTGACATGACTCTCGGCAACGGATATCTCGGCTC
TCGCATCGATGAAGAACGTAGCGAAATGCGATACGTGGTGTGAATTGCAGAATCCCGCGAACCATCGAGTTTTTGAACGC
AAGTTGCGCCCTAGGGACCTGCCCGAGGGCACGCCTGCCTCATGGGCGTAATTAGCCCATCAACGCTCATGTG-TCGTAG
CCATGTCCCTTGTGACGGGCGCGGACTGAAGCGGATGATGGCCCTCCGAGCC-TTGAGGGCAACGGCGGGCCCAAGTGTT
CGTCGGTCGCATGTGTCCGGGATCGGTGAGTTGTGGGAACCTACATGCTCC-GCCCCGTGCATCTGCTGGCGTCTGGCGT
TTCAAATTCGACCCAGGTTGA-GG-AGCTCGTTGCCGGTGCCCCCGGCCGCGAGTAACCCTCGGACCGATACCCCAGGTC
AGGCGGGGCTACCCGCTGAGTTTAAGCATATC
>SC124_[organism=Scleria_suaveolens]_[specimen-voucher=GENT:P._Smith_&_C._Chishala_1844]_Scleria_suaveolens_voucher_GENT:P._Smith_&_C._Chishala_1844_genomic_DNA_sequence_contains_ITS1,_5.8S_rRNA_gene,_ITS2
GTAACAAGGTTTCCGTAGGTGAACCTGCGGAAGGATCATTGTCGGTTTTGACTCGGGAAAACACGATCGGAGCACACGTG
ACAGAACCC-TGCTGGCGCGGAC--GCTCCGCTCCAGC---AAACCGGCCACAG---TCGACGTGCCCTCC-GGGTGCAT
TGGCTGCT-TGGCAG---ATTACGGCGCGGGCTGACGCCAAGTGACCAGCGATGCTGAGGCCGCGGCGGCA-TAATGTAG
TGCCGA-GCGCGGCTGATGCC-AATG----------------ATT-TTGACATGACTCTCGGCAACGGATATCTCGGCTC
TCGCATCGATGAAGAACGTAGCGAAATGCGATACGTGGTGTGAATTGCAGAATCCCGTGAACCATCGAGTTTTTGAACGC
AAGTTGCGCCCTAGGGACCTGCCCGAGGGCACGCCTGCCTCATGGGCGTAATTAGCCCATCAACGCTCATGTG-TCGTAG
CCATGTCCCTTGTGACGGGCGCGGACCGAAGCGGATGATGGCCCTCCGAGCC-TCGAGGGCAGCGGCGGGCCCAAGTGTT
CGTCGGTCGCATGTGTCCGGGATCGGTGAGTTGTGGGAACCTACATGCTCC-GCCCCGTGCATCTGCTGGCGTTTGGCGT
TTCAAATTCGACCCAGGTTGA-GG-AGCTCGTTGCCGGTTCCCCCGGCCACGATCAACCCTCGGACCGATACCCCAGGTC
AGGCGGGGCTACCCGCTGAGTTTAAGCATANN
>SC126_[organism=Scleria_angustifolia]_[specimen-voucher=GENT:H._&_E._Hess_52-598]_Scleria_angustifolia_voucher_GENT:H._&_E._Hess_52-598_genomic_DNA_sequence_contains_ITS1,_5.8S_rRNA_gene,_ITS2
GTAACAAGGTTTCCGTAGGTGAACCTGCGGAAGGATCATTGTCGGTTTTGACTCGGGAAAACACGATCGGAGCACACGTG
ACAGAACCC-TGCTGGCGCGGAC--GCTCCGCTCCAGC---AAACCGGCCACAG---TCGCCGTGCCCTCC-GGGTGCGT
CGGCTGCT-TGGCAG---ATTACGGCGCGGGCTGACGCCAAGTGACCAGCGATGCTGAGGCCGCGGCGGCA-TAATGTAG
TGCCGA-GTGCGGCTGACGCC-AATG----------------ATT-TTGACATGACTCTCGGCAACGGATATCTCGGCTC
TCGCATCGATGAAGAACGTAGCGAAATGCGATACGTGGTGTGAATTGCAGAATCCCGCGAACCATCGAGTTTTTGAACGC
AAGTTGCGCCCTAGGGACCTGCCCGAGGGCACGCCTGCCTCATGGGCGTAATTAGCCCATCAACGCTCATGTG-TCGTAG
CCATGTCCCTTGTGACGGGCGTGGACCGAAGCGGATGATGGCCCTCCGAGCC-TTGAGGGCAACGGCGGGCCCAAGTGTT
TGTCGGTCGCATGTGTCCGGGATCGGTGAGTTGTGGGAACCTACATGCTCC-GCCCCGTGCATCTGCTGGCGTCTGGCGT
TTCAAATTCGACCCAGGTTGA-GG-AGCTCGTTGCCGGTGCCCCCGGCCACGAGCAACCCTCGGACCGATACCCCAGGTC
AGGCGGGGCTACCCGCTGAGTTTAAGCATATC
>SC144_[organism=Scleria_longispiculata]_[specimen-voucher=GENT:H._&_E._Hess_52-437]_Scleria_longispiculata_voucher_GENT:H._&_E._Hess_52-437_genomic_DNA_sequence_contains_ITS1,_5.8S_rRNA_gene,_ITS2
GTAACAAGGTTTCCGTAGGTGAACCTGCGGAAGGATCATTGTCGGTTTTGACCCGTGAAAACACGATCGGAGCACACGTG
ATAGAACCC-TGCTGGCGCGGAG--ACTCTGCTCCAGC---CAACCGGCCACAG---TCGCTGTGCCCTCC-GGGTGCGT
TGGCTGCC-TGGCAG---AATACGGCGCGGGCTGGCGTCAAGTAACCAGCGATGCGGAGGCGGCGGCGGCA-TATTGTAG
TGCTGC-TTGTGGCTGATGCC-TATG----------------ATT-TTGACATGACTCTCGGCAACGGATATCTCGGCTC
TCGCATCGATGAAGAACGTAGCGAAATGCGATACGTGGTGTGAATTGCAGAATCCCGCGAACCATCGAGTTTTTGAACGC
AAGTTGCGCCCTAGGGACCTGCCCGAGGGCACGCCTGCCTCATGGGCGTAATTAGCCCATCAATGCTTATGTG-TCATAG
CCAAGTCCCTTGTGACGGGCGTGGACCGAAGCGGATGATGGCCCTCCGAGCC-TTGAGGGCAACGGTGGGCCCAAGTGCT
CGTCGGTCGCATGTGTCCGGGAGCGGTGAGTTGTGGGAACCTACATGATCCCGCCCCGTGCATTTGCTGGCGTCCGGCGC
TTAAAATTCGACCCAGGTTGA-GG-AGCTCGTTGTCGGTGCGTCCGGCCACGAGGAACCCTCGGACCGATACCCCAGGTC
AGGCGGGGCTACCCGCCGAGTTTAAGCATATC
>SC169_[organism=Scleria_woodii]_[specimen-voucher=GENT:M.E._Dyer_753]_Scleria_woodii_voucher_GENT:M.E._Dyer_753_genomic_DNA_sequence_contains_ITS1,_5.8S_rRNA_gene,_ITS2
GTAACAAGGTTTCCGTAGGTGAACCTGCGGAAGGATCATTGTCGGTTTTGACTCGGGAAAACACGATCGGAGCACACGTG
ACAGAACCC-TGCTGGCGCGGAC--GCTCCGCTCCAGC---AAACCGGCCACAG---TCGCCGTGCCCTCC-GGGTGCGT
TGGCTGCT-TGGCAG---ATTACGGCGCGGGCTGACGCCAAGTGACCAGCGATGCTGAGGCCGCGGCGGCA-TAATGTAG
TGCCGA-GTGCGGCTGATGCC-AATG----------------ATT-TTGACATGACTCTCGGCAACGGATATCTCGGCTC
TCGCATCGATGAAGAACGTAGCGAAATGCGATACGTGGTGTGAATTGCAGAATCCCGCGAACCATCGAGTTTTTGAACGC
AAGTTGCGCCCTAGGGACCTGCCCGAGGGCACGCCTGCCTCATGGGCGTAATTAGCCCATCAACGCTCATGTG-TCGTAG
CCACGTCCCTTGTGACGGGTGTGGACCGAAGCGGATGATGGCCCTCCGAGCC-TTGAGGGCAACGGCGGGCCCAAGTGTT
TGTCGGTCGCATGTGTCCGGGATCGGTGAGTTGTGGGAACCTACATGCTCC-GCCCCGTGCATCTGCTGGCGTCTGGCGT
TTCAAATTCGACCCGGGTTGA-GG-AGCTCGTTGCCGGTGCCCCCGGCCACGAGCAGCCCTCGGACCGATACCCCAGGTC
AGGCGGGGCTACCCGCTGAGTTTAAGCATATC
>SC172_[organism=Scleria_virgata]_[specimen-voucher=GENT:A.L.L._Vanzela_2]_Scleria_virgata_voucher_GENT:A.L.L._Vanzela_2_genomic_DNA_sequence_contains_ITS1,_5.8S_rRNA_gene,_ITS2
GTAACAAGGTTTCCGTAGGTGAACCTGCGGAAGGATCATTGTCGG--TTGACCCATGAAAACACGACCGGATCACACGTG
ATAGAAAAT-TGCTGGCGCGGAG--GCTCCGCTCCAGC---CAACCGGCCACAGTCATCGTCATGCCCTAT-GGGGGCGT
TGGCTGCA-TGGTTG---ATTACGGCGCGGGCTGACGCCAAGTAACATTAGATGCGGAGGCGGCGGCGGCA-TGTTGTAG
TGCTGC-TTGCGGCCGATGCG-AATG----------------ATT-GCAACATGACTCTCGGCAACGGATATCTCGGCTC
TCGCATCGATGAAGAACGTAGCGAAATGCGATACATGGTGTGAATTGCAGAATCCCGCGAACCATCGAGTCTTTGAACGC
AAGTTGCGCCCGAGGGACCTACCCGAGGGCACGCCTGCCTCATGGGCGTAATAAGCCCATCAACGCTCATGTGTTCAAAG
CCATGTTCATTGTGACGGGCCTTGATCGATGCGGATGATGGCCCTCCGAGCC-TTGAGGGCA-CGGCGGGCCCAAGTGTT
TGTCGGTCGGACGTGGCCGGGAGCGGTGAGTTGTGGGAACCTGCATGTGCC-GCCCCATGCGCGTGCCGRCGTCCGGCAT
TTTTATTTTGACCCAAGAAGA-GG-AGCTCGTTGTTGGTTTGTCTGGCTACGAGGAACCCTCGGACCGATACCCCAGGTC
AGGCGGGGCTACCCGCCGAGTTTAAGCATATN
>SC173_[organism=Scleria_pergracilis]_[specimen-voucher=GENT:J.E._Madsen_5987]_Scleria_pergracilis_voucher_GENT:J.E._Madsen_5987_genomic_DNA_sequence_contains_ITS1,_5.8S_rRNA_gene,_ITS2
NNNNNNNNNNNNCCGTAGGTGAACCTGCGGAAGGATCATTGTCGGTTTTGACTCGGGAAAACACGATCGGAGCACACGTG
ACAGAACCC-AGCTGGCGCGGAC--GCTCCGCTCCAGC---AAACCGGCCACAG---TCGCCGTGCCCTCC-GGGTGCGT
TGGCTGCT-TGGCAG---ATTACGGCGCGGGCTGACGCCAAGTGACCAGCGATGCTGAGGCCGTGGCGGCA-TAATGAAG
TGCCGA-GTGCGGCTGACGCC-AATG----------------ATT-TTGACATGACTCTCGGCAACGGATATCTCGGCTC
TCGCATCGATGAAGAACGTAGCGAAATGCGATACGTGGTGTGAATTGCAGAATCCCGCGAACCATCGAGTTTTTGAACGC
AAGTTGCGCCCTAGGGACCTGCCCGAGGGCACGCCTGCCTCATGGGCGTAATTAGCCCATCAACGCTCATGTG-TCGTAG
CCATGTCCCTTGTGACGGGCGCGGACTGAAGCGGATGATGGCCCTCCGAGCC-TTGAGGGCAACGGCGGGCCCAAGTGTT
CGTCGGTCGCATGTGTCCGGGATCGGTGAGTTGTGGGAACCTACATGCTCC-GCCCCGTGCATCTGCTGGCGTCTGGCGT
TTCAAATTCGACCCAGGTTGA-GG-AGCTCGTTGCCGGTGCCCCCGGCCGCGAGTAACCCTCGGACCGATACCCCAGGTC
AGGCGGGGCTACCCGCTGAGTTTAANNNNNNN
>SC177_[organism=Scleria_distans]_[specimen-voucher=GENT:K._Bauters_&_J._Coenen_2013-007]_Scleria_distans_voucher_GENT:K._Bauters_&_J._Coenen_2013-007_genomic_DNA_sequence_contains_ITS1,_5.8S_rRNA_gene,_ITS2
NNNNNNNNNNTTCCGTAGGTGAACCTGCGGAAGGATCATTGTCGGTTTTGACTCGTGAAAACACGATCGGAGCACACGTG
ATAGAACCC-TGCTGGTGCGGAGGCGCTCCGCTCCAGC---CAACCGGCCACAG---TCGCCGTGCCCTCC-GGGTGCGT
TGGCTGCC-TGGCAG---AATACGGCGCGGGCTGACGCCAAGTAACCAGCGATGTGGAGGC---------A-TACTGTAG
TGCTCCTTTGTGGCTGATGCC-AATG----------------ATT-TTGACATGACTCTCGGCAACGGATATCTCGGCTC
TCGCATCGATGAAGAACGTAGCGAAATGCGATACGTGGTGTGAATTGCAGAATCCCGCGAACCATCGAGTTTTTGAACGC
AAGTTGCGCCCTAGGGACCTGCCCGAGGGCACGCCTGCCTCATGGGCGTAATTAGCCCATCAACGCTCATGTG-CCATAG
CCATGTCCCTTGTGACGGGCGTGGACCGTAGCGGATGATGGCCCTCCGAGCC-TTGAGGGCAACGGCGGGCCCAAGTGTT
TGCCGGTCGCAAGTGTCTGGGAGCGGTGAGTTGTGGGAACCTACATGCTCC-GCCCCGTGCATCTGCTGGAGTCCGGCGT
TTCGAATTCGACCCCGGTTGA-GG-AGCTCGTTGTCGGTGCGTCCGGCCATGAGGAACCCTCGGACCGATACCCCAGGTC
AGGCGGGGTTACCCGCCGAGTTTAAGCATATC
>SC178_[organism=Scleria_distans]_[specimen-voucher=GENT:K._Bauters_&_J._Coenen_2013-008]_Scleria_distans_voucher_GENT:K._Bauters_&_J._Coenen_2013-008_genomic_DNA_sequence_contains_ITS1,_5.8S_rRNA_gene,_ITS2
NNAACAAGGTTTCCGTAGGTGAACCTGCGGAAGGATCATTGTCGGTTTTGACTCGTGAAAACACGATCGGAGCACACGTG
ATAGAACCC-TGCTGGTGCGGAGGCGCTCCGCTCCAGC---CAACCGGCCACAG---TCGCCGTGCCCTCC-GGGTGCGT
TGGCTGCC-TGGCAG---AATACGGCGCGGGCTGACGCCAAGTAACCAGCGATGTGGAGGC---------A-TACTGTAG
TGCTCCTTTGTGGCTGATGCC-AATG----------------ATT-TTGACATGACTCTCGGCAACGGATATCTCGGCTC
TCGCATCGATGAAGAACGTAGCGAAATGCGATACGTGGTGTGAATTGCAGAATCCCGCGAACCATCGAGTTTTTGAACGC
AAGTTGCGCCCTAGGGACCTGCCCGAGGGCACGCCTGCCTCATGGGCGTAATTAGCCCATCAACGCTCATGTG-CCATAG
CCATGTCCCTTGTGACGGGCGTGGACCGTAGCGGATGATGGCCCTCCGAGCC-TTGAGGGCAACGGCGGGCCCAAGTGTT
TGCCGGTCGCAAGTGTCTGGGAGCGGTGAGTTGTGGGAACCTACATGCTCC-GCCCCGTGCATCTGCTGGAGTCCGGCGT
TTCGAATTCGACCCCGGTTGA-GG-AGCTCGTTGTCGGTGCGTCCGGCCATGAGGAACCCTCGGACCGATACCCCAGGTC
AGGCGGGGTTACCCGCCGAGTTTAAGCATANN
>SC199_[organism=Scleria_angustifolia]_[specimen-voucher=MO:E.A._Robinson_4286]_Scleria_angustifolia_voucher_MO:E.A._Robinson_4286_genomic_DNA_sequence_contains_ITS1,_5.8S_rRNA_gene,_ITS2
GTAACAAGGTTTCCGTAGGTGAACCTGCGGAAGGATCATTGTCGGTTTTGACTCGGGAAAACACGATCGGAGCACACGTG
ACAGAACCC-TGCTGGGGCGGAG--GCTCCGCTCCAGC--AAAACCGGCCACAG---TCGGCGTGCCCTCC-GGGTGCGT
TGGCTGCC-TGGCAG---ATTACGGCGCGGGCTGACGCCAAGTGACCAGCGATGCTGAGGCTGCGGCGGCA-TAATGTAG
TGCTGC-GTGCGGCTGATGCC-AATG----------------ATT-TCGACATGACTCTCGGCAACGGATATCTCGGCTC
TCGCATCGATGAAGAACGTAGCGAAATGCGATACGTGGTGTGAATTGCAGAATCCCGCGAACCATCGAGTTTTTGAACGC
AAGTTGCGCCCAAGGGACCTTCCCGAGGGCACGCCTGCCTCATGGGCGTAATTAGCCCATCAACGCTCATGTG-TCGTAG
CCATGTCCCTTGTGACGGGCGTGGACCGAAGCGGATGATGGCCCTCCGAGCC-TTGAGGGCAACGGCGGGCCCAAGTATT
CGTCGGTCGCATGTGTCCGGGATCGGTGAGTTGTGGGAACCTACATGCTCC-GTCCCGTGCATCTGCTGGCGTCTGGCGT
TTCAAATTCGATCCAGGTTGA-GG-AACTCGTTGTCGGCGCCCCCGGCCACGAGGAACCCTCGGACCGATACCCCAGGTC
AGGCGGGGCTACCCGCCGAGTTTAAGCATATC
>SC202_[organism=Scleria_catophylla]_[specimen-voucher=MO:Carvalho_4674]_Scleria_catophylla_voucher_MO:Carvalho_4674_genomic_DNA_sequence_contains_ITS1,_5.8S_rRNA_gene,_ITS2
GTAACAAGGTTTCCGTAGGTGAACCTGCGGAAGGATCATTGTCGGTTTTGACTCGTGAAAACACGATCGGAGCACACGTG
ATAGAACCC-TGCTGGCGCGGAGGCGCTCCGCTCCAGC---CAACCGGCCCCAG---TCGCCGTGCCCTCCGGGGCGCGT
TGGCTGCC-TGGCAG---AATACGGCGCGGGCTGACGCCAAGTAACAAGCGATGTGGAGGC---------A-TATTGTAG
TGCTCC-TTGTGGCTGATGCC-AATG----------------ATT-TTGACATGACTCTCGGCAACGGATATCTCGGCTC
TCGCATCGATGAAGAACGTAGCGAAATGCGATACGTGGTGTGAATTGCAGAATCCCGCGAACCATCGAGTTTTTGAACGC
AAGTTGCGCCCTAGGGACCTGCCCGAGGGCACGCCTGCCTCATGGGCGTAATTAGCCCATCAACGCTCATGTG-CCGCAG
CCATGTCCCTTGTGACGGGCGCGGACCGTAGCGGATGATGGCCCTCCGAGCC-TTGATGGCAACGGCGGGCCCAAGTGTT
TGCCGGTCGCAAGTGTCTGGGAGCGGTGAGTTGTGGGAACCTACATGCTCC-GCCCCGTGCATCTGCTGGCGTCCGGCGT
TTCAAATTCGACCCCGGTTGA-GG-AGCTCGTTGTCGGTGCGTCCGGCCATGAGGAACCCTCGGACCGATACCCCAGGTC
AGGCGGGGTTACCCGCCGAGTTTAAGCATATC
>SC207_[organism=Scleria_bequaertii]_[specimen-voucher=MO:E.A._Robinson_4260]_Scleria_bequaertii_voucher_MO:E.A._Robinson_4260_genomic_DNA_sequence_contains_ITS1,_5.8S_rRNA_gene,_ITS2
NNNNCAAAGTTTCCGTAGGTGAACCTGCGGAAGGATCATTGTCGGTTTTGACCCGTGCAAACACGATCGGAGCACACGTG
ATAGAACCC-TGCTGGCGCGGAG--ACTCTGCTCCAGC---TAACCGGCCACAG---TCGCCGTGCCCTCC-GGGTGCGT
TGGCTGCC-TGGCAG---AATACGGCGCAGGCTGGCGCCAAGTAACCAGCGATGCGGAGGCGGCGGCGGCA-TATTGTAG
TGCTGC-TTGTGGCTGATGCC-TATG----------------ATT-TTGACATGACTCTCGGCAACGGATATCTCGGCTC
TCGCATCGATGAAGAACGTAGCGAAATGCGATACGTGGTGTGAATTGCAGAATCCCGCGAACCATCGAGTTTTTGAACGC
AAGTTGCGCCCTAGGGACCTGCCCGAGGGCACGCCTGCCTCATGGGCGTAATTAGCCCATCAACGCTCATGTG-TCATAG
CCATGTCCCTTGTGACGGGCGTGGACCGAAGCGGATGATGGCCCTCCGAGCC-TTGAGGGCAACGGTGGGCCCAAGTGCT
CGTCGGTCGCATGTGTCCGGGAGCGGTGAGTTGTGGGAACCTACATGATCCTGCCTCGTGCATTTGCTGGCGTCCGGCGC
TTAAAATTCGACCCAGGTTGA-GG-AGCTCGTTGTCGGTGCGTCCGGCCATGAGGAACCCTCGGACCGATACCCCAGGTC
AGGCGGGGCTACCCGCCGAGTTTAAGCATATC
>SC210_[organism=Scleria_brownii]_[specimen-voucher=GENT:XXX_XXX]_Scleria_brownii_voucher_GENT:XXX_XXX_genomic_DNA_sequence_contains_ITS1,_5.8S_rRNA_gene,_ITS2
GTAACAAGGTTTCCGTAGGTGAACCTGCGGAAGGATCATTGTCG---CCGACTCGGGAAAATATGACCGGAGCATGTGTG
ATAGAGCAATTGCTGGGGCGGCG--GTGCCGCGCCGGC-CTTCACCAGCC-CGG---TCCTCGCGCCCTCC--GGCGCGC
TGGCCGC--GTGCTG---AAAATGGCGTGGGTTGACGCCAAGGATCACCCGACGCAGAGGCGGCGGCGTGGCGCGTCGAG
CGCGTGCCCGCTGTCGAAGCG-GAGGAAAGAAA--AAAAAGGAAA-ATACGATGACTCTCGGCAACGGATATCTCGGCTC
TCGCATCGATGAAGAACGTAGCGAAATGCGATACGTGGTGTGAATTGCAGAATCCCGCGAACCATCGAGTTTTTGAACGC
AAGTTGCGCCCGAGGGACCTG-CCGAGGGCACGCCTGCCTCATGGGCGTCATACGCCTATCGACGCCCAGGA--TCCCGG
CCCTGTTCCTCGTGACGGGCCTGTCCTGATGCGGATCGTGGCCCTCCGAGCC-CCGACGGCG-CGGCGGGCCCAAGTGTG
CCTCGGTCGGATGTGGCCGGGAGCGGCGAGTGGTGGGT-TCTGCTCGCGCT-GCCCTGTGCCTTTCCCGGCGTCGGGCGT
TTTG--TCGGACCCACGGACGAGGAAGGAGGATGTCGGCCT-----------------CCTCGGACCAATACCCCAGGTC
AGGCGGGGCTACCCGCCNNNNNNNNNNNNNNN
>SC214_[organism=Scleria_depauperata]_[specimen-voucher=GENT:XXX_XXX]_Scleria_depauperata_voucher_GENT:XXX_XXX_genomic_DNA_sequence_contains_ITS1,_5.8S_rRNA_gene,_ITS2
GTAACAAGGTTTCCGTAGGTGAACCTGCGGAAGGATCATTGTCG---CTGACTCGGGAAAATATGACCGGAGCACGTGTG
ATAGAGCAATCGCCGGGGCGGCG--GTGCCGCGCCGGC-TTTCACCAGCC-CGG---TCCTCGCGCCCTCC--GGCGCGC
TGGCCGC--GTGCTG---AAAATGGCGTGGGTCGACGCCAAGGAACACCCGACGCGGAGGCGGCGGCGCGGCGCGTCGAG
CGCGTGCCCGCTGTCGATGCC-GAGGAAAGAAAAGAAAAAGGAAA-ATACGATGACTCTCGGCAACGGATATCTCGGCTC
TCGCATCGATGAAGAACGTAGCGAAATGCGATACGTGNNNNNNNNNNNNNNNNNNNNNNNNNNNNNNNNNNNNNNNNNNN
NNNNNNNNNNNNNNNNNNNNN-NNNNNNNNNNNNNNNNNNNNNNNNNNNNNNNNNNNNNNNNNNNNNNNNNN--NNNNNN
NNNNNNNNNNNNNNNNNNNNNNNNNNNNNNNNNNNNNNNNNNNNNNNNNN-N-NNNNNNNNN-NNNNNNNNNNNNNNNNN
NNNNNNNNNNNNNNNNNNNNNNNNNNNNNNNNNNNNNN-NNNNNNNNNNNN-NNNNNNNNNNNNNNNNNNNNNNNNNNNN
NNNN--NNNNNNNNNNNNNNNNNNNNNNNNNNNNNNNNNNN-----------------NNNNNNNNNNNNNNNNNNNNNN
NNNNNNNNNNNNNNNNNNNNNNNNNNNNNNNN
>SC215_[organism=Scleria_dregeana]_[specimen-voucher=MO:S._Bidgood_et_al._5393]_Scleria_dregeana_voucher_MO:S._Bidgood_et_al._5393_genomic_DNA_sequence_contains_ITS1,_5.8S_rRNA_gene,_ITS2
GTAACAAGGTTTCCGTAGGTGAACCTGCGGAAGGATCATTGTCGGTTTTGACTCGGGAAAACACGATCGGAGCACACGTG
ACAGAACCC-TGCTGGTGCGGAA--GCTCCGCTCCAGC---AAACCGGCCACAG---TCGCCGTGCCCTCC-GGGTGCGT
CGGCTGCT-TGGCAG---ATTACGGCGCGGGCTGACGCCAAGTGACCAGCGATGCTGAGGCCGCGGCGGCA-TAATGTAG
TGCCGA-GTGCGGCTGATGCC-AATG----------------ATT-TTGACATGACTCTCGGCAACGGATATCTCGGCTC
TCGCATCGATGAAGAACGTAGCGAAATGCGATACGTGGTGTGAATTGCAGAATCCCGCGAACCATCGAGTTTTTGAACGC
AAGTTGCGCCCTAGGGATCTGCCCGAGGGCACGCCTGCCTCATGGGCGTAATTAGCCCATCAACGCTCATGTG-TCGTCG
CCATGTCCCTTGTGACGGGCGCGGACTGAAGCGGATGATGGCCCTCCGAGCC-TTGAGGGCAACGGCGGGCCCAAGTGTT
CGTCGGTCGCATGTGTCCGGGATCGGTGAGTTGTGGGAACCTACATGCTCC-GCCCCGTGCATCTGTTGGCG-CTGGCGT
TTCAAATTAGACCCAGGTTGA-GG-AGCTCGTTGCCGGTGCCCCCGGCCACGAGCAACCCTNNNNNNNNNNNNNNNNNNN
NNNNNNNNNNNNNNNNNNNNNNNNNNNNNNNN
>SC252_[organism=Scleria_pantadenia]_[specimen-voucher=MO:S._Bidgood_et_al._5550]_Scleria_pantadenia_voucher_MO:S._Bidgood_et_al._5550_genomic_DNA_sequence_contains_ITS1,_5.8S_rRNA_gene,_ITS2
NNNNNNNNNNNNNCGTAGGTGAACCTGCGGAAGGATCATTGTCGGATTTGACTCGAGAAAACACGATCGGAGCACATGTG
ATAGAACCC-TGATGGTGTGGAG--GCTCTGCTCCAGC---CAACTGGCCACAG---TCGCCGTGCCCTGC-GGGTGCGT
TGGCTGCC-TGGCAG---AATAAGGCGCTGGCTGACGCCAAGTAACCAGCGATGCGGAGGCTGCGGCGGCA-TTTTGTAG
TGCTGC-TTGTGGCTGATGCC-AATG----------------ATT-TTGACATGACTCTCGGCAACGGATATCTCGGCTC
TCGCATCGATGAAGAACGTAGCGAAATGCGATACATGGTGTGAATTGCAGAATCCCGTGAACCATCGAGTTTTTGAACGC
AAGTTGCGCCCTAGGGACCTGCCCGAGGGCACGCCTGCCTCATGGGCGTAATAAGCCCATCAACGCTCCTGTC-TCATAG
CCATGTCCCTTGTGACGGGCATGGACGGAAGCGGATGATGGCCCTCTGAGCC-TTGTGGGCAACGGCGGGCCCAAGTGTT
CGTCGGTCGCATGTGTCCGGGAGCGGTGAGTTGTGGGAACCTACATGCTCC-GCCTCGTGCATCTGCTAATATCCGGCGT
TTAGAATTTGACCCAGGTTGA-GG-AGCTCGTTGTCGGTGCGTCCGGCCACGAGGAACCCTKGGACCGATACCCCAGGTC
AGGCGGGGCAACCTGCCGAATTTAAGCATATC
>SC253_[organism=Scleria_distans]_[specimen-voucher=GENT:K._Bauters_&_J._Coenen_2013-009]_Scleria_distans_voucher_GENT:K._Bauters_&_J._Coenen_2013-009_genomic_DNA_sequence_contains_ITS1,_5.8S_rRNA_gene,_ITS2
GTAACAAGGTTTCCGTAGGTGAACCTGCGGAAGGATCATTGTCGGTTTTGACTCGTGAAAACACGATCGGAGCACACGTG
ATAGAACCC-TGCTGGTGCGGAGGCGCTCCGCTCCAGC---CAACCGGCCACAG---TCGCCGTGCCCTCC-GGGTGCGT
TGGCTGCC-TGGCAG---AATACGGCGCGGGCTGACGCCAAGTAACCAGCGATGTGGAGGC---------A-TACTGTAG
TGCTCCTTTGTGGCTGATGCC-AATG----------------ATT-TTGACATGACTCTCGGCAACGGATATCTCGGCTC
TCGCATCGATGAAGAACGTAGCGAAATGCGATACGTGGTGTGAATTGCAGAATCCCGCGAACCATCGAGTTTTTGAACGC
AAGTTGCGCCCTAGGGACCTGCCCGAGGGCACGCCTGCCTCATGGGCGTAATTAGCCCATCAACGCTCATGTG-CCATAG
CCATGTCCCTTGTGACGGGCGTGGACCGTAGCGGATGATGGCCCTCCGAGCC-TTGAGGGCAACGGCGGGCCCAAGTGTT
TGCCGGTCGCAAGTGTCTGGGAGCGGTGAGTTGTGGGAACCTACATGCTCC-GCCCCGTGCATCTGCTGGAGTCCGGCGT
TTCGAATTCGACCCCGGTTGA-GG-AGCTCGTTGTCGGTGCGTCCGGCCATGAGGAACCCTCGGACCGATACCCCAGGTC
AGGCGGGGTTACCCGCCGAGTTTAAGCATANN
>SC259_[organism=Scleria_sphacelata]_[specimen-voucher=GENT:XXX_XXX]_Scleria_sphacelata_voucher_GENT:XXX_XXX_genomic_DNA_sequence_contains_ITS1,_5.8S_rRNA_gene,_ITS2
GTAACAAGGTTTCCGTAGGTGAACCTGCGGAAGGATCATTGTCG---CTGACTCGGGAAAATATGACCGGAGCATGTGTG
ATAGAGCAATTGCTGGGGCGGT---GTGCCGCGCCGGC-TTTCACCAGCC-CGG---TCCTCGCGCCCTCT--GGCGCGT
TGGCCGC--GTGCTG---AAAATGGCGTGGGTTGACGCCAAGGAACACCCGACGCAGAGGCGGCGGTGTGGTGCGTTGAG
CGCATGCCTGCTGTTGATGCC-AAGGAAAGATGA-AAAAAGGAAA-ATACGATGACTCTCGGCAACGGATATCTCGGCTC
TCGCATCGATGAAGAACGTAGCGAAATGCGATACGTGGTGTGAATTGCAGAATCCCGCGAACCATCGAGTTTTTGAACGC
AAGTTGCGCCCGAGGGACCTG-CCGAGGGCACGCCTGCCTCATGGGCGTCATACGCCTATCGACGCCCAGGA--TCCCGG
CCCTGTTCCTTGTGACAGGCCTGTCCTGATGCGGATCGTGGCCCTCCGAG-C-CCGACGGCG-CGGCGGGCCCAAGTGTG
CCTCGGTCGGATGTGGCCGGGAGCGGCGAGTGGTGGGT-TCTGCTCACGCT-GCCCTGTGCCTTTCCCGGCGTCGGGCGT
TTTG--TTGGACCCACGGACGAGGAAGGAGGATGTTGGCCT-----------------CCTCGGACCAANNNNNNNNNNN
NNNNNNNNNNNNNNNNNNNNNNNNNNNNNNNN
>SC263_[organism=Scleria_paupercula]_[specimen-voucher=GENT:L._Merrett_990]_Scleria_paupercula_voucher_GENT:L._Merrett_990_genomic_DNA_sequence_contains_ITS1,_5.8S_rRNA_gene,_ITS2
NNNACAAGGTTTCCGTAGGTGAACCTGCGGAAGGATCATTGTCGGTTTTGACTCGGGAAAACACGATCGGAGCACACGTG
ACAGAACCC-TGCTGGCGCGGAG--GCTCCGCTCCAGC---AAACCGGCCACAG---TCGCCGTGCCCCCCCGGGTGCGT
CGGCTGCCTTGGCAG---ATTACGGCGCGGGCTGACGCCAAGTGACCAGCGATGCTGAGGCGGCGGCGGCA-TAATCTAG
TGCCGC-GTGCGGCTGATGCC-AATG----------------ATT-TCGACATGACTCTCGGCAACGGATATCTCGGCTC
TCGCATCGATGAAGAACGTAGCGAAATGCGATACGTGGTGTGAATTGCAGAATCCCGTGAACCATCGAGTTTTTGAACGC
AAGTTGCGCCCTAGGGACCTTCCCGAGGGCACGCCTGCCTCATGGGCGTAATTAGCCCATCAACGCTCGTGTG-TCGTAG
CCATGTCCCTTGTGACGGGCGTGGACCGACGCGGATGATGGCCCTCCGAGCC-TTGAGGGCGACGGTGGGCCCAAGTGTT
CGTCGGTCGCATGTGTACGGGATCGGTGAGTTGTGGGAACCTACATGCTCC-GCCCTGTGCATCTGCTGGCGTCTGGCGT
TTCAAATTCGACCCAGGTTGA-GG-AGCTCGTTGTCGGTGCCCCCGGCCACGTGGAACCCTCGGACCGATACCCCAGGTC
AGGCGGGGCTACCCGCTGAGTTTAAGCATNNN
>SC264_[organism=Scleria_pooides]_[specimen-voucher=GENT:L._Merrett_1027]_Scleria_pooides_voucher_GENT:L._Merrett_1027_genomic_DNA_sequence_contains_ITS1,_5.8S_rRNA_gene,_ITS2
GTAACAAGGTTTCCGTAGGTGAACCTGCGGAAGGATCATTGTCGTTTTTGACTCGGGAAAACACGATCGGAGCACACGTG
ACCGAACCC-CGCTGGTGCGGAC--GCTCCGCTCCAGC---GAACCGGCCACAG---TCGCCGTGCCCTCC-GGGTGCGT
CGGCTGCT-CGGCAG---ATTACGGCGCGGGCTGACGCCAAGTGACCAGCAATGCTGAGGCCGCGGCGGCA-TAATGTAG
CGCCGA-CTGCGGCCGATGCG-AATT----------------ATT-TTGACATGACTCTCGGCAACGGATATCTCGGCTC
TCGCATCGATGAAGAACGTAGCGAAATGCGATACGTGGTGTGAATTGCAGAATCCCGCGAACCATCGAGTTTTTGAACGC
AAGTTGCGCCCTAGGGACCTGCCCGAGGGCACGCCTGCCTCATGGGCGTAATTAGCCCATCAACGCTCATGTG-TCGTAG
CCTCGTCCCTCGTGACGGGCGCGGACCGAAGCGGATGATGGCCCTCCGAGCC-TTGATGGCAGCGGCGGGCCCAAGTGTT
CGTCGGTCGCATGTGTCCGGGATCGGTGAGTTGTGGGAACCTACATGCTCC-GCCCCGTGCATCTGCTGGCGTCTGGCGT
TTCGAATTCGACCCGGGTTGA-GGAAGCTCGTTGCCGGCGCCCCCGGCCACGAGCAACCCTCGGACCGATACCCCAGGTC
AGGCGGGGCTACCCGCTGAGTTTAAGCNNNNN
>SC265_[organism=Scleria_bulbifera]_[specimen-voucher=GENT:M._Reekmans_6830]_Scleria_bulbifera_voucher_GENT:M._Reekmans_6830_genomic_DNA_sequence_contains_ITS1,_5.8S_rRNA_gene,_ITS2
NNNNNNNNNNNNCCGTAGGTGAACCTGCGGAAGGATCATTGTCGG--TTGACTCGTGAAAACACGATCGGAGCACACGTG
ATAGAACCA-TGCTGGTGCGGAG--GCTCCGCTCCAGC---CAACCGGCCACAG---CCGTCGTGCCCTCC-GGGTGCGT
TGGCTGCC-TGGCAG---AATACGGCGCAGGCTGGCGCCAAGTAACCAGCGTTGCGGAGGCGGCGGCGGCA-TATTATAG
TGCTGC-TTCTGGCCGATGCC-TATG----------------ATT-TTGACATGACTCTCGGCAACGGATATCTCGGCTC
TCGCATCGATGAAGAACGTAGCGAAATGCGATACGTGGTGTGAATTGCAGAATCCCGCGAACCATCGAGTTTTTGAACGC
AAGTTGCGCCCTAGGGACCTGCCCGAGGGCACGCCTGCCTCATGGGCGTAATTAGCCCATCAACGCTTATGTG-TCATAG
CCAAGTCCTTTGTGACGGGCGTGGACCGAAGCGGAAGATGGCCCTCCGAGCC-TTGAGGGCAACGGTGGGCCCAAGTGTT
CGTCGGTCGCATGTGTTCGGGAGCGGTGAGTTGTGGGAACCTACATGATCCCGCCCCGTGCATTTGCTGACGTCCGGCGT
TTAAAATTCGACCCAGGTTGA-GG-AGCTCGTTGTCGGTGCGTCCGGCCACGAGGAACCCTCGGACCGATACCCCAGGTC
AGGCGGGGCTACCCGCCGAGTTTAAGCATATC
>SC266_[organism=Scleria_tricristata]_[specimen-voucher=MO:S._Bidgood_et_al._6083]_Scleria_tricristata_voucher_MO:S._Bidgood_et_al._6083_genomic_DNA_sequence_contains_ITS1,_5.8S_rRNA_gene,_ITS2
NNNNNNNNNNNNNCGTAGGTGAACCTGCGGAAGGATCATTGTCGGTTTTGACTCGTGAAAACACGATCGGAGCACACGTG
ATAGAACCC-TGCTGGCGCGGAG--GCTCCGCTCCAGC---CAATCGGCCACAG---TCGCCGTGCCCCTCCGGGTGCGT
CGGCTGCC-TGGCAG--GAATACGGCGCAGGCTGACGCCAAGTGACAAGTGATGCTGAGGCGGCGGCGGCA-TATTGTAG
TGCTGC-TTGCGGCTGATGCC-AATG----------------ATT-TTGACATGACTCTCGGCAACGGATATCTCGGCTC
TCGCATCGATGAAGAACGTAGCGAAATGCGATACGTGGTGTGAATTGCAGAATCCCGCGAACCATCGAGTTTTTGAACGC
AAGTTGCGCCCTAGGGACCTGCCCGAGGGCACGCCTGCCTCATGGGCGTAATTAGCCCATCAACGCTCACGTG-CCTTAG
CCATGTCCCTTGCGACGGGCGTGGACCGAAGCGGATGATGGCCCTCCGAGCC-TTGATGGCAACGGCGGGCCCAAGTGTT
TGTCGGTCGCATGTGTCCGGGATCGGTGAGTTGTGGGAACCTACATGCTCC-GCCCCGTGCATCTGGTGGCGTCCGGCGT
TTAAAATTTGACCCAGGTTGA-GG-AGCTCGTTGTCGGTGCGTCCGGCCACGAGAAACCTTCGGACCGATACCCCAGGTC
AGGCGGGGCTACCCGCNNNNNNNNNNNNNNNN
>SC267_[organism=Scleria_tricristata]_[specimen-voucher=MO:S._Bidgood_et_al._5846]_Scleria_tricristata_voucher_MO:S._Bidgood_et_al._5846_genomic_DNA_sequence_contains_ITS1,_5.8S_rRNA_gene,_ITS2
NNNNNNNNNNTTCCGTAGGTGAACCTGCGGAAGGATCATTGTCGGTTTTGACTCGTGAAAACACGATCGGAGCACACGTG
ATAGAACCC-TGCTGGCGCGGAG--GCTCCGCTCCAGC---CAATC-GCCACAG---TCGCCGTGCCCCTCCGGGTGCGT
CGGCTGCC-TGGCAG--GAATNCGGCGCAGGNTGATGCCAAGTGACAAGTGATGCTGAGGCGGCGGCGGCA-TATTGTAG
TGCTGC-TTGCGGCTGATGCC-AATG----------------ATT-TTGACATGACTCTCGGCAACGGATATCTCGGCTC
TCGCATCGATGAAGAACGTAGCGAAATGCGATACGTGGTGTGAATTGCAGAATCCCGCGAACCATCGAGTTTTTGAACGC
AAGTTGCGCCCTAGGGACCTGCCCGAGGGCACGCCTGCCTCATGGGCGTAATTAGCCCATCAACGCTCACGTG-CCTTAG
CCATGTCCCTTGCGACGGGCGTGGACCGAAGCGGATGATGGCCCTCCGAGCC-TTGATGGCAACGGCGGGCCCAAGTGTT
TGTCGGTCGCATGTGTCCGGGATCGGTGAGTTGTGGGAACCTACATGCTCC-GCCCCGTGCATCTGGTGGCGTCCGGCGT
TTAAAATTTGACCCAGGTTGA-GG-AGCTCGTTGTCGGTGCGTCCGGCCACGAGAAACCTTCGGACCGATACCCCAGGTC
AGGCGGGGCTACCCGCCGAGTTTAAGCATATC
>SC268_[organism=Scleria_pantadenia]_[specimen-voucher=MO:S._Bidgood_et_al._8133]_Scleria_pantadenia_voucher_MO:S._Bidgood_et_al._8133_genomic_DNA_sequence_contains_ITS1,_5.8S_rRNA_gene,_ITS2
NNNNNNNNNNNNNCGTAGGTGAACCTGCGGAAGGATCATTGTCGGATTTGACTCGAGAAAACACGATCGGAGCACATGTG
ATAGAACCC-TGATGGTGTGGAG--GCTCTGCTCCAGC---CAACCGGCCACAG---TCGCCGTGCCCTGC-GGGTGCGT
TGGCTGCC-TGGCAG---AATAAGGCGCTGGCTGACGCCAAGTAACCAGCGATGCGGAGGCTGCGGCGGCA-TTTTGTAG
TGCTGC-TTGTGGCTGATGCC-AATG----------------ATT-TTGACATGACTCTCGGCAACGGATATCTCGGCTC
TCGCATCGATGAAGAACGTAGCGAAATGCGATACATGGTGTGAATTGCAGAATCCCGTGAACCATCGAGTTTTTGAACGC
AAGTTGCGCCCTAGGGACCTGCCCGAGGGCACGCCTGCCTCATGGGCGTAATAAGCCCATCAACGCTCCTGTC-TCATAG
CCATGTCCCTTGTGACGGGCATGGACGGAAGCGGATGATGGCCCTCTGAGCC-TTGTGGGCAACGGCGGGCCCAAGTGTT
CGTCGGTCGCATGTGTCCGGGAGCGGTGAGTTGTGGGAACCTACATGCTCC-GCCTCGTGCATCTGCTAATATCCGGCGT
TTAGAATTTGACCCAGGTTGA-GG-AGCTCGTTGTCGGTGCGTCCGGCCACGAGGAACCCTTGGACCGATACCCCAGGTC
AGGCGGGGCAACCTGCCGAATTTAANNNNNNN
>SC269_[organism=Scleria_glabra]_[specimen-voucher=GENT:M._Bingham_7603]_Scleria_glabra_voucher_GENT:M._Bingham_7603_genomic_DNA_sequence_contains_ITS1,_5.8S_rRNA_gene,_ITS2
GTAACAAGGTTTCCGTAGGTGAACCTGCGGAAGGATCATTGTCGGTTTTGACTCGGGAAAACACGATCGGAGCACATGTG
ACAGAACCC-TGCTGGCGCGGAC--GCTCCGCTCCAGC---AAACCGGCCACAG---TCGCCGTGCCCTCT-GGGCGCGT
TGGCTGTT-TGGCAG---ATTACGGCGCGGGTTGACGCCAAGTGACCAGCGATGCTGAGGCCGCGGCGGCG-TAATGTAG
TGCCGA-GTGCGGCTGAAGCC-AATG----------------ATT-TTGACATGACTCTCGGCAACGGATATCTCGGCTC
TCGCATCGATGAAGAACGTAGCGAAATGCGATACGTGGTGTGAATTGCAGAATCCCGCGAACCATCGAGTTTTTGAACGC
AAGTTGCGCCCTAGGGACCTGCCCGAGGGCACGCCTGCCTCATGGGCGTAATTAGCCCATCAACGCTCATGTG-TCGTAG
CCTTGTCCCTTGTGACCGGCGCGGATCGAAGCGGATGATGGCCCTCCGAGCC-TTGTGGGCAACGGTGGGCCCAAGTGTT
CGTCGGTCGCATGTGTCCGGGATCGGCGAGTTGTGGGAACCTACATGCTCC-GCCCCGTGCATCTGTTGGCGTCTGGCGA
TTCAAATTCGACCCAAGTTGA-GG-AGCTCGTTGCCGGCGCCCCCGGCCACGAGCAACCCTCGGACCGATACCCCAGGTC
AGGCGGGGCTACCCGCTGAGTTTAAGCATATC
>SC270_[organism=Scleria_hispidula]_[specimen-voucher=MO:J.W._Ash_2126]_Scleria_hispidula_voucher_MO:J.W._Ash_2126_genomic_DNA_sequence_contains_ITS1,_5.8S_rRNA_gene,_ITS2
GTAACAAGGTTTCCGTAGGTGAACCTGCGGAAGGATCATTGTCGGTTTTGACTCG-GAAAACACGATCGGAGCACATGTG
ACAGAACCC-TGCTGGCGCGGAC--GCTCCGCTCCAGC---AAACCGGCCACAG---TCGCCGTGCCCTCC-GGGTGCGT
TGACTGCT-TGGCAG---ATTACGGCGCGGGCTGACGCCAAGTGACCAGTGATGCTGAGGCTGCGGCGGCATTAATTTAG
TGCCGA-GTGCGGCTGATGCC-AATG----------------ATT-TTGACATGACTCTCGGCAACGGATATCTCGGCTC
TCGCATCGATGAAGAACGTAGCGAAATGCGATACGTGGTGTGAATTGCAGAATCCCGCGAACCATCGAGTTTTTGAACGC
AAGTTGCGCCCTAGGGACCTGCCCGAGGGCACGCCTGCCTCATGGGCGTAATTAGCCCATCAACGCTC--GTG-TCGTAG
CCATGTCCCTTGTGACGGGCGTGGACCGAAGCGGATGATGGCCCTCCGAGCC-TTGAGGGCAACGGCGGGCCCAAGTGTT
TGTCGGTCGCATGTGTCCGGGATCGGTGAGTTGTGGGAACCTACATGCTCC-GTCCCGTGCATCTGCTGGTGTCTGGCGT
TTCAAATTCGACCCAGGTTGA-GG-AGCTCGTTGCCGGTGCCCCCGGCCACGAGCAACCCTCGGACCGATACCCCAGGTC
AGGCGGGGCTACCCGCTGAGTTTAAGCATATC
>SC285_[organism=Scleria_bulbifera]_[specimen-voucher=GENT:S._Laegaard_16215]_Scleria_bulbifera_voucher_GENT:S._Laegaard_16215_genomic_DNA_sequence_contains_ITS1,_5.8S_rRNA_gene,_ITS2
NTAACAAGGTTTCCGTAGGTGAACCTGCGGAAGGATCATTGTCGGT-TTGACCCGTGAAAACACGATCGGAGCACACGTG
ATAGAACCC-TGCTGGTGCGGAG--GCTCCGCTCCAGC---CAACCGGCCACAG---TCGTCGTGCCCTCT-GGGTGCGT
TGGCTGCC-TGGCAG---AATACGGCGCGGGCTGGCGCCAAGTAACCAGCGATGCGGAAGCGGCGGCGGCA-TATTGTAG
TGCCGC-TTGTGGCTGATGCC-TATG----------------ATT-TTGACATGACTCTCGGCAACGGATATCTCGGCTC
TCGCATCGATGAAGAACGTAGCGAAATGCGATACGTGGTGTGAATTGCAGAATCCCGCGAACCATCGAGTTTTTGAACGC
AAGTTGCGCCCTAGGGACCTGCCCGAGGGCACGCCTGCCTCATGGGCGTAATTAGCCCATCAACGCTTATGTG-TCATAG
CCAAGTCCCTTGTGACGGGCGTGGACCGAAGCGGATGATGGCCCTCCGAGCC-TTGAGGGCAACGGTGGGCCCAAGTGTT
CGTCCGTCGCATGTGTTCGGGAGCGGTGAGTTGTGGGAACCTACATGATCCCGCCCCGTGCATTTGCTGGCGTCCGGCGT
TTAAAATTCGACCCAGGTTGA-GG-AGCTCGTTGTCGGCGCGTCCGGCCGCGAGGAACCCTCGGACCGATACCCCAGGTC
AGGCGGGGCTACCCGCCGAGTTTAAGCATATC
>SC286_[organism=Scleria_melanotricha]_[specimen-voucher=GENT:S._Poremski_2549]_Scleria_melanotricha_voucher_GENT:S._Poremski_2549_genomic_DNA_sequence_contains_ITS1,_5.8S_rRNA_gene,_ITS2
GTAACAAGGTTTCCGTAGGTGAACCTGCGGAAGGATCATTGTCGGTTTTGACTCGTGAAAACACGATCGGAGCACACGTG
ATAGAACCC-TGCTGGTGCGGAGGCGCTCCGCTCCAGC---CAACCGGCCACAG---TCGCCGTGCCCTCC-GGGTGCGT
TGGCTGCC-TGGCAG---AATACGGCGCGGGCTGACGCCAAGTAACCAGCGATGTGGAGGC---------A-TACTGTAG
TCCTCCTTTGTGGCTGATGCC-AATG----------------ATT-TTGACATGACTCTCGGCAACGGATATCTCGGCTC
TCGCATCGATGAAGAACGTAGCGAAATGCGATACGTGGTGTGAATTGCAGAATCCCGCGAACCATCGAGTTTTTGAACGC
AAGTTGCGCCCTAGGGACCTGCCCGAGGGCACGCCTGCCTCATGGGCGTAATTAGCCCATCAACGCTCATGTG-CCATAG
CCATGTCCCTTGTGACGGGCGTGGACCGTAGCGGATGATGGCCCTCCGAGCC-TTGAGGGCAACGGCGGGCCCAAGTGTT
TGCCGGTCGCAAGTGTCTGGGAGCGGTGAGTTGTGGGAACCTACATGCTCC-GCCCCGTGCATCTGCTGGCGTCCGGCGT
TTCGAATTCGACCCCGGTTGA-GG-AGCTCGTTGTCGGTGCGTCCGGCCATGAGGAACCCTCGGACCGATACCCCAGGTC
AGGCGGGGTTACCCGCCGAGTTTAAGCATATC
>SC287_[organism=Scleria_pergracilis]_[specimen-voucher=GENT:S._Lisowski_442]_Scleria_pergracilis_voucher_GENT:S._Lisowski_442_genomic_DNA_sequence_contains_ITS1,_5.8S_rRNA_gene,_ITS2
NNNACAAGGTTTCCGTAGGTGAACCTGCGGAAGGATCATTGTCGGTTTTGACTCGGGAAAACACGATCGGAGCACACGTG
ATAGAACCC-TGCTGGCGCGGAC--GCTCCGCTCCAGC---AAACCGGCCACAG---TCGCCGTGCCCTCC-GGGTGCGT
CGGCTGCT-TGGCAG---ATTACGGCGCGGGCTGACGCCAAGTGACCAGCGATGCTGAGGCCGTGGCGGCA-TAATGTAG
TGCCGA-GTGCGGCTGACGCC-AATG----------------ATT-TTGACATGACTCTCGGCAACGGATATCTCGGCTC
TCGCATCGATGAAGAACGTAGCGAAATGCGATACGTGGTGTGAATTGCAGAATCCCGCGAACCATCGAGTTTTTGAACGC
AAGTTGCGCCCTAGGGACCTGCCCGAGGGCACGCCTGCCTCATGGGCGTAATTAGCCCATCAACGCTCACGTG-TCGTAG
CCATGTCCCTTGTGACGGGCGCGGACCGAAGCGGATGATGGCCCTCCGAGCC-TTGAGGGCAACGGCGGGCCCAAGTGTT
CGTCGGTCGCATGTGTCCGGGATCGGTGAGTTGTGGGAACCTACATGCTCC-GCCCCGTGCATCTGCTGGCGTCTGGCGT
TTCAAACTCGACCCAGGTTGA-GG-AGCTCGTTGCCGGTGCCCCCGGCCACGAGCAACCCTCGGACCGATACCCCAGGTC
AGGCGGGGCTACCCGCTGAGTTTAAGCATATN
>SC288_[organism=Scleria_delicatula]_[specimen-voucher=GENT:A.E._Robinson_4555]_Scleria_delicatula_voucher_GENT:A.E._Robinson_4555_genomic_DNA_sequence_contains_ITS1,_5.8S_rRNA_gene,_ITS2
NTAACAAGGTTTCCGTAGGTGAACCTGCGGAAGGATCATTGTCGGTTTTGACTCGTGAAAACACGATCGGAGCACACGTG
ATAGAACCC-TGCTGGTGCGGAG--GCTCCGCTACAGC---CAATCGGCCACAG---TCGCCGTGCCCCTCCGGGTGCGT
CGGCTGCC-TGGCAG--GAATACGGCGCAGGCAGACGCCAAGTGACAAGGGATGCTGAGGCGGCGGCGGCA-TATTGTAG
TGCTGG-TTGCGGCTGATGCC-AATG----------------ATTATTGACATGACTCTCGGCAACGGATATCTCGGCTC
TCGCATCGATGAAGAACGTAGCGAAATGCGATACGTGGTGTGAATTGCAGAATCCCGCGAACCATCGAGTTTTTGAACGC
AAGTTGCGCCCTAGGGACCTGCCCGAGGGCACGCCTGCCTCATGGGCGTAATTAGCCCATCAACGCTCATTTG-CCATAG
CCATGTCCCTTGCGACGGGTGTGGACCGAAGCGGATGATGGCCCTCCGAGCC-TAGAGGGCAACGGCGGGCCCAAGTGTT
TGTCGGTCGCATGTGTCCGGGATCGGTGAGTTGTGGGAACCTACATGCTCC-GCCCCGTTCATCTGGTGGCGTCCGGCGT
TTAAAATTCGACCCAGGTTGA-GG-AGCTCGTTGTCGGTGCGTCCGGCCACGAGAAACCTTCGGACCGATACCCCAGGTC
AGGCGGGGCTACCTGCTGAGTTTAAGCATATC
>SC290_[organism=Scleria_micrococca]_[specimen-voucher=GENT:Ja-jar_4691]_Scleria_micrococca_voucher_GENT:Ja-jar_4691_genomic_DNA_sequence_contains_ITS1,_5.8S_rRNA_gene,_ITS2
GTAACAAGGTTTCCGTAGGTGAACCTGCGGAAGGATCATTGTCGGTTTTGACTCGGGAAAACGCGATCGGAGCACACGTG
ACAGAACCC-TGCTGGCGCGGAC--GCTCCGCTCCAGC---AAACCGGCCACAG---TCGCCGTGCCCTCC-GGGTGCGT
CGGCTGCC-TGGCAG---ATTACGGCGCGGGCTGACGCCAAGTGACCAGCGATGCTGAGGCCGCGGCGGCA-TAATGTAG
TGCCGA-GTGCGGCTGATGCC-AATG----------------ATT-TTGACATGACTCTCGGCAACGGATATCTCGGCTC
TCGCATCGATGAAGAACGTAGCGAAATGCGATACGTGGTGTGAATTGCAGAATCCCGCGAACCATCGAGTTTTTGAACGC
AAGTTGCGCCCTAGGGACCTGCCCGAGGGCACGCCTGCCTCATGGGCGTAATTAGCCCATCAACGCTCATGTG-TCGTAG
CCATGTCCCTTGTGACGGGCGCGGACCGAAGCGGATGATGGCCCTCCGAGCC-TTGACGGCAACGGCGGGCCCAAGTGTT
TGTCGGTCGCATGTGTCCGGGATCGGTGAGTTGTGGGAACCTACATGCTCC-GCCCCGCGCACCTGCTGGCGTCTGGCGT
TTCAAATTCGACCCAGGTTGA-GG-AGCTCGTTGCCGGTGCCCCCGGCCACGAGCAACCCTCGGACCGATACCCCNNNNN
NNNNNNNNNNNNNNNNNNNNNNNNNNNNNNNN
>SC291_[organism=Scleria_catophylla]_[specimen-voucher=GENT:H._&_E._Hess_52-505]_Scleria_catophylla_voucher_GENT:H._&_E._Hess_52-505_genomic_DNA_sequence_contains_ITS1,_5.8S_rRNA_gene,_ITS2
GTAACAAGGTTTCCGTAGGTGAACCTGCGGAAGGATCATTGTCGGTTTTGACTCGTGAAAACACGATCGGAGCACACGTG
ATAGAACCC-TGCTGGCGCGGAGGCGCTCCGCTCCAGC---CAACCGGCCCCAG---TCGCCGTGCCCTCCGGGGCGCGT
TGGCTGCC-TGGCAG---AATACGGCGCGGGCTGACGCCAAGTAACAAGCGATGTGGAGGC---------A-TATTGTAG
TGCTCC-TTGTGGCTGATGCC-AATG----------------ATT-TTGACATGACTCTCGGCAACGGATATCTCGGCTC
TCGCATCGATGAAGAACGTAGCGAAATGCGATACGTGGTGTGAATTGCAGAATCCCGCGAACCATCGAGTTTTTGAACGC
AAGTTGCGCCCTAGGGACCTGCCCGAGGGCACGCCTGCCTCATGGGCGTAATTAGCCCATCAACGCTCATGTG-CCGCAG
CCATGTCCCTTGTGACGGGCGCGGACCGTAGCGGATGATGGCCCTCCGAGCC-TTGATGGCAACGGCGGGCCCAAGTGTT
TGCCGGTCGCAAGTGTCTGGGAGCGGTGAGTTGTGGGAACCTACATGCTCC-GCCCCGTGCATCTGCTGGCGTCCGGCGT
TTCAAATTCGACCCCGGTTGA-GG-AGCTCGTTGTCGGTGCGTCCGGCCATGAGGAACCCTCGGACCGATACCCCAGGTC
AGGCGGGGTTACCCGCCGAGTTTAAGCATATC
>SC292_[organism=Scleria_calcicola]_[specimen-voucher=GENT:E.A._Robinson_3676]_Scleria_calcicola_voucher_GENT:E.A._Robinson_3676_genomic_DNA_sequence_contains_ITS1,_5.8S_rRNA_gene,_ITS2
GTAACAAGGTTTCCGTAGGTGAACCTGCGGAAGGATCATTGTCGGTTTTGACTCGGGAAAACATGATCGGAGCACACGTG
ACAGAACCC-TGCTGGTGCGGAT--GCTCCGCTCCAGC---AAACTGGCCACAG---TCGCCGTGCCCTCC-GGGTGCGT
TGGCTGCT-TGGCAG---ATTACGGCGCGGGCTGACGCCAAGTGACCAGCGATGCTGAGGCCGCGGCGGCATTAATGTAG
TGCCGA-GTGCGGCTGATGCC-AATG----------------ATT-TTGACATGACTCTCGGCAACGGATATCTCGGCTC
TCGCATCGATGAAGAACGTAGCGAAATGCGATACGTGGTGTGAATTGCAGAATCCCGCGAACCATCGAGTTTTTGAACGC
AAGTTGCGCCCTAGGGACCTGCCCGAGGGCACGCCTGCCTCATGGGCGTAATTAGCCCATCAACGCTCATGTG-TCGTAG
CCATGTCCCTTGTGACGGGCGCTGACCGAAGCGGATGATGGCCCTCCGAGCC-TTGAGGGCAATGGTGGGCCCAAGTGTT
CGTCGGTCGCATGTGTACGGGATCGGTGAGTTGTGGGAACCTACATGCTCC-GCCCCGTGCATCTGCTGGCTTCTGGCGT
TTCAAATTCGACCCAGGTTGA-GG-AGCTCGTTGCCGGTGCCCCCGGCCACGAGCAACCCTCGGACCGATACCCCAGGTC
AGGCGGGGCTACCCGCTGAGTTTAAGCATATC
>SC293_[organism=Scleria_composita]_[specimen-voucher=GENT:St.G._Beck_13175]_Scleria_composita_voucher_GENT:St.G._Beck_13175_genomic_DNA_sequence_contains_ITS1,_5.8S_rRNA_gene,_ITS2
NNAACAAGGTTTCCGTAGGTGAACCTGCGGAAGGATCATTGTCGGTTTTGACTCGGGAAAACGCGATCGGAGCACACGTG
ACAGAACCC-TGCTGGCGCGGAC--GCTCCGCTCCAGC---AAACCGGCCACAG---TCGCCGTGCCCTCC-GGGTGCGT
TGGCTGCC-TGGCAG---ATTACGGCGCGGGCTGACGCCAAGTGACCAGCGATGCTGAGGCCGCGGCGGCA-TAATGTAG
TGCCGA-GTGCGGCTGATGCC-AATG----------------ATT-TTGACATGACTCTCGGCAACGGATATCTCGGCTC
TCGCATCGATGAAGAACGTAGCGAAATGCGATACGTGGTGTGAATTGCAGAATCCCGCGAACCATCGAGTTTTTGAACGC
AAGTTGCGCCCTAGGGACCTGCCCGAGGGCACGCCTGCCTCATGGGCGTAATTAGCCCATCAACGCTCATGTG-TCGTAG
CCATGTCCCTTGTGACGGGCGTGGACCGAAGCGGATGATGGCCCTCCGAGCC-TTGACGGCAACGGCGGGCCCAAGTGTT
TGTCGGTCGCATGTGTCCGGGATCGGTGAGTTGTGGGAACCTACATGCTCC-GCCCCGTGCATCTGCTGGCGTCCGGCGT
TTCAAATTCGACCCGGGTTGA-GG-AGCTTGTTGCCGGTGCCCCCGGCCATGAGCAACCCTCGGACCGATACCCCAGGTC
AGGCGGGGCTACCCGCTGAGTTTAAGCATANN
>SC294_[organism=Scleria_fulvipilosa]_[specimen-voucher=GENT:E.A._Robinson_6324]_Scleria_fulvipilosa_voucher_GENT:E.A._Robinson_6324_genomic_DNA_sequence_contains_ITS1,_5.8S_rRNA_gene,_ITS2
GTAACAAGGTTTCCGTAGGTGAACCTGCGGAAGGATCATTGTCAGTTTTGACTCGTGAAAATACGATCGGAGCACATGTC
ATCGAACCC-TGTTGGCGCGGAG--GCTCCGCTCTAGC---CAACCGGCCACAG---TCGTCGTGCCCTCC-GGGTGTGT
TGGCTGCC-TGGCAAACAAATACGGCGCGGGCTAGCGCCAAGTAACCAGTGATGCGGAGGCGGCGGCAGTA-TATTGTAG
TGCTGC-CTATGGCCGATGCT-TATG----------------ATT-TTGACATGACTCTCGGCAACGGATATCTCGGCTC
TCGCATCGATGAAGAACGTAGCGAAATGCGATACGTGGTGTGAATTGCAGAATCCCGCGAACCATCGAGTTTTTGAACGC
AAGTTGCGCCCTAGGGACCTGCCCGAGGGCACGCCTGCCTCATGGGCGTAATTAGCCCATCAACGCTTATGTG-TCATAG
CCAAGTCCCTTGTGATGGACGTGGACCGAAGCGGATGATGGCCCTCCGAGCC-TTGATGGCAATGGCGGGCCCAAGTGTG
CGTCGGTCGCATGTGTTTGGGAGCGGTCAGTTGTGGGAACCTACATGATCCTGCCCCGATCATCTGTTGGCTTTCGGCGT
TTAAAATTCGACCCAGGTTGA-GG-AGCTCGTTGTCGGTGCGTCCGGCCATGAGGAACCCTCGGACCGATACCCCAGGTC
AGGCGGGGCTACCCGCTGAGTTTAAGCATATN
>SC296_[organism=Scleria_leptostachya]_[specimen-voucher=GENT:H.S._Irwin_et_al._11690]_Scleria_leptostachya_voucher_GENT:H.S._Irwin_et_al._11690_genomic_DNA_sequence_contains_ITS1,_5.8S_rRNA_gene,_ITS2
GTAACAAGGTTTCCGTAGGTGAACCTGCGGAAGGATCATTGTCGGTTTTGACTCGGGAAAACGCGATCGGAGCACACGTG
ACAGAACCC-TGCTGGCGCGGAC--GCTCCGCTCCAGC---AAACCGGCCACAG---TCGCCGTGCCCTCC-GGGTGCGT
TGGCTGCC-TGGCAG---ATTACGGCGCGGGCTGACGCCAAGTGACCAGCGATGCTGAGGCCGCGGCGGCA-TAATGTAG
TGCCGA-GTGCGGCTGATGCC-AATG----------------ATT-TTGACATGACTCTCGGCAACGGATATCTCGGCTC
TCGCATCGATGAAGAACGTAGCGAAATGCGATACGTGGTGTGAATTGCAGAATCCCGCGAACCATCGAGTTTTTGAACGC
AAGTTGCGCCCTAGGGACCTGCCCGAGGGCACGCCTGCCTCATGGGCGTAATTAGCCCATCAACGCTCATGTG-TCGTAG
CCATGTCCCTTGTGACGGGCGTGGACCGAAGCGGATGATGGCCCTCCGAGCC-TTGACGGCAACGGCGGGCCCAAGTGTT
TGTCGGTCGCATGTGTCCGGGATCGGTGAGTTGTGGGAACCTACATGCTCC-GCCCCGTGCATCTGCTGGCGTCTGGCGT
TTCAAATTCGACCCAGGTTGA-GG-AGCTTGTTGCCGGTGCCCCCGGCCATGAGCAACCCTCGGACCGATACCCCAGGTC
AGGCGGGGCTACCCGCTGAGTTTAAGCATATC
>SC297_[organism=Scleria_leptostachya]_[specimen-voucher=GENT:H.S._Irwin_et_al._23930]_Scleria_leptostachya_voucher_GENT:H.S._Irwin_et_al._23930_genomic_DNA_sequence_contains_ITS1,_5.8S_rRNA_gene,_ITS2
GTAACAAGGTTTCCGTAGGTGAACCTGCGGAAGGATCATTGTCGGTTTTGACTCGGGAAAACGCGATCGGAGCACACGTG
ACAGAACCC-TGCTGGCGCGGAC--GCTCCGCTCCAGC---AAACCGGCCACAG---TCGCCGTGCCCTCC-GGGTGCGT
TGGCTGCC-TGGCAG---ATTACGGCGCGGGCTGACGCCAAGTGACCAGCGATGCTGAGGCCGCGGCGGCA-TAATGTAG
TGCCGA-GTGCGGCTGATGCC-AATG----------------ATT-TTGACATGACTCTCGGCAACGGATATCTCGGCTC
TCGCATCGATGAAGAACGTAGCGAAATGCGATACGTGGTGTGAATTGCAGAATCCCGCGAACCATCGAGTTTTTGAACGC
AAGTTGCGCCCTAGGGACCTGCCCGAGGGCACGCCTGCCTCATGGGCGTAATTAGCCCATCAACGCTCATGTG-TCGTAG
CCATGTCCCTTGTGACGGGCGTGGACCGAAGCGGATGATGGCCCTCCGAGCC-TTGACGGCAACGGCGGGCCCAAGTGTT
TGTCGGTCGCATGTGTCCGGGATCGGTGAGTTGTGGGAACCTACATGCTCC-GCCCCGTGCATCTGCTGGCGTCTGGCGT
TTCAAATTCGACCCAGGTTGA-GG-AGCTTGTTGCCGGTGCCCCCGGCCATGAGCAACCCTCGGACCGATACCCCAGGTC
AGGCGGGGCTACCCGCTGAGTTTAAGCATATC
>SC298_[organism=Scleria_hilsenbergii]_[specimen-voucher=GENT:Dhondt_7]_Scleria_hilsenbergii_voucher_GENT:Dhondt_7_genomic_DNA_sequence_contains_ITS1,_5.8S_rRNA_gene,_ITS2
GTAACAAGGTTTCCGTAGGTGAACCTGCGGAAGGATCATTGTCGGTTTTGACTCGGGAAAACACGATCGGAGCACACGTG
ACAGAACCC-TGCTGGCGCGGAC--GCTCCGCTCCAGC---AAACCGGCCACAG---TCGCCGTGCCCTCC-GGGTGCGT
TGGCTGCT-TGGCAG---ATTACGGCGCGGGCTGACGCCAAGTGACCAGCGATGCTGAGGCCGCGGCGGCA-TAATGTAG
TGCCGA-GTGCGGCTGATGCC-AATG----------------ATT-TTGACATGACTCTCGGCAACGGATATCTCGGCTC
TCGCATCGATGAAGAACGTAGCGAAATGCGATACGTGGTGTGAATTGCAGAATCCCGCGAACCATCGAGTTTTTGAACGC
AAGTTGCGCCCTAGGGACCTGCCCGAGGGCACGCCTGCCTCATGGGCGTAATTAGCCCATCAACGCTCATGTG-TCGTAG
CCATGTTCCTTGTGACGGGCGTGGACCGAAGCGGATGATGGCCCTCCGAGCCTTTGAGGGCAACGGCGGGCCCAAGTGTT
TGTCGGTCGCATGTGTCCGGGAGCGGTGAGTTGTGGGAACCTACATGCTCC-GCCCCGTGCATCTGCTGGCGTCCGGCGT
TTCGAATTCGACCCAGGTTGA-GG-AGCTCGTTGCCGGTGCCCCCGGCCACGAGCGACCCTCGGACCGATACCCCAGGTC
AGGCGGGGCTACCCGCTGAGTTTAAGCATATC
>SC299_[organism=Scleria_polyrrhiza]_[specimen-voucher=GENT:E.A._Robinson_4921]_Scleria_polyrrhiza_voucher_GENT:E.A._Robinson_4921_genomic_DNA_sequence_contains_ITS1,_5.8S_rRNA_gene,_ITS2
GTAACAAGGTTTCCGTAGGTGAACCTGCGGAAGGATCATTGTCGGTTTTGACTCGGGAAAACACGATCGGAGCACACGTG
ACAGAACCC-TGCTGGCGCGGAC--GCTCCGCTCCAGC---AAACCGGCCACAG---TCGCCGTGCCCTCC-GGGTGCGT
CGGCTGCT-TGGCAG---ATTACGGCGCGGGCTGACGCCAAGTGACCAGCGATGCTGAGGCCGCGGCGGCA-TAATGTAG
TGCCGA-GTGCGGCTGACGCC-AATG----------------ATT-TTGACATGACTCTCGGCAACGGATATCTCGGCTC
TCGCATCGATGAAGAACGTAGCGAAATGCGATACGTGGTGTGAATTGCAGAATCCCGCGAACCATCGAGTTTTTGAACGC
AAGTTGCGCCCTAGGGACCTGCCCGAGGGCACGCCTGCCTCATGGGCGTAATTAGCCCATCAACGCTCATGTG-TCGTAG
CCACGTCCCTTGTGACGGGCGTGGACCGAAGCGGATGATGGCCCTCCGAGCC-TTGAGGGCAACGGCGGGCCCAAGTGTT
TGTCGGTCGCATGTGTCCGGGATCGGTGAGTTGTGGGAACCTACATGCTCC-GCCCCGTGCATCTGCTGGCGTCTGGCGT
TTCAAATTCGACCCAGGTTGA-GG-AGCTCGTTGCCGGTGCCCCCGGCCACGAGCAACCCTCGGACCGATACCCCAGGTC
AGGCGGGGCTACCCGCTGAGTTTAAGCATATC
>SC301_[organism=Scleria_vesey-fitzgeraldii]_[specimen-voucher=GENT:P._Smith_3774]_Scleria_vesey-fitzgeraldii_voucher_GENT:P._Smith_3774_genomic_DNA_sequence_contains_ITS1,_5.8S_rRNA_gene,_ITS2
GTAACAAGGTTTCCGTAGGTGAACCTGCGGAAGGATCATTGTCGGTTTTGACTCGTGAAAACACGATCGGAGCACACGTG
ATAGAACCC-TGCTGGCGCGGAGGCGCTCCGCTCCAGC---CAACCGGCCACAG---TCGCCGTGCCCTCA-GGGTGCGC
TGGCTGCC-TGGCAG---AATACGGCGCGGGCTGACGCCAAGTAACCAGCGATGCGGAGGC---------A-TATTGTTG
TGCTCC-TTGTGGCTGATGCC-AATG----------------ATT-TTGACATGACTCTCGGCAACGGATATCTCGGCTC
TCGCATCGATGAAGAACGTAGCGAAATGCGATACGTGGTGTGAATTGCAGAATCCCGCGAACCATCGAGTTTTTGAACGC
AAGTTGCGCCCTAGGGACCTGCCCGAGGGCACGCCTGCCTCATGGGCGTAATTAGCCCATCAACGCTCATGTG-CCGTAG
CCATGTCCCTTGTGACGGGCGTGGACCGTAGCGGATGATGGCCCTCCGAGCC-TCGAGGGCAACGGCGGGCCCAAGTGTT
TGTCGGTCGCATGTGTCTGGGAGCGGTGAGTTGTGGGAACCTACATGCTCC-GCCCCGTGCATCTGCTGGCGTCCGGCGT
TTCAAATTCGACCCCAGTTGA-GG-AGCTCGTTGTCGGTGCGTCCGGCCATGAGGAANNNNNNNNNNNNNNNNNNNNNNN
NNNNNNNNNNNNNNNNNNNNNNNNNNNNNNNN
>SC304_[organism=Scleria_richardsiae]_[specimen-voucher=BR:R.B._Faden_et_al._96-245]_Scleria_richardsiae_voucher_BR:R.B._Faden_et_al._96-245_genomic_DNA_sequence_contains_ITS1,_5.8S_rRNA_gene,_ITS2
GTAACAAGGTTTCCGTAGGTGAACCTGCGGAAGGATCATTGTCGGTTTTGACTCGTGAAAACACGATCGGAGCACATGTG
ATAGAACCC-TGCTGGTGTGGAG--TCTCTGCTCCAGC---CAACCGGCCACAG---TCGCCGTGCCCCGT-GGGTGCGT
TGGCTGCC-TGGCAG---AATAAGGCGCGGGCTGACGCCAAGTAACCAGCGATGCGGAGGCGATGGCGGCA--TTTGTAG
TGCTGC-TAGTGGCTGATGCC-AATG----------------ATT-TTGACATGACTCTCGGCAACGGATATCTCGGCTC
TCGCATCGATGAAGAACGTAGCGAAATGCGATACGTGGTGTGAATTGCAGAATCCCGCGAACCATCGAGTTTTTGAACGC
AAGTTGCGCCTAAGGGAACTGCCCGAGGGCACGCCTGCCTCATGGGCGTAACTAGCCCATCAACGCTCCAGTC-TCATAG
CCTTGTCCCTTGTGACGGGCGTGGACCGAAGCGGATGATGGCCCTTCGAGCC-TTGATGGCAACGGCGGGCCCAAGTATT
CGTCGGTTGCATGTGTCCGGGAGCGGTGAGTTGTGGGAACCTACATGCTCC-GCCTCGTGCATATGCTGATGTCCGGCGT
TTCAAATTTGACCCAGGTTGA-GG-AGCTTGTTGTCGGTGCGTCCGGCCATGAGGAACCCTCGGATCGATACCCCAGGTC
AGGCGGGGCAACCCGCCGAGTTTAAGCATATC
>SC305_[organism=Scleria_robinsoniana]_[specimen-voucher=BR:A.S._Gomar_343]_Scleria_robinsoniana_voucher_BR:A.S._Gomar_343_genomic_DNA_sequence_contains_ITS1,_5.8S_rRNA_gene,_ITS2
GTAACAAGGTTTCCGTAGGTGAACCTGCGGAAGGATCATTGTCGGTTTTGACTCGGGAAAACACGATCGGAGCACACGTG
ACAGAACCA-TGCTGGCGCGGAT--ACTCCGCTCCAGC---AAACCGGCCACAG---TCGCCGTGCCCTCC-GGGTGCGA
CGGCTGCT-TGGCAG---ATTCCGGCGCGGGCTGACGCCAAGTGACCAGCGATGCTGAGGCCGCGGCGGCA-TAATGTAG
TGCCGA-GTGCGGCCGATGCC-AATT----------------ATT-TTGACATGACTCTCGGCAACGGATATCTCGGCTC
TCGCATCGATGAAGAACGTAGCGAAATGCGATACGTGGTGTGAATTGCAGAATCCCGCGAACCATCGAGTTTTTGAACGC
AAGTTGCGCCCTAGGGACCTGCCCGAGGGCACGCCTGCCTCATGGGCGTAATTAGCCCATCAACGCTCATGTG-TCGTAG
CCACGTCCCTTGTGACGGGCGCGGACCGAAGCGGATGATGGCCCTCCGAGCC-TTGAGGGCAGCGGCGGGCCCAAGTGTT
CGTCGGTCGCATGTGTCCGGGATCGGAGAGTTGTGGGAACCTACATGCTCC-GCCCGGTGCATCTGCCGGCGTCCGGCGT
TTGAAATTCGACCCAGGTTGA-GG-AGCTCGTTGCCGGTGCCCCCGGCCACGAGCGACCCTCGGACCGATACCCCAGGTC
AGGCGGGGTTACCCGCTGAGTTTAAGCATATC
>SC306_[organism=Scleria_bulbifera]_[specimen-voucher=BR:B._Senterre_et_al._4740]_Scleria_bulbifera_voucher_BR:B._Senterre_et_al._4740_genomic_DNA_sequence_contains_ITS1,_5.8S_rRNA_gene,_ITS2
NNNNNNNNNNNNNNNNNNNNNNNNNNNNNNNAGGATCATTGTCGG--TTGACTCGTGAAAACATGATCGGAGCACACGTG
ATAGAACCC-TGCTGGCGCGGAG--GCTCCGCTCCAGC---CAACCGGCCACAG---TCGTCGTGCCCTCC-GGGTGCGT
TGGCTGCC-TGGCAG---AATACGGCGCGGGCTGGCGCCAAGTAACCAGCGATGCGGAGGCGGCGGCGGCA-TATTGTAG
TGCTGC-TTGTGGCTGATGCC-TATG----------------ATT-TTGACATGACTCTCGGCAACGGATATCTCGGCTC
TCGCATCGATGAAAAACGTAGCGAAATGCGATACGTGGTGTGAATTGCAGAATCCCGCGAACCATCGAGTTTTTGAACGC
AAGTTGCGCCCTAGGGACCTGCCCGAGGGCACGCCTGCCTCATGGGCGTAATTAGCCCATCAACGCTTATGTG-TCATAG
CCAAGTCCCTTGTGACGGGCGTGGACCGAAGCGGATGATGGCCCTCCGAGCC-TTGAGGGCAACGGTGGGCCCAAGTGTT
CGTCGGTCGCATGTGTTCGGGAGCGGTGAGTTGTGGGAACCTACATGATCCCGCCCCGTGCATTTGCTGACGTCCGGCGT
TTAAAATTCGACCCAGGTTGA-GG-AGCTCGTTGTCGGTGCGTCCGGCCACGAGGAACCCTCGGACCGATACCCCNNNNN
NNNNNNNNNNNNNNNNNNNNNNNNNNNNNNNN
>SC307_[organism=Scleria_vesey-fitzgeraldii]_[specimen-voucher=BR:E.A._Robinson_3537]_Scleria_vesey-fitzgeraldii_voucher_BR:E.A._Robinson_3537_genomic_DNA_sequence_contains_ITS1,_5.8S_rRNA_gene,_ITS2
GTAACAAGGTTTCCGTAGGTGAACCTGCGGAAGGATCATTGTCGGTTTTGACTCGTGAAAACACGATCGGAGCACACGTG
ATAGAACCC-TGCTGGCGCGGAGGCGCTCCGCTCCAGC---CAACCGGCCACAG---TCGCCGTGCCCTCA-GGGTGCGC
TGGCTGCC-TGGCAG---AATACGGCGCGGGCTGACGCCAAGTAACCAGCGATGCGGAGGC---------A-TATTGTTG
TGCTCC-TTGTGGCTGATGCC-AATG----------------ATT-TTGACATGACTCTCGGCAACGGATATCTCGGCTC
TCGCATCGATGAAGAACGTAGCGAAATGCGATACGTGGTGTGAATTGCAGAATCCCGCGAACCATCGAGTTTTTGAACGC
AAGTTGCGCCCTAGGGACCTGCCCGAGGGCACGCCTGCCTCATGGGCGTAATTAGCCCATCAACGCTCATGTG-CCGTAG
CCATGTCCCTTGTGACGGGCGTGGACCGTAGCGGATGATGGCCCTCCGAGCC-TCGAGGGCAACGGCGGGCCCAAGTGTT
TGTCGGTCGCATGTGTCTGGGAGCGGTGAGTTGTGGGAACCTACATGCTCC-GCCCCGTGCATCTGCTGGCGTCCGGCGT
TTCAAATTCGACCCCAGTTGA-GG-AGCTCGTTGTCGGTGCGTCCGGCCATGAGGAACCCTCGGACCGATACCCCAGGTC
AGGCGGGGGTACCCGCTGAGTTTAAGCATATC
>SC308_[organism=Scleria_richardsiae]_[specimen-voucher=BR:E.A._Robinson_3099]_Scleria_richardsiae_voucher_BR:E.A._Robinson_3099_genomic_DNA_sequence_contains_ITS1,_5.8S_rRNA_gene,_ITS2
GTAACAAGGTTTCCGTAGGTGAACCTGCGGAAGGATCATTGTCGGTTTTGACTCGTGAAAACACGATCGGAGCACATGTG
ATAGAACCC-TGCTGGTGTGGAG--TCTCTGCTCCAGC---CAACCGGCCACAG---TCGCCGTGCCCCGC-GGGTGCGT
TGGCTGCC-TGGCAG---AATAAGGCGCGGGCTGACGCCAAGTAACCAGCGATGCGGAGGCGATGGCGGCA--TTTGTAG
TGCTGC-TAGTGGCTGATGCC-AATG----------------ATT-TTGACATGACTCTCGGCAACGGATATCTCGGCTC
TCGCATCGATGAAGAACGTAGCGAAATGCGATACGTGGTGTGAATTGCAGAATCCCGCGAACCATCGAGTTTTTGAACGC
AAGTTGCGCCTAAGGGAACTGCCCGAGGGCACGCCTGCCTCATGGGCGTAACTAGCCCATCAACGCTCCAGTC-TCATAG
CCTTGTCCCTTGTGACGGGCGTGGACCGAAGCGGATGATGGCCCTTCGAGCC-TTGATGGCAACGGCGGGCCCAAGTATT
CGTCGGTTGCATGTGTCCGGGAGCGGTGAGTTGTGGGAACCTACATGCTCC-GCCTCGTGCATATGCTGATGTCCGGCGT
TTCAAATTTGACCCAGGTTGA-GG-AGCTTGTTGTCGGTGCGTCCGGCCATGAGGAACCCTCGGACCGATACCCCAGGTC
AGGCGGGGCAACCCGCCGAGTTTAAGCATATC
>SC309_[organism=Scleria_composita]_[specimen-voucher=BR:T.M._Pedersen_4510]_Scleria_composita_voucher_BR:T.M._Pedersen_4510_genomic_DNA_sequence_contains_ITS1,_5.8S_rRNA_gene,_ITS2
GTAACAAGGTTTCCGTAGGTGAACCTGCGGAAGGATCATTGTCGGTTTTGACTCGGGAAAACGCGATCGGAGCACACGTG
ACAGAACCC-TGCTGGCGCGGAC--GCTCCGCTCCAGC---AAACCGGCCACAG---TCGCCGTGCCCTCC-GGGTGCGT
TGGCTGCC-TGGCAG---ATTACGGCGCGGGCTGACGCCAAGTGACCAGCGATGCTGAGGCCGCGGCGGCA-TAATGTAG
TGCCGA-GTGCGGCTGATGCC-AATG----------------ATT-TTGACATGACTCTCGGCAACGGATATCTCGGCTC
TCGCATCGATGAAGAACGTAGCGAAATGCGATACGTGGTGTGAATTGCAGAATCCCGCGAACCATCGAGTTTTTGAACGC
AAGTTGCGCCCTAGGGACCTGCCCGAGGGCACGCCTGCCTCATGGGCGTAATTAGCCCATCAACGCTCATGTG-TCGTAG
CCATGTCCCTTGTGACGGGCGTGGACCGAAGCGGAYGATGGCCCTCCGAGCC-TTGACGGCAACGGCGGGCCCAAGTGTT
TGTCGGTCGCATGTGTCCGGGATCGGTGAGTTGTGGGAACCTACATGCTCC-GCCCCGTGCATCTGCTGGCGTCCGGCGY
TTCAAATTCGACCCGGGTTGA-GG-AGCTTGTTGCCGGTGCCCCCGGCCATGAGCAACCCTCGGACCGATACCCCAGGTC
AGGCGGGGCTACCCGCTGAGTTTAAGCATATC
>SC311_[organism=Scleria_andringitrensis]_[specimen-voucher=GENT:I._Larridon_et_al._2010-0340]_Scleria_andringitrensis_voucher_GENT:I._Larridon_et_al._2010-0340_genomic_DNA_sequence_contains_ITS1,_5.8S_rRNA_gene,_ITS2
NTAACAAGGTTTCCGTAGGTGAACCTGCGGAAGGATCATTGTCGGTTTTGACTCGTGAAAATACGATCGGAGCACACGTA
ATAGAACCC-TGCTGGAGCGGAG--GCTCCTCTCCAGC---CAACCGGCCACAG---TCGTCGTGCCCTCA-GGGTGCGT
TGGCTGCC-TGGCAGACAAATACGGCGCGGGCTGGCGCCAAGTAACCAGCGATGCGGAGGCGGCGGCGGCA-CATTGTAG
TGCTGC-TTGTGGCTGATGCC-TATG----------------ATT-TTGACATGACTCTCGGCAACGGATATCTCGGCTC
TCGCATCGATGAAGAACGTAGCGAAATGCGATACGTGGTGTGAATTGCAGAATCCCGTGAACCATCGAGTTTTTGAACGC
AAGTTGCGCCCTAGGGACCTGCCCGAGGGCACGCCTGCCTCATGGGCGTAATTAGCCCATCAACGCTTATGTG-TCATAG
CCAAGTCCTTTGTGATGGGCGTGGACCGAAGCGGATGATGGCCCTCCGAGCC-TTGAGGGCAACGGCGGGCCCAAGTGTT
CGTCGGTTGCATGTGTTCGGGAGCGGTGAGTTGTGGGAACCTACATGATCCCGCCCCGTGCATCTGCTGGCATCCGGCGT
TTAAAATTCGACCCAGGTTGA-GG-AGCTCGTTGTCGGTGCGTCCGGCCACGAGGAACCCTTGGACCGATACCCCAGGTC
AGGCGGGGCTACCCGCCGAGTTTAAGCATATC
>SC313_organism=Scleria_bourgeaui]_[specimen-voucher=BR:Pringle_1686]_Scleria_andringitrensis_voucher_BR:Pringle_1686_genomic_DNA_sequence_contains_ITS1,_5.8S_rRNA_gene,_ITS2
GTAACAAGGTTTCCGTAGGTGAACCTGCGGAAGGATCATTGTCGGTTTTGACTCGGGAAAACACGATCGGAGCACACGTG
ACAGAACCC-TGCTGGCGCGGAC--GCTCCGCTCCAGC---AAACCGGCCACAG---TCGCCGTGCCCTCC-GGGTGCGT
TGGCTGCT-TGGCAG---ATTACGGCGCGGGCTGTCGCCAAGTGACCAGCGATGCTGAGGCCGCGGCGGCA-TTATGTAG
TGCCGA-GTGCGGCTGATGCC-AATG----------------ATT-TTGACATGACTCTCGGCAACGGATATCTCGGCTC
TCGCATCGATGAAGAACGTAGCGAAATGCGATACGTGGTGTGAATTGCAGAATCCCGCGAACCATCGAGTTTTTGAACGC
AAGTTGCGCCCTAGGGACCTGCCCGAGGGCACGCCTGCCTCATGGGCGTAATTAGCCCATCAACGCTCATGTG-TCGTAG
CCATGTCCCTTGTGACGGGCGTGGACCGAAGCGGATGATGGCCCTCCGAGCC-TTGAGGGCAACGGCGGGCCCAAGTGTT
TGTCGGTCGCATGTGTCCGGGATCGGTGAGTTGTGGGAACCTACATGCTCC-GCCCCGTGCATCTGTTGGCGTCTGGCGT
TTCAAATTCGACCCAGGTTGA-GG-AGCTCGTTGCCGGTGCCCCCGGCCACGAGCAACCCTCGGACCGATACCCCAGGTC
AGGCGGGGCTACCCGCTGANNNNNNNNNNNNN
>SC317_[organism=Scleria_woodii]_[specimen-voucher=GENT:P._Goetghebeur_5030]_Scleria_woodii_voucher_GENT:P._Goetghebeur_5030_genomic_DNA_sequence_contains_ITS1,_5.8S_rRNA_gene,_ITS2
GTAACAAGGTTTCCGTAGGTGAACCTGCGGAAGGATCATTGTCGGTTTTGACTCGGGAAAACACGATCGGAGCACACGTG
ACAGAACCC-TGCTGGCGCGGAC--GCTCCGCTCCAGC---AAACCGGCCACAG---TCGCCGTGCCCTCC-GGGTGCGT
TGGCTGCT-TGGCAG---ATTACGGCGCGGGCTGACGCCAAGTGACCAGCGATGCTGAGGCCGCGGCGGCA-TAATGTAG
TGCCGA-GTGCGGCTGATGCC-AATG----------------ATT-TTGACATGACTCTCGGCAACGGATATCTCGGCTC
TCGCATCGATGAAGAACGTAGCGAAATGCGATACGTGGTGTGAATTGCAGAATCCCGCGAACCATCGAGTTTTTGAACGC
AAGTTGCGCCCTAGGGACCTGCCCGAGGGCACGCCTGCCTCATGGGCGTAATTAGCCCATCAACGCTCATGTG-TCGTAG
CCACGTCCCTTGTGACGGGTGTGGACCGAAGCGGATGATGGCCCTCCGAGCC-TTGAGGGCAACGGCGGGCCCAAGTGTT
TGTCGGTCGCATGTGTCCGGGATCGGTGAGTTGTGGGAACCTACATGCTCC-GCCCCGTGCATCTGCTGGCGTCTGGCGT
TTCAAATTCGACCCGGGTTGA-GG-AGCTCGTTGCCGGTGCCCCCGGCCACGAGCAGCCCTCGGACCGATACCCCAGGTC
AGGCGGGGCTACCCGCTGAGTTTAAGCATATC
>SC318_[organism=Scleria_interrupta]_[specimen-voucher=GENT:M.J._Jansen-Jacobs_s.n.]_Scleria_interrupta_voucher_GENT:M.J._Jansen-Jacobs_s.n._genomic_DNA_sequence_contains_ITS1,_5.8S_rRNA_gene,_ITS2
GTAACAAGGTTTCCGTAGGTGAACCTGCGGAAGGATCATTGTCGGTTTTGACTCGTGAAAACACGATCGGAGCACACGTG
ATAGAACCC-TGCTGGCGTGGAG--GCTCTGCTCCAGC---TAACCGGCCACAG---TCGCCGTGCCCTGC-GGGTGCGT
TGGCTGCC-TGGCAG---AATAAGGCGCGGGCTGACGCCAAGTAACCAGCGATGCGGAGGCGGCGGCGGCA--TTTGTAG
TGCTGC-TTGCGGCTGATGCC-AATG----------------ATT-TTGACATGACTCTCGGCAACGGATATCTCGGCTC
TCGCATCGATGAAGAACGTAGCGAAATGCGATACGTGGTGTGAATTGCAGAATCCCGCGAACCATCGAGTTTTTGAACGC
AAGTTGCGCCCTAGGGACCTGCCCGAGGGCACGCCTGCCTCATGGGCGTAATTAGCCCATCAACGCTCCTGTC-TCATCG
CCACGTCCCTTGTGATGGGCGTGGACCGAAGCGGATGATGGCCCTCCGAGCC-TTGGTGGCAACGGCGGGCCCAAGTGTT
CGTCGGTCGCATGTGTCCGGGAGCGGTGAGTTGTGGGAACCTACATGCTCC-GCCTCGTGCATCTGCTGACGTCCGGCGT
TTCAAATTTGACCCAGGTTGA-GG-AGCTCGTTGTCGGTGCGTCCGGCCACGAGGAACCCTCGGACCGATACCCCAGGTC
AGGCGGGGCAACCCGCCGAGTTTAAGCATATC
>SC319_[organism=Scleria_verticillata]_[specimen-voucher=GENT:Umbach_198]_Scleria_verticillata_voucher_GENT:Umbach_198_genomic_DNA_sequence_contains_ITS1,_5.8S_rRNA_gene,_ITS2
GTAACAAGGTTTCCGTAGGTGAACCTGCGGAAGGATCATTGTCGGTTTTGACTCGTGAAAACACGATCGGAGCACACGTG
ATAGAACCC-TGCTGGCGTGGAG--GCTCTGCTCCAGC---TAACCGGCCACAG---TCGCCGTGCCCTGC-GGGTGCGT
TGGCTGCC-TGGCAG---AATAAGGCGCGGGCTGACGCCAAGTAACCAGCGATGCGGAGGCGGCGGCGGCA--TTTGTAG
TGCTGC-TTGCGGCCGAAGCC-AATG----------------ATT-TTGACATGACTCTCGGCAACGGATATCTCGGCTC
TCGCATCGATGAAGAACGTAGCGAAATGCGATACGTGGTGTGAATTGCAGAATCCCGCGAACCATCGAGTTTTTGAACGC
AAGTTGCGCCCTAGGGACCTGCCCGAGGGCACGCCTGCCTCATGGGCGTAATTAGCCCATCAACGCTCCTGTC-TCATAG
CCACGTGCCTTGTGACGGGCGTGGACCGAAGCGGATGATGGCCCTCCGAGCC-TTGATGGCGACGGCGGGCCCAAGTGTT
CGTCGGTCGCATGTGTCCGGGAGCGGTGAGTTGTGGGAACCTACATGCTCC-GCCTCGTGCATCTGCTGATGTCCGGCGT
TTCAAATTTGACCCAGGTTGA-GG-AGCTCGTTGTCGGCGCGTCCGGCCACGAGGAACCCTCGGACCGATACCCCAGGTC
AGGCGGGGCAACCCGCCGAGTTTAAGCATATC
>SC321_[organism=Scleria_longispiculata]_[specimen-voucher=GENT:H._&_E._Hess_52-580]_Scleria_longispiculata_voucher_GENT:H._&_E._Hess_52-580_genomic_DNA_sequence_contains_ITS1,_5.8S_rRNA_gene,_ITS2
GTAACAAGGTTTCCGTAGGTGAACCTGCGGAAGGATCATTGTCGGTTTTGACCCGTGAAAACACGATCGGAGCACACGTG
ATAGAACCC-TGCTGGCGCGGAG--ACTCTGCTCCAGC---CAACCGGCCACAG---TCGCTGTGCCCTCC-GGGTGCGT
TGGCTGCC-TGGCAG---AATACGGCGCGGGCTGGCGTCAAGTAACCAGCGATGCGGAGGCGGCGGCGGCA-TATTGTAG
TGCTGC-TTGTGGCTGATGCC-TATG----------------ATT-TTGACATGACTCTCGGCAACGGATATCTCGGCTC
TCGCATCGATGAAGAACGTAGCGAAATGCGATACGTGGTGTGAATTGCAGAATCCCGCGAACCATCGAGTTTTTGAACGC
AAGTTGCGCCCTAGGGACCTGCCCGAGGGCACGCCTGCCTCATGGGCGTAATTAGCCCATCAATGCTTATGTG-TCATAG
CCAAGTCCCTTGTGACGGGCGTGGACCGAAGCGGATGATGGCCCTCCGAGCC-TTGAGGGCAACGGTGGGCCCAAGTGCT
CGTCGGTCGCATGTGTCCGGGAGCGGTGAGTTGTGGGAACCTACATGATCCCGCCCCGTGCATTTGCTGGCGTCCGGCGC
TTAAAATTCGACCCAGGTTGA-GG-AGCTCGTTGTCGGTGCGTCCGGCCACGAGGAACCCTCGGACCGATACCCCAGGTC
AGGCGGGGCTACCCGCCGAGTTTAAGCATATC
>SC324_[organism=Scleria_polyrrhiza]_[specimen-voucher=NY:E.A._Robinson_2124]_Scleria_polyrrhiza_voucher_NY:E.A._Robinson_2124_genomic_DNA_sequence_contains_ITS1,_5.8S_rRNA_gene,_ITS2
GTAACAAGGTTTCCGTAGGTGAACCTGCGGAAGGATCATTGTCGGTTTTGACTCGGGAAAACACGATCGGAGCACACGTG
ACAGAACCC-TGCTGGCGCGGAC--GCTCCGCTCCAGC---AAACCGGCCACAG---TCGCCGTGCCCTCC-GGGTGCGT
TGGCTGCT-TGGCAG---ATTACGGCGCGGGCTGACGCCAAGTGACCAGCGATGCTGAGGCCGCGGCGGCA-TAATGTAG
TGCCGA-GTGCGGCTGACGCC-AATG----------------ATT-TTGACATGACTCTCGGCAACGGATATCTCGGCTC
TCGCATCGATGAAGAACGTAGCGAAATGCGATACGTGGTGTGAATTGCAGAATCCCGCGAACCATCGAGTTTTTGAACGC
AAGTTGCGCCCTAGGGACCTGCCCGAGGGCACGCCTGCCTCATGGGCGTAATTAGCCCATCAACGCTCATGTG-TCGTAG
CCATGTCCCTTGTGACGGGCGTGGACCGAAGCGGATGATGGCCCTCCGAGCC-TTGAGGGCAACGGCGGGCCCAAGTGTT
TGTCGGTCGCATGTGTCCGGGATCGGTGAGTTGTGGGAACCTACATGCTCC-GCCCCGTGCATCTGCTGGCGTCTGGCGT
TTCAAATTCGACCCGGGTTGA-GG-AGCTCGTTGCCGGTGCCCCCGGCCACGAGCAACCCTCGGACCGATACCCCAGGTC
AGGCGGGGCTACCCGCTGAGTTTAAGCATATC
>SC326_[organism=Scleria_woodii]_[specimen-voucher=GENT:S._Bidgood_et_al._5202]_Scleria_woodii_voucher_GENT:S._Bidgood_et_al._5202_genomic_DNA_sequence_contains_ITS1,_5.8S_rRNA_gene,_ITS2
NNNNCAAGGTTTCCGTAGGTGAACCTGCGGAAGGATCATTGTCGGTTTTGACTCGGGAAAACACGATCGGAGCACACGTG
ACAGAACCC-TGCTGGCGCGGAC--GCTCCGCTCCAGC---AAACCGGCCACAG---TCGCCGTGCCCTCC-GGGTGCGT
TGGCTGCT-TGGCAG---ATTACGGCGCGGGCTGACGCCAAGTGACCAGCGATGCTGAGGCCGCGGCGGCA-TAATGTAG
TGCCGA-GTGCGGCTGATGCC-AATG----------------ATT-TTGACATGACTCTCGGCAACGGATATCTCGGCTC
TCGCATCGATGAAGAACGTAGCGAAATGCGATACGTGGTGTGAATTGCAGAATCCCGCGAACCATCGAGTTTTTGAACGC
AAGTTGCGCCCTAGGGACCTGCCCGAGGGCACGCCTGCCTCATGGGCGTAATTAGCCCATCAACGCTCATGTG-TCGCAG
CCACGTCCCTTGTGACGGGTGTGGACCGAAGCGGATGATGGCCCTCCGAGCC-TTGAGGGCAACGGCGGGCCCAAGTGTT
TGTCGGTCGCATGTGTCCGGGATCGGTGAGTTGTGGGAACCTACATGCTCC-GCCCCGTGCATCTGCTGGCGTCTGGCGT
TTCAAATTCGACCCGGGTTGA-GG-AGCTCGTTGCCGGTGCCCCCGGCCACGAGCAGCCCTCGGACCGATACCCCAGGTC
AGGCGGGGCTACCCGCTGAGTTTAAGCATNNN
>SC328_[organism=Scleria_paupercula]_[specimen-voucher=NY:E.A._Robinson_5767]_Scleria_paupercula_voucher_NY:E.A._Robinson_5767_genomic_DNA_sequence_contains_ITS1,_5.8S_rRNA_gene,_ITS2
NNAACAAGGTTTCCGTAGGTGAACCTGCGGAAGGATCATTGTCGGTTTTGACTCGGGAAAACACGATCGGAGCACACGTG
ACAGAACCC-TGCTGGCGCGGAG--GCTCCGCTCCAGC---AAACCGGCCACAG---TCGCCGTGCCCCCCCGGGTGCGT
CGGCTGCCTTGGCAG---ATTACGGCGCGGGCTGACGCCAAGTGACCAGCGATGCTGAGGCGGCGGCGGCA-TAATCTAG
TGCCGC-GTGCGGCTGACGCC-AATG----------------ATT-TCGACATGACTCTCGGCAACGGATATCTCGGCTC
TCGCATCGATGAAGAACGTAGCGAAATGCGATACGTGGTGTGAATTGCAGAATCCCGTGAACCATCGAGTTTTTGAACGC
AAGTTGCGCCCTAGGGACCTTCCCGAGGGCACGCCTGCCTCATGGGCGTAATTAGCCCATCAACGCTCATGCG-TCGTAG
CCATGTCCCTTGTGACGGGCGTGGACCGAAGCGGATGATGGCCCTCCGAGCC-TTGAGGGCGACGGTGGGCCCAAGTGTT
CGTCGGTCGCATGTGTACGGGATCGGTGAGTTGTGGGAACCTACATGCTCC-GCCCTGTGCATCTGCTGGCGTCTGGCGT
TTCGAATTCGACCCAGGTTGA-GG-AGCTCGTTGTCGGTGCCCCCGGCCACGTGGAACCCTCGGACCGATACCCCAGGTC
AGGCGGGGCTACCCGCTGAGTTTAANNNNNNN
>SC329_[organism=Scleria_paupercula]_[specimen-voucher=NY:E.A._Robinson_5762]_Scleria_paupercula_voucher_NY:E.A._Robinson_5762_genomic_DNA_sequence_contains_ITS1,_5.8S_rRNA_gene,_ITS2
NNNNNNNNNNNNNNGTAGGTGAACCTGCGGAAGGATCATTGTCGGTTTTGACTCGGGAAAACACGATCGGAGCACACGTG
ACAGAACCC-TGCTGGCGCGGAG--GCTCCGCTCCAGC---AAACCGGCCACAG---TCGCCGTGCCCCCCCGGGTGCGT
CGGCTGCCTTGGCAG---ATTACGGCGCGGGCTGACGCCAAGTGACCAGCGATGCTGAGGCGGCGGCGGCA-TAATCTAG
TGCCGC-GTGCGGCTGATGCC-AATG----------------ATT-TCGACATGACTCTCGGCAACGGATATCTCGGCTC
TCGCATCGATGAAGAACGTAGCGAAATGCGATACGTGGTGTGAATTGCAGAATCCCGTGAACCATCGAGTTTTTGAACGC
AAGTTGCGCCCTAGGGACCTTCCCGAGGGCACGCCTGCCTCATGGGCGTAATTAGCCCATCAACGCTCGTGTG-TCGTAG
CCATGTCCCTTGTGACGGGCGTGGACCGACGCGGATGATGGCCCTCCGAGCC-TTGAGGGCGACGGTGGGCCCAAGTGTT
CGTCGGTCGCATGTGTACGGGATCGGTGAGTTGTGGGAACCTACATGCTCC-GCCCTGTGCATCTGCTGGCGTCTGGCGT
TTCAAATTCGACCCAGGTTGA-GG-AGCTCGTTGTCGGTGCCCCCGGCCACGTGGAACCCTCGGACCGATACCCCAGGTC
AGGCGGGGCTACCCGCTGAGTTTAAGCATATC
>SC331_[organism=Scleria_richardsiae]_[specimen-voucher=BR:R.B._Faden_et_al._96-245]_Scleria_richardsiae_voucher_BR:R.B._Faden_et_al._96-245_genomic_DNA_sequence_contains_ITS1,_5.8S_rRNA_gene,_ITS2
NNNNNNNNNNNNNNNNNNNNNNNNNNNNNNNNNNNNNNNNGTCGGTTTTGACTCGTGAAAACACGATCGGAGCACATGTG
ATAGAACCC-TGCTGGTGTGGAG--TCTCTGCTCCAGC---CAACCGGCCACAG---TCGCCGTGCCCCGT-GGGTGCGT
TGGCTGCC-TGGCAG---AATAAGGCGCGGGCTGACGCCAAGTAACCAGCGATGCGGAGGCGATGGCGGCA--TTTGTAG
TGCTGC-TAGTGGCTGATGCC-AATG----------------ATT-TTGACATGACTCTCGGCAACGGATATCTCGGCTC
TCGCATCGATGAAGAACGTAGCGAAATGCGATACGTGGTGTGAATTGCAGAATCCCGCGAACCATCGAGTTTTTGAACGC
AAGTTGCGCCTAAGGGAACTGCCCGAGGGCACGCCTGCCTCATGGGCGTAACTAGCCCATCAACGCTCCAGTC-TCATAG
CCTTGTCCCTTGTGACGGGCGTGGACCGAAGCGGATGATGGCCCTTCGAGCC-TTGATGGCAACGGCGGGCCCAAGTATT
CGTCGGTTGCATGTGTCCGGGAGCGGTGAGTTGTGGGAACCTACATGCTCC-GCCTCGTGCATATGCTGATGTCCGGCGT
TTCAAATTTGACCCAGGTTGA-GG-AGCTTGTTGTCGGTGCGTCCGGCCATGAGGAACCCTCGGATCGATACCCCAGGTC
AGGCGGGGCAACCCGCCGAGTTTAAGCATATC
>SC333_[organism=Scleria_erythrorrhiza]_[specimen-voucher=MO:S._Pawek_10890]_Scleria_erythrorrhiza_voucher_MO:S._Pawek_10890_genomic_DNA_sequence_contains_ITS1,_5.8S_rRNA_gene,_ITS2
GTAACAAGGTTTCCGTAGGTGAACCTGCGGAAGGATCATTGTCGGTTTTGACCCGTGAAAACACGATCGGAGCACACGTG
ATAGAACCC-TGCTGGCGCGGAG--ACTCTGCTCCAGC---CAACCGGCCACAG---TCGCCGTGCCCTCC-GGGTGCGT
TGGCTGCC-TGGCAG---AATACGGCGCCGGCTGGCGCCAAGTAACCAGCGATGCAGAGGCGGCGGCGGCA-TATTGTAG
TGCTGC-TTGTGGCTGATGCC-TATG----------------ATT-TTGACATGACTCTCGGCAACGGATATCTCGGCTC
TCGCATCGATGAAGAACGTAGCGAAATGCGATACGTGGTGTGAATTGCAGAATCCCGCGAACCATCGAGTTTTTGAACGC
AAGTTGCGCCCTAGGGACCTGCCCGAGGGCACGCCTGCCTCATGGGCGTAATTAGCCCATCAACGCTCATGTG-TCATAG
CCAAGTCCCTTGTGACGGGCGTGGACCGAAGCGGATGATGGCCCTCCGAGCC-TTGAGGGCAACGGTGGGCCCAAGTGCT
CGTCGGTCGCATGTGTCCGGGAGCGGTGAGTTGTGGGAACCTACATGATCCTGCCCCGTGCATTTGCTGGCGTCCGACGC
TTAAAATTCGACCCAGGTTGA-GG-AGCTCGTTGTCGGCGCGTCCGGCCACGAGGAACCCTCGGACCGATACCCCAGGTC
AGGCGGGGCTACCCGCCGAGTTTAAGCATATC
>SC335_[organism=Scleria_zambesica]_[specimen-voucher=NY:E.A._Robinson_6578]_Scleria_zambesica_voucher_NY:E.A._Robinson_6578_genomic_DNA_sequence_contains_ITS1,_5.8S_rRNA_gene,_ITS2
GTAACAAGGTTTCCGTAGGTGAACCTGCGGAAGGATCATTGTCGGTTTTGACTCGGGAAAACACGATCGGAGCACATGTT
ACAGAACCC-TGCTGGTGCGGAG--GCTCCGCTCCAGC--AAAACCGGCCGCAG---TCGCCGTGCCCTAT-GGGTGCGT
TGGCTGTC-TGGCAG---AATACGGCGCGAGCTGACGCCAAGTGACTAGCGATGCTGAGGCGGCGGCGGCA-TATTGTAG
TGCTGC-TTGCGGCTGATGCC-AATG----------------ATT-TTGATATGACTCTCGGCAACGGATATCTCGGCTC
TCGCATCGATGAAGAACGTAGCGAAATGCGATACGTGGTGTGAATTGCAGAATCCCGCGAACCATCGAGTTTTTGAACGC
AAGTTGCGCCCTAGGGACCTGCCCGAGGGCACGCCTGCCTCATGGGCGTAAATAGCCCATCAACGCTCATGTG-TCACAG
CCTTGTCTTTT-TGACGGGCGTGGACGGATGCGGATGACGGCCCTCCGAGCC-TTGCGGGCAACGGTGGGCCCAAGTGTT
CGTCGGTCGCATGTGTCCGGGATCGGTGAGTTGTGGGAACCTACATGCTCC-GCCCCGTGCATCTGCTGGCATCTGGCGT
TTCAAATTCGACCCAAGTTGA-GG-AGCTCGTTGTCGGTGAGTCCGGCCACGAGGAACCCTCGGACCGATACCCCAGGTC
AGGCGGGGCTACCCGCTGAGTTTAAGCATATC
>SC345_[organism=Scleria_dregeana]_[specimen-voucher=GENT:K._Bauters_2015-007]_Scleria_dregeana_voucher_GENT:K._Bauters_2015-007_genomic_DNA_sequence_contains_ITS1,_5.8S_rRNA_gene,_ITS2
GTAACAAGGTTTCCGTAGGTGAACCTGCGGAAGGATCATTGTCGGTTTTGACTCGGGAAAACACGATCGGAGCACACGTG
ACAGAACCC-TGCTGGTGCGGAA--GCTCCGCTCCAGC---AAACCGGCCACAG---TCGCCGTGCCCTCC-GGGTGCGT
CGGCTGCT-TGGCAG---ATTACGGCGCGGGCTGACGCCAAGTGACCAGCGATGCTGAGGCCGCGGCGGCA-TAATGTAG
TGCCGA-GTGCGGCTGATGCC-AATG----------------ATT-TTGACATGACTCTCGGCAACGGATATCTCGGCTC
TCGCATCGATGAAGAACGTAGCGAAATGCGATACGTGGTGTGAATTGCAGAATCCCGCGAACCATCGAGTTTTTGAACGC
AAGTTGCGCCCTAGGGATCTGCCCGAGGGCACGCCTGCCTCATGGGCGTAATTAGCCCATCAACGCTCATGTG-TCGTCG
CCATGTCCCTTGTGACGGGCGCGGACTGAAGCGGATGATGGCCCTCCGAGCC-TTGAGGGCAACGGCGGGCCCAAGTGTT
CGTCGGTCGCATGTGTCCGGGATCGGTGAGTTGTGGGAACCTACATGCTCC-GCCCCGTGCATCTGTTGGCG-CTGGCGT
TTCAAATTAGACCCAGGTTGA-GG-AGCTCGTTGCCGGTGCCCCCGGCCACGAGCAACCCTCGGACCAATACCCCAGGTC
AGGCGGGGCTACCCGCTGAGTTTAAGCATATC
>SC349_[organism=Scleria_pergracilis]_[specimen-voucher=GENT:K._Bauters_2015-052]_Scleria_pergracilis_voucher_GENT:K._Bauters_2015-052_genomic_DNA_sequence_contains_ITS1,_5.8S_rRNA_gene,_ITS2
GTAACAAGGTTTCCGTAGGTGAACCTGCGGAAGGATCATTGTCGGTTTTGACTCGGGAAAACACGATCGGAGCACACGTG
ATAGAACCC-TGCTGGCGCGGAC--GCTCCGCTCCAGC---AAACCGGCCACAG---TCGCCGTGCCCTCC-GGGTGCGT
CGGCTGCT-TGGCAG---ATTACGGCGCGGGCTGACGCCAAGTGACCAGCGATGCTGAGGCCGTGGCGGCA-TAATGTAG
TGCCGA-GTGCGGCTGACGCC-AATG----------------ATT-TTGACATGACTCTCGGCAACGGATATCTCGGCTC
TCGCATCGATGAAGAACGTAGCGAAATGCGATACGTGGTGTGAATTGCAGAATCCCGCGAACCATCGAGTTTTTGAACGC
AAGTTGCGCCCTAGGGACCTGCCCGAGGGCACGCCTGCCTCATGGGCGTAATTAGCCCATCAACGCTCACGTG-TCGTAG
CCATGTCCCTTGTGACGGGCGCGGACCGAAGCGGATGATGGCCCTCCGAGCC-TTGAGGGCAACGGCGGGCCCAAGTGTT
CGTCGGTCGCATGTGTCCGGGATCGGTGAGTTGTGGGAACCTACATGCTCC-GCCCCGTGCATCTGCTGGCGTCTGGCGT
TTCAAACTCGACCCAGGTTGA-GG-AGCTCGTTGCCGGTGCCCCCGGCCACGAGCAACCCTCGGACCGATACCCCAGGTC
AGGCGGGGCTACCCGCTGAGTTTAAGCATATC
>SC350_[organism=Scleria_suaveolens]_[specimen-voucher=GENT:K._Bauters_2015-053]_Scleria_suaveolens_voucher_GENT:K._Bauters_2015-053_genomic_DNA_sequence_contains_ITS1,_5.8S_rRNA_gene,_ITS2
GTAACAAGGTTTCCGTAGGTGAACCTGCGGAAGGATCATTGTCGGTTTTGACTCGGGAAAACACGATCGGAGCACACGTG
ACAGAACCC-TGCTGGCGCGGAC--GCTCCGCTCCAGC---AAACCGGCCACAG---TCGACGTGCCCTCC-GGGTGCAT
TGGCTGCT-TGGCAG---ATTACGGCGCGGGCTGACGCCAAGTGACCAGCGATGCTGAGGCCGCGGCGGCA-TAATGTAG
TGCCGA-GCGCGGCTGATGCC-AATG----------------ATT-TTGACATGACTCTCGGCAACGGATATCTCGGCTC
TCGCATCGATGAAGAACGTAGCGAAATGCGATACGTGGTGTGAATTGCAGAATCCCGTGAACCATCGAGTTTTTGAACGC
AAGTTGCGCCCTAGGGACCTGCCCGAGGGCACGCCTGCCTCATGGGCGTAATTAGCCCATCAACGCTCATGTG-TCGTAG
CCATGTCCCTTGTGACGGGCGCGGACCGAAGCGGATGATGGCCCTCCGAGCC-TCGAGGGCAGCGGCGGGCCCAAGTGTT
CGTCGGTCGCATGTGTCCGGGATCGGTGAGTTGTGGGAACCTACATGCTCC-GCCCCGTGCATCTGCTGGCGTTTGGCGT
TTCAAATTCGACCCAGGTTGA-GG-AGCTCGTTGCCGGTTCCCCCGGCCACGATCAACCCTCGGACCGATACCCCAGGTC
AGGCGGGGCTACCCGCTGAGTTTAAGCATATC
>SC351_[organism=Scleria_flexuosa]_[specimen-voucher=GENT:K._Bauters_2015-057]_Scleria_flexuosa_voucher_GENT:K._Bauters_2015-057_genomic_DNA_sequence_contains_ITS1,_5.8S_rRNA_gene,_ITS2
GTAACAAGGTTTCCGTAGGTGAACCTGCGGAAGGATCATTGTCGGTTTTGACTCGTGAAAACACGATCGGAGCACACGTG
ATAGAACCC-AGTTGGTGCGGAG--GCTCATCTCCAGC---CAACCGGCCACAG---TCGACGTGCCCTCC-GGGTGTGT
TGGCTGCT-TGGCAG---AATACGGCGCGGGCTGACGCCAAGTAACCAGCGATGCGGAGGCTGAGGCGGCA-TATTATAG
TGCTGC-TTCTGGCTGATGCC-AATG----------------ATT-TTGACATGACTCTCGGCAACGGATATCTCGGCTC
TCGCATCGATGAAGAACGTAGCGAAATGCGATACGTGGTGTGAATTGCAGAATCCCGCGAACCATCGAGTTTTTGAACGC
AAGTTGCGCCCTAGGGACCTGCCCGAGGGCACGCCTGCCTCATGGGCGTAATTAGCCCATCAACGCTCATGTT-TCATTG
CCAAGTCCCTTGTGACGGGCGTGGACCGAAGCGGATGATGGCCCTCCGAGCC-TTGATGGCAACGGCGGGCCCAAGTGTT
CGTCCGTCGCATGTGTCCGGGAGCGGTGAGTTGTGGTTACCTACATGATCC-GGCCCGTGCATCTGCTGGCGTCCGGCGT
TTAAAATTCGACCCAGGTGGA-GG-AGCTCGTTGTCGGTGTGTCCGGCCACGAGGAACCCTCGGACCAATACCCCAGGTC
AGGCGGGGCTACCCGCCGAGTTTAAGCATATN
>SC355_[organism=Scleria_bulbifera]_[specimen-voucher=GENT:K._Bauters_2015-071]_Scleria_bulbifera_voucher_GENT:K._Bauters_2015-071_genomic_DNA_sequence_contains_ITS1,_5.8S_rRNA_gene,_ITS2
GTAACAAGGTTTCCGTAGGTGAACCTGCGGAAGGATCATTGTCGG--TTGACTCGTGAAAACACGATCGGAGCACACGTG
ATAGAACCA-TGCTGGCGCGGAG--GCTCCGCTCCAGC---CAACCGGCCACAG---CCGTCGTGCCCTCC-GGGTGCGT
TGGCTGCC-TGGCAG---AATACGGCGCAGGCTGGCGCCAAGTAACCAGCGATGCGGAGGCGGCGGCGGCA-TATTATAG
TGCTGC-TTCTGGCCGATGCC-TATG----------------ATT-TTGACATGACTCTCGGCAACGGATATCTCGGCTC
TCGCATCGATGAAGAACGTAGCGAAATGCGATACGTGGTGTGAATTGCAGAATCCCGCGAACCATCGAGTTTTTGAACGC
AAGTTGCGCCCTAGGGACCTGCCCGAGGGCACGCCTGCCTCATGGGCGTAATTAGCCCATCAACGCTTATGTG-TCATAG
CCAAGTCCTTTGTGACGGGCGTGGACCGAAGCGGAAGATGGCCCTCCGAGCC-TTGAGGGCAACGGTGGGCCCAAGTGTT
CGTCGGTCGCATGTGTTCGGGAGCGGTGAGTTGTGGGAACCTACATGATCCCGCCCCGTGCATTTGCTGACGTCCGGCGT
TTAAAATTCGACCCAGGTTGA-GG-AGCTCGTTGTCGGTGCGTCCGGCCACGAGGAACCCTCGGACCGATACCCCAGGTC
AGGCGGGGCTACCCGCCGAGTTTAAGCATATC
>SC358_[organism=Scleria_rehmannii]_[specimen-voucher=GENT:K._Bauters_2015-107]_Scleria_rehmannii_voucher_GENT:K._Bauters_2015-107_genomic_DNA_sequence_contains_ITS1,_5.8S_rRNA_gene,_ITS2
NGAACAAGGTTTCCGTAGGTGAACCTGCGGAAGGATCATTGTCGGTTTTGACTCGTGAAAATACGATCGGAGCACACGTG
ATAGAATCA-TGCTGGCGCGGAG--GCTCCGCTCCAGC---CAACCGGCCACAG---TCGCCGTGCCCTCC-GGGTGCGC
TGGCTGCC-TGGCAGACAAATACGGCGCGGGCTGGCGCCAAGTAACCAGTGATGCGGAGGCGGCGGCGGCA-TATTGTAG
TGCTGC-TTGTGGCTGATGCCTTATG----------------ATT-TTGACATGACTCTCGGCAACGGATATCTCGGCTC
TCGCATCGATGAAGAACGTAGCGAAATGCGATACGTGGTGTGAATTGCAGAATCCCGCGAACCATCGAGTTTTTGAACGC
AAGTTGCGCCCTAGGGACCTGCCCGAGGGCACGCCTGCCTCATGGGCGTAATTAGCCCATCAACGCTTATGTG-TCATAG
CCAAGTCCCTTGTGACGGGCGTGGACCGAAGCGGATGATGGCCCTCCGAGCC-TTGAGGGCAACGGCGGGCCCAAGTGAT
CGTCGGTCGCATGTGTCCGGGAGCGGTCAGTTGTGGGAACCTACATGATCCCGCCCCGTGCATCTGCTGGCTTCCGGCGT
TTAATATTCGACCCAGGTCGG-GG-AACTCGTTGTCGGTGCGTCCGGCCACGAGGAACCCTCGGACCGATACCCCAGGTC
AGGCGGGGCTACCCGCCGAGTTTAAGCANNNN
>SC359_[organism=Scleria_rehmannii]_[specimen-voucher=GENT:K._Bauters_2015-109]_Scleria_rehmannii_voucher_GENT:K._Bauters_2015-109_genomic_DNA_sequence_contains_ITS1,_5.8S_rRNA_gene,_ITS2
GTAACAAGGTTTCCGTAGGTGAACCTGCGGAAGGATCATTGTCGGTTTTGACTCGTGAAAATACGATCGGAGCACACGTG
ATAGAATCA-TGCTGGCGCGGAG--GCTCCGCTCCAGC---CAACCGGCCACAG---TCGCCGTGCCCTCC-GGGTGCGC
TGGCTGCC-TGGCAGACAAATACGGCGCGGGCTGGCGCCAAGTAACCAGTGATGCGGAGGCGGCGGCGGCA-TATTGTAG
TGCTGC-TTGTGGCTGATGCCTTATG----------------ATT-TTGACATGACTCTCGGCAACGGATATCTCGGCTC
TCGCATCGATGAAGAACGTAGCGAAATGCGATACGTGGTGTGAATTGCAGAATCCCGCGAACCATCGAGTTTTTGAACGC
AAGTTGCGCCCTAGGGACCTGCCCGAGGGCACGCCTGCCTCATGGGCGTAATTAGCCCATCAACGCTTATGTG-TCATAG
CCAAGTCCCTTGTGACGGGCGTGGACCGAAGCGGATGATGGCCCTCCGAGCC-TTGAGGGCAACGGCGGGCCCAAGTGAT
CGTCGGTCGCATGTGTCCGGGAGCGGTCAGTTGTGGGAACCTACATGATCCCGCCCCGTGCATCTGCTGGCTTCCGACGT
TTAATATTCGACCCAGGTCGG-GG-AACTCGTTGTCGGTGCGTCCGGCCACGAGGAACCCTCGGACCGATACCCCAGGTC
AGGCGGGGCTACCCGCCGAGTTTAAGCATNNN
>SC361_[organism=Scleria_rehmannii]_[specimen-voucher=GENT:K._Bauters_2015-113]_Scleria_rehmannii_voucher_GENT:K._Bauters_2015-113_genomic_DNA_sequence_contains_ITS1,_5.8S_rRNA_gene,_ITS2
NTAACAAGGTTTCCGTAGGTGAACCTGCGGAAGGATCATTGTCGGTTTTGACTCGTGAAAATACGATCGGAGCACACGTG
ATAGAATCA-TGCTGGCGCGGAG--GCTCCGCTCCAGC---CAACCGGCCACAG---TCGCCGTGCCCTCC-GGGTGCGC
TGGCTGCC-TGGCAGACAAATACGGCGCGGGCTGGCGCCAAGTAACCAGTGATGCGGAGGCGGCGGCGGCA-TATTGTAG
TGCTGC-TTGTGGCTGATGCCTTATG----------------ATT-TTGACATGACTCTCGGCAACGGATATCTCGGCTC
TCGCATCGATGAAGAACGTAGCGAAATGCGATACGTGGTGTGAATTGCAGAATCCCGCGAACCATCGAGTTTTTGAACGC
AAGTTGCGCCCTAGGGACCTGCCCGAGGGCACGCCTGCCTCATGGGCGTAATTAGCCCATCAACGCTTATGTG-TCATAG
CCAAGTCCCTTGTGACGGGCGTGGACCGAAGCGGATGATGGCCCTCCGAGCC-TTGAGGGCAACGGCGGGCCCAAGTGAT
CGTCGGTCGCATGTGTCCGGGAGCGGTCAGTTGTGGGAACCTACATGATCCCGCCCCGTGCATCTGCTGGCTTCCGGCGT
TTAATATTCGACCCAGGTCGG-GG-AACTCGTTGTCGGTGCGTCCGGCCACGAGGAACCCTCGGACCGATACCCCAGGTC
AGGCGGGGCTACCCGCCGAGTTTAAGCATANN
>SC362_[organism=Scleria_dregeana]_[specimen-voucher=GENT:K._Bauters_2015-116]_Scleria_dregeana_voucher_GENT:K._Bauters_2015-116_genomic_DNA_sequence_contains_ITS1,_5.8S_rRNA_gene,_ITS2
NTAACAAGGTTTCCGTAGGTGAACCTGCGGAAGGATCATTGTCGGTTTTGACTCGGGAAAACACGATCGGAGCACACGTG
ACAGAACCC-TGCTGGTGCGGAA--GCTCCGCTCCAGC---AAACCGGCCACAG---TCGCCGTGCCCTCC-GGGTGCGT
CGGCTGCT-TGGCAG---ATTACGGCGCGGGCTGACGCCAAGTGACCAGCGATGCTGAGGCCGCGGCGGCA-TAATGTAG
TGCCGA-GTGCGGCTGATGCC-AATG----------------ATT-TTGACATGACTCTCGGCAACGGATATCTCGGCTC
TCGCATCGATGAAGAACGTAGCGAAATGCGATACGTGGTGTGAATTGCAGAATCCCGCGAACCATCGAGTTTTTGAACGC
AAGTTGCGCCCTAGGGATCTGCCCGAGGGCACGCCTGCCTCATGGGCGTAATTAGCCCATCAACGCTCATGTG-TCGTCG
CCATGTCCCTTGTGACGGGCGCGGACTGAAGCGGATGATGGCCCTCCGAGCC-TTGAGGGCAACGGCGGGCCCAAGTGTT
CGTCGGTCGCATGTGTCCGGGATCGGTGAGTTGTGGGAACCTACATGCTCC-GCCCCGTGCATCTGTTGGCG-CTGGCGT
TTCAAATTAGACCCAGGTTGA-GG-AGCTCGTTGCCGGTGCCCCCGGCCACGAGCAACCCTCGGACCAATACCCCAGGTC
AGGCGGGGCTACCNNNNNNNNNNNNNNNNNNN
>SC363_[organism=Scleria_rehmannii]_[specimen-voucher=GENT:K._Bauters_2015-118]_Scleria_rehmannii_voucher_GENT:K._Bauters_2015-118_genomic_DNA_sequence_contains_ITS1,_5.8S_rRNA_gene,_ITS2
GTAACAAGGTTTCCGTAGGTGAACCTGCGGAAGGATCATTGTCGGTTTTGACTCGTGAAAATACGATCGGAGCACACGTG
ATAGAATCA-TGCTGGCGCGGAG--GCTCCGCTCCAGC---CAACCGGCCACAG---TCGCCGTGCCCTCC-GGGTGCGC
TGGCTGCC-TGGCAGACAAATACGGCGCGGGCTGGCGCCAAGTAACCAGTGATGCGGAGGCGGCGGCGGCA-TATTGTAG
TGCTGC-TTGTGGCTGATGCCTTATG----------------ATT-TTGACATGACTCTCGGCAACGGATATCTCGGCTC
TCGCATCGATGAAGAACGTAGCGAAATGCGATACGTGGTGTGAATTGCAGAATCCCGCGAACCATCGAGTTTTTGAACGC
AAGTTGCGCCCTAGGGACCTGCCCGAGGGCACGCCTGCCTCATGGGCGTAATTAGCCCATCAACGCTTATGTG-TCATAG
CCAAGTCCCTTGTGACGGGCGTGGACCGAAGCGGATGATGGCCCTCCGAGCC-TTGAGGGCAACGGCGGGCCCAAGTGAT
CGTCGGTCGCATGTGTCCGGGAGCGGTCAGTTGTGGGAACCTACATGATCCCGCCCCGTGCATCTGCTGGCTTCCGGCGT
TTAATATTCGACCCAGGTCGG-GG-AACTCGTTGTCGGTGCGTCCGGCCACGAGGAACCCTCGGACCGATACCCCAGGTC
AGGCGGGGCTACCCGCCGAGTTTAAGCATATC
>SC364_[organism=Scleria_pooides]_[specimen-voucher=GENT:K._Bauters_2015-119]_Scleria_pooides_voucher_GENT:K._Bauters_2015-119_genomic_DNA_sequence_contains_ITS1,_5.8S_rRNA_gene,_ITS2
GTAACAAGGTTTCCGTAGGTGAACCTGCGGAAGGATCATTGTCGTTTTTGACTCGGGAAAACACGATCGGAGCACACGTG
ACCGAACCC-CGCTGGTGCGGAC--GCTCCGCTCCAGC---GAACCGGCCACAG---TCGCCGTGCCCTCC-GGGTGCGT
CGGCTGCT-CGGCAG---ATTACGGCGCGGGCTGACGCCAAGTGACCAGCAATGCTGAGGCCGCGGCGGCA-TAATGTAG
CGCCGA-CTGCGGCCGATGCG-AATT----------------ATT-TTGACATGACTCTCGGCAACGGATATCTCGGCTC
TCGCATCGATGAAGAACGTAGCGAAATGCGATACGTGGTGTGAATTGCAGAATCCCGCGAACCATCGAGTTTTTGAACGC
AAGTTGCGCCCTAGGGACCTGCCCGAGGGCACGCCTGCCTCATGGGCGTAATTAGCCCATCAACGCTCATGTG-TCGTAG
CCTCGTCCCTCGTGACGGGCGCGGACCGAAGCGGATGATGGCCCTCCGAGCC-TTGATGGCAGCGGCGGGCCCAAGTGTT
CGTCGGTCGCATGTGTCCGGGATCGGTGAGTTGTGGGAACCTACATGCTCC-GCCCCGTGCATCTGCTGGCGTCTGGCGT
TTCGAATTCGACCCGGGTTGA-GGAAGCTCGTYGCCGGCGCCCCCGGCCACGAGCAACCCTCGGACCGATACCCCAGGTC
AGGCGGGGCTACCCGCTGAGTTTAAGCATATC
>SC365_[organism=Scleria_pooides]_[specimen-voucher=GENT:K._Bauters_2015-122]_Scleria_pooides_voucher_GENT:K._Bauters_2015-122_genomic_DNA_sequence_contains_ITS1,_5.8S_rRNA_gene,_ITS2
NNNACAAGGTTTCCGTAGGTGAACCTGCGGAAGGATCATTGTCGTTTTTGACTCGGGAAAACACGATCGGAGCACACGTG
ACCGAACCC-CGCTGGTGCGGAC--GCTCCGCTCCAGC---GAACCGGCCACAG---TCGCCGTGCCCTCC-GGGTGCGT
CGGCTGCT-CGGCAG---ATTACGGCGCGGGCTGACGCCAAGTGACCAGCAATGCTGAGGCCGCGGCGGCA-TAATGTAG
CGCCGA-CTGCGGCCGATGCG-AATT----------------ATT-TTGACATGACTCTCGGCAACGGATATCTCGGCTC
TCGCATCGATGAAGAACGTAGCGAAATGCGATACGTGGTGTGAATTGCAGAATCCCGCGAACCATCGAGTTTTTGAACGC
AAGTTGCGCCCTAGGGACCTGCCCGAGGGCACGCCTGCCTCATGGGCGTAATTAGCCCATCAACGCTCATGTG-TCGTAG
CCTCGTCCCTCGTGACGGGCGCGGACCGAAGCGGATGATGGCCCTCCGAGCC-TTGATGGCAGCGGCGGGCCCAAGTGTT
CGTCGGTCGCATGTGTCCGGGATCGGTGAGTTGTGGGAACCTACATGCTCC-GCCCCGTGCATCTGCTGGCGTCTGGCGT
TTCGAATTCGACCCGGGTTGA-GGAAGCTCGTTGCCGGCGCCCCCGGCCACGAGCAACCCTCGGACCGATACCCCAGGTC
AGGCGGGGCTACCCGCTGAGTTTAAGCATATC
>SC367_[organism=Scleria_pooides]_[specimen-voucher=GENT:K._Bauters_2015-129]_Scleria_pooides_voucher_GENT:K._Bauters_2015-129_genomic_DNA_sequence_contains_ITS1,_5.8S_rRNA_gene,_ITS2
GTAACAAGGTTTCCGTAGGTGAACCTGCGGAAGGATCATTGTCGTTTTTGACTCGGGAAAACACGATCGGAGCACACGTG
ACCGAACCC-CGCTGGTGCGGAC--GCTCCGCTCCAGC---GAACCGGCCACAG---TCGCCGTGCCCTCC-GGGTGCGT
CGGCTGCT-CGGCAG---ATTACGGCGCGGGCTGACGCCAAGTGACCAGCAATGCTGAGGCCGCGGCGGCA-TAATGTAG
CGCCGA-CTGCGGCCGATGCG-AATT----------------ATT-TTGACATGACTCTCGGCAACGGATATCTCGGCTC
TCGCATCGATGAAGAACGTAGCGAAATGCGATACGTGGTGTGAATTGCAGAATCCCGCGAACCATCGAGTTTTTGAACGC
AAGTTGCGCCCTAGGGACCTGCCCGAGGGCACGCCTGCCTCATGGGCGTAATTAGCCCATCAACGCTCATGTG-TCGTAG
CCTCGTCCCTCGTGACGGGCGCGGACCGAAGCGGATGATGGCCCTCCGAGCC-TTGATGGCAGCGGCGGGCCCAAGTGTT
CGTCGGTCGCATGTGTCCGGGATCGGTGAGTTGTGGGAACCTACATGCTCC-GCCCSGTGCATCTGCTGGCGTCTGGCGT
TTCGAATTCGACCCGGGTTGA-GGAAGCTCGTTGCCGGCGCCCCCGGCCACGAGCAACCCTCGGACCGATACCCCAGGTC
AGGCGGGGCTACCCGCTGAGTTTAAGCATATC
>SC368_[organism=Scleria_pergracilis]_[specimen-voucher=GENT:K._Bauters_2015-139]_Scleria_pergracilis_voucher_GENT:K._Bauters_2015-139_genomic_DNA_sequence_contains_ITS1,_5.8S_rRNA_gene,_ITS2
GTAACAAGGTTTCCGTAGGTGAACCTGCGGAAGGATCATTGTCGGTTTTGACTCGGGAAAACACGATCGGAGCACACGTG
ATAGAACCC-TGCTGGCGCGGAC--GCTCCGCTCCAGC---AAACCGGCCACAG---TCGCCGTGCCCTCC-GGGTGCGT
CGGCTGCT-TGGCAG---ATTACGGCGCGGGCTGACGCCAAGTGACCAGCGATGCTGAGGCCGTGGCGGCA-TAATGTAG
TGCCGA-GTGCGGCTGACGCC-AATG----------------ATT-TTGACATGACTCTCGGCAACGGATATCTCGGCTC
TCGCATCGATGAAGAACGTAGCGAAATGCGATACGTGGTGTGAATTGCAGAATCCCGCGAACCATCGAGTTTTTGAACGC
AAGTTGCGCCCTAGGGACCTGCCCGAGGGCACGCCTGCCTCATGGGCGTAATTAGCCCATCAACGCTCACGTG-TCGTAG
CCATGTCCCTTGTGACGGGCGCGGACCGAAGCGGATGATGGCCCTCCGAGCC-TTGAGGGCAACGGCGGGCCCAAGTGTT
CGTCGGTCGCATGTGTCCGGGATCGGTGAGTTGTGGGAACCTACATGCTCC-GCCCCGTGCATCTGCTGGCGTCTGGCGT
TTCAAACTCGACCCAGGTTGA-GG-AGCTCGTTGCCGGTGCCCCCGGCCACGAGCAACCCTCGGACCGATACCCCAGGTC
AGGCGGGGCTACCCGCTGAGTTTAAGCATATC
>SC369_[organism=Scleria_rehmannii]_[specimen-voucher=GENT:K._Bauters_2015-140]_Scleria_pergracilis_voucher_GENT:K._Bauters_2015-140_genomic_DNA_sequence_contains_ITS1,_5.8S_rRNA_gene,_ITS2
GTAACAAGGTTTCCGTAGGTGAACCTGCGGAAGGATCATTGTCGGTTTTGACTCGTGAAAATACGATCGGAGCACACGTG
ATAGAATCA-TGCTGGCGCGGAG--GCTCCGCTCCAGC---CAACCGGCCACAG---TCGCCGTGCCCTCC-GGGTGCGC
TGGCTGCC-TGGCAGACAAATACGGCGCGGGCTGGCGCCAAGTAACCAGTGATGCGGAGGCGGCGGCGGCA-TATTGTAG
TGCTGC-TTGTGGCTGATGCCTTATG----------------ATT-TTGACATGACTCTCGGCAACGGATATCTCGGCTC
TCGCATCGATGAAGAACGTAGCGAAATGCGATACGTGGTGTGAATTGCAGAATCCCGCGAACCATCGAGTTTTTGAACGC
AAGTTGCGCCCTAGGGACCTGCCCGAGGGCACGCCTGCCTCATGGGCGTAATTAGCCCATCAACGCTTATGTG-TCATAG
CCAAGTCCCTTGTGACGGGCGTGGACCGAAGCGGATGATGGCCCTCCGAGCC-TTGAGGGCAACGGCGGGCCCAAGTGAT
CGTCGGTCGCATGTGTCCGGGAGCGGTCAGTTGTGGGAACCTACATGATCCCGCCCCGTGCATCTGCTGGCTTCCGGCGT
TTAATATTCGACCCAGGTCGG-GG-AACTCGTTGTCGGTGCGTCCGGCCACGAGGAACCCTCGGACCGATACCCCAGGTC
AGGCGGGGCTACCCGCCGAGTTTAAGCATATC
>SC371_[organism=Scleria_suaveolens]_[specimen-voucher=GENT:K._Bauters_2015-150]_Scleria_suaveolens_voucher_GENT:K._Bauters_2015-150_genomic_DNA_sequence_contains_ITS1,_5.8S_rRNA_gene,_ITS2
GTAACAAGGTTTCCGTAGGTGAACCTGCGGAAGGATCATTGTCGGTTTTGACTCGGGAAAACACGATCGGAGCACACGTG
ACAGAACCC-TGCTGGCGCGGAC--GCTCCGCTCCAGC---AAACCGGCCACAG---TCGACGTGCCCTCC-GGGTGCAT
TGGCTGCT-TGGCAG---ATTACGGCGCGGGCTGACGCCAAGTGACCAGCGATGCTGAGGCCGCGGCGGCA-TAATGTAG
TGCCGA-GCGCGGCTGATGCC-AATG----------------ATT-TTGACATGACTCTCGGCAACGGATATCTCGGCTC
TCGCATCGATGAAGAACGTAGCGAAATGCGATACGTGGTGTGAATTGCAGAATCCCGTGAACCATCGAGTTTTTGAACGC
AAGTTGCGCCCTAGGGACCTGCCCGAGGGCACGCCTGCCTCATGGGCGTAATTAGCCCATCAACGCTCATGTG-TCGTAG
CCATGTCCCTTGTGACGGGCGCGGACCGAAGCGGATGATGGCCCTCCGAGCC-TCGAGGGCAGCGGCGGGCCCAAGTGTT
CGTCGGTCGCATGTGTCCGGGATCGGTGAGTTGTGGGAACCTACATGCTCC-GCCCCGTGCATCTGCTGGCGTTTGGCGT
TTCAAATTCGACCCAGGTTGA-GG-AGCTCGTTGCCGGTTCCCCCGGCCACGATCAACCCTCGGACCGATACCCCAGGTC
AGGCGGGGCTACCCGCTGAGTTTAAGCATATC
>SC372_[organism=Scleria_pergracilis]_[specimen-voucher=GENT:K._Bauters_2015-151]_Scleria_pergracilis_voucher_GENT:K._Bauters_2015-151_genomic_DNA_sequence_contains_ITS1,_5.8S_rRNA_gene,_ITS2
GTAACAAGGTTTCCGTAGGTGAACCTGCGGAAGGATCATTGTCGGTTTTGACTCGGGAAAACACGATCGGAGCACACGTG
ATAGAACCC-TGCTGGCGCGGAC--GCTCCGCTCCAGC---AAACCGGCCACAG---TCGCCGTGCCCTCC-GGGTGCGT
CGGCTGCT-TGGCAG---ATTACGGCGCGGGCTGACGCCAAGTGACCAGCGATGCTGAGGCCGTGGCGGCA-TAATGTAG
TGCCGA-GTGCGGCTGACGCC-AATG----------------ATT-TTGACATGACTCTCGGCAACGGATATCTCGGCTC
TCGCATCGATGAAGAACGTAGCGAAATGCGATACGTGGTGTGAATTGCAGAATCCCGCGAACCATCGAGTTTTTGAACGC
AAGTTGCGCCCTAGGGACCTGCCCGAGGGCACGCCTGCCTCATGGGCGTAATTAGCCCATCAACGCTCACGTG-TCGTAG
CCATGTCCCTTGTGACGGGCGCGGACCGAAGCGGATGATGGCCCTCCGAGCC-TTGAGGGCAACGGCGGGCCCAAGTGTT
CGTCGGTCGCATGTGTCCGGGATCGGTGAGTTGTGGGAACCTACATGCTCC-GCCCCGTGCATCTGCTGGCGTCTGGCGT
TTCAAACTCGACCCAGGTTGA-GG-AGCTCGTTGCCGGTGCCCCCGGCCACGAGCAACCCTCGGACCGATACCCCAGGTC
AGGCGGGGCTACCCGCTGAGTTTAAGCATATN
>SC373_[organism=Scleria_flexuosa]_[specimen-voucher=GENT:K._Bauters_2015-152]_Scleria_flexuosa_voucher_GENT:K._Bauters_2015-152_genomic_DNA_sequence_contains_ITS1,_5.8S_rRNA_gene,_ITS2
GTAACAAGGTTTCCGTAGGTGAACCTGCGGAAGGATCATTGTCGGTTTTGACTCGTGAAAACACGATCGGAGCACACGTG
ATAGAACCC-AGTTGGTGCGGAG--GCTCATCTCCAGC---CAACCGGCCACAG---TCGACGTGCCCTCC-GGGTGTGT
TGGCTGCC-TGGCAG---AATACGGCGCGGGCTGACGCCAAGTAACCAGCGATGCGGAGGCGGAGGCGGCA-TATTATAG
TGCTGC-TTCTGGCTGATGCC-AATG----------------ATT-TTGACATGACTCTCGGCAACGGATATCTCGGCTC
TCGCATCGATGAAGAACGTAGCGAAATGCGATACGTGGTGTGAATTGCAGAATCCCGCGAACCATCGAGTTTTTGAACGC
AAGTTGCGCCCTAGGGACCTGCCCGAGGGCACGCCTGCCTCATGGGCGTAATTAGCCCATCAACGCTCATGTT-TCATTG
CCAAGTCCCTTGTGACGGGCGTGGACCGAAGCGGATGATGGCCCTCCGAGCC-TTGATGGCAACGGCGGGCCCAAGTGTT
CGTCCGTCGCATGTGTCCGGGAGCGGTGAGTTGTGGTTACCTACATGATCC-GGCCCGTGCATCTGCTGGCGTCCGGCGT
TTAAAATTCGACCCAGGTTGA-GG-AGCTCGTTGTCGGTGTGTCCGGCCACGAGGAACCCTCGGACCAATACCCCAGGTC
AGGCGGGGCTACCCGCCGAGTTTAAGCATATC
>SC376_[organism=Scleria_dregeana]_[specimen-voucher=GENT:K._Bauters_2015-159]_Scleria_dregeana_voucher_GENT:K._Bauters_2015-159_genomic_DNA_sequence_contains_ITS1,_5.8S_rRNA_gene,_ITS2
NNNNNNNNNNNNNNNNNNNNNNNNNNNNNGAAGGATCATTGTCGGTTTTGACTCGGGAAAACACGATCGGAGCACACGTG
ACAGAACCC-TGCTGGTGCGGAA--GCTCCGCTCCAGC---AAACCGGCCACAG---TCGCCGT-CCCTCC-GGGTGCGT
CGGCTGC--TGGCAG---ATTTCGGCGCGGGCTGACGCCAAGTGACCAGCGATGC-GAGGCCGCGGCGGCA-TAATGTAG
TGCCGA-GTGCGGCTGATGCC-AATG----------------ATT-TTGACATGACTCTCGGCAACGGATATCTCGGCTC
TCGCATCGATGAAGAACGTAGCGAAATGCGATACGTGGTGTGAATTGCAGAATCCCGCGAACCATCGAGTTTTTGAACGC
AAGTTGCGCCCTAGGGATCTGCCCGAGGGCACGCCTGCCTCATGGGCGTAATTAGCCCATCAACGCTCATGTG-TCGTCG
CCATGTCCCTTGTGACGGGCGCGGACTGAAGCGGATGATGGCCCTCCGAGCC-TTGAGGGCAACGGCGGGCCCAAGTGTT
CGTCGGTCGCATGTGTCCGGGATCGGTGAGTTGTGGGAACCTACATGCTCC-GCCCCGTGCATCTGTTGGCG-CTGGCGT
TTCAAATTAGACCCAGGTTGA-GG-AGCTCGTTGCCGGTGCCCCCGGCCACGAGCAACCCTCGGACCAATACCCCAGGTC
AGGCGGGGCTACCCGCTGAGTTTAAGCATATC
>SC378_[organism=Scleria_bulbifera]_[specimen-voucher=GENT:K._Bauters_2015-163]_Scleria_bulbifera_voucher_GENT:K._Bauters_2015-163_genomic_DNA_sequence_contains_ITS1,_5.8S_rRNA_gene,_ITS2
NNNNNNNNNNNNNNNNNNNNNNNNNNNNNNNNNNNNNNNNNNNNNNNNNNNNNNNNNNNNNNNNNNNNNNNNNNNNNNNN
NNNNNNNNN-NNNNNNNNNNNNN--NNNNNNNNNNNNN-NNNNNNNNNNNNNNN---NNNNNNNNNNNNNN-NNNNNNNN
NNNNNNNN-NNGCAG---AATACGGCGCGGGCTGGCGCCAAGTAACCAGCGATGCGGAAGCGGCGGCGGCA-TATTGTAG
TGCTGC-TTGTGGCTGATGCC-TATG----------------ATT-TTGACATGACTCTCGGCAACGGATATCTCGGCTC
TCGCATCGATGAAGAACGTAGCGAAATGCGATACGTGGTGTGAATTGCAGAATCCCGCGAACCATCGAGTTTTTGAACGC
AAGTTGCGCCCTAGGGACCTGCCCGAGGGCACGCCTGCCTCATGGGCGTAATTAGCCCATCAACGCTTATGTG-TCATAG
CCAAGTCCCTTGTGACGGGCGTGGACCGAAGCGGATGATGGCCCTCCGAGCC-TTGAGGGCAACGGTGGGCCCAAGTGTT
CGTCCGTCGCATGTGTTCGGGAGCGGTGAGTTGTGGGAACCTACATGATCCCGCCCCGTGCATTTGCTGGCGTCCGGCGT
TTAAAATTCGACCCAGGTTGA-GG-AGCTCGTTGTCGGTNNNNNNNNNNNNNNNNNNNNNNNNNNNNNNNNNNNNNNNNN
NNNNNNNNNNNNNNNNNNNNNNNNNNNNNNNN
>SC381_[organism=Scleria_bequaertii]_[specimen-voucher=GENT:K._Bauters_2015-171]_Scleria_bequaertii_voucher_GENT:K._Bauters_2015-171_genomic_DNA_sequence_contains_ITS1,_5.8S_rRNA_gene,_ITS2
NNAACAAGGTTTCCGTAGGTGAACCTGCGGAAGGATCATTGTCGGTTTTGACCCGTGCAAACACGATCGGAGCACACGTG
ATAGAACCC-TGCTGGCGCGGAG--ACTCTGCTCCAGC---TAACCGGCCACAG---TCGCCGTGCCCTCC-GGGTGCGT
TGGCTGCC-TGGCAG---AATACGGCGCAGGCTGGCGCCAAGTAACCAGCGATGCGGAGGCGGCGGCGGCA-TATTGTAG
TGCTGC-TTGTGGCTGATGCC-TATG----------------ATT-TTGACATGACTCTCGGCAACGGATATCTCGGCTC
TCGCATCGATGAAGAACGTAGCGAAATGCGATACGTGGTGTGAATTGCAGAATCCCGCGAACCATCGAGTTTTTGAACGC
AAGTTGCGCCCTAGGGACCTGCCCGAGGGCACGCCTGCCTCATGGGCGTAATTAGCCCATCAACGCTCATGTG-TCATAG
CCATGTCCCTTGTGACGGGCGTGGACCGAAGCGGATGATGGCCCTCCGAGCC-TTGAGGGCAACGGTGGGCCCAAGTGCT
CGTCGGTCGCATGTGTCCGGGAGCGGTGAGTTGTGGGAACCTACATGATCCTGCCTCGTGCATTTGCTGGCGTCCGGCGC
TTAAAATTCGACCCAGGTTGA-GG-AGCTCGTTGTCGGTGCGTCCGGCCATGAGGAACCCTCGGACCGATACCCCAGGTC
AGGCGGGGCTACCCGCCGAGTTTAAGCATATC
>SC382_[organism=Scleria_paupercula]_[specimen-voucher=GENT:K._Bauters_2015-172]_Scleria_paupercula_voucher_GENT:K._Bauters_2015-172_genomic_DNA_sequence_contains_ITS1,_5.8S_rRNA_gene,_ITS2
NTAACAAGGTTTCCGTAGGTGAACCTGCGGAAGGATCATTGTCGGTTTTGACTCGGGAAAACACGATCGGAGCACACGTG
ACAGAACCC-TGCTGGCGCGGAG--GCTCCGCTCCAGC---AAACCGGCCACAG---TCGCCGTGCCCCCCCGGGTGCGT
CGGCTGCCTTGGCAG---ATTACGGCGCGGGCTGACGCCAAGTGACCAGCGATGCTGAGGCGGCGGCGGCA-TAATCTAG
TGCCGC-GTGCGGCTGAYGCC-AATG----------------ATT-TCGACATGACTCTCGGCAACGGATATCTCGGCTC
TCGCATCGATGAAGAACGTAGCGAAATGCGATACGTGGTGTGAATTGCAGAATCCCGTGAACCATCGAGTTTTTGAACGC
AAGTTGCGCCCTAGGGACCTTCCCGAGGGCACGCCTGCCTCATGGGCGTAATTAGCCCATCAACGCTCGTGTG-TCGTAG
CCATGTCCCTTGTGACGGGCGTGGACCGAMGCGGATGATGGCCCTCCGAGCC-TTGAGGGCGACGGTGGGCCCAAGTGTT
CGTCGGTCGCATGTGTACGGGATCGGTGAGTTGTGGGAACCTACATGCTCC-GCCCTGTGCATCTGCTGGCGTCTGGCGT
TTCAAATTCGACCCAGGTTGA-GG-AGCTCGTTGTCGGTGCCCCCGGCCACGTGGAACCCTCGGACCGATACCCCAGGTC
AGGCGGGGCTACCCGCTGAGTTTAAGCATATC
>SC383_[organism=Scleria_pergracilis]_[specimen-voucher=GENT:K._Bauters_2015-178]_Scleria_pergracilis_voucher_GENT:K._Bauters_2015-178_genomic_DNA_sequence_contains_ITS1,_5.8S_rRNA_gene,_ITS2
GTAACAAGGTTTCCGTAGGTGAACCTGCGGAAGGATCATTGTCGGTTTTGACTCGGGAAAACACGATCGGAGCACACGTG
ATAGAACCC-TGCTGGCGCGGAC--GCTCCGCTCCAGC---AAACCGGCCACAG---TCGCCGTGCCCTCC-GGGTGCGT
CGGCTGCT-TGGCAG---ATTACGGCGCGGGCTGACGCCAAGTGACCAGCGATGCTGAGGCCGTGGCGGCA-TAATGTAG
TGCCGA-GTGCGGCTGACGCC-AATG----------------ATT-TTGACATGACTCTCGGCAACGGATATCTCGGCTC
TCGCATCGATGAAGAACGTAGCGAAATGCGATACGTGGTGTGAATTGCAGAATCCCGCGAACCATCGAGTTTTTGAACGC
AAGTTGCGCCCTAGGGACCTGCCCGAGGGCACGCCTGCCTCATGGGCGTAATTAGCCCATCAACGCTCACGTG-TCGTAG
CCATGTCCCTTGTGACGGGCGCGGACCGAAGCGGATGATGGCCCTCCGAGCC-TTGAGGGCAACGGCGGGCCCAAGTGTT
CGTCGGTCGCATGTGTCCGGGATCGGTGAGTTGTGGGAACCTACATGCTCC-GCCCCGTGCATCTGCTGGCGTCTGGCGT
TTCAAACTCGACCCAGGTTGA-GG-AGCTCGTTGCCGGTGCCCCCGGCCACGAGCAACCCTCGGACCGATACCCCAGGTC
AGGCGGGGCTACCCGCTGAGTTTAAGCATATC
>SC384_[organism=Scleria_dregeana]_[specimen-voucher=GENT:K._Bauters_2015-184]_Scleria_dregeana_voucher_GENT:K._Bauters_2015-184_genomic_DNA_sequence_contains_ITS1,_5.8S_rRNA_gene,_ITS2
NTAACAAGGTTTCCGTAGGTGAACCTGCGGAAGGATCATTGTCGGTTTTGACTCGGGAAAACACGATCGGAGCACACGTG
ACAGAACCC-TGCTGGTGCGGAA--GCTCCGCTCCAGC---AAACCGGCCACAG---TCGCCGTGCCCTCC-GGGTGCGT
CGGCTGCT-TGGCAG---ATTACGGCGCGGGCTGACGCCAAGTGACCAGCGATGCTGAGGCCGCGGCGGCA-TAATGTAG
TGCCGA-GTGCGGCTGATGCC-AATG----------------ATT-TTGACATGACTCTCGGCAACGGATATCTCGGCTC
TCGCATCGATGAAGAACGTAGCGAAATGCGATACGTGGTGTGAATTGCAGAATCCCGCGAACCATCGAGTTTTTGAACGC
AAGTTGCGCCCTAGGGATCTGCCCGAGGGCACGCCTGCCTCATGGGCGTAATTAGCCCATCAACGCTCATGTG-TCGTCG
CCATGTCCCTTGTGACGGGCGCGGACTGAAGCGGATGATGGCCCTCCGAGCC-TTGAGGGCAACGGCGGGCCCAAGTGTT
CGTCGGTCGCATGTGTCCGGGATCGGTGAGTTGTGGGAACCTACATGCTCC-GCCCCGTGCATCTGTTGGCG-CTGGCGT
TTCAAATTAGACCCAGGTTGA-GG-AGCTCGTTGCCGGTGCCCCCGGCCACGAGCAACCCTCGGACCAATACCCCAGGTC
AGGCGGGGCTACCCGCTGAGTTTAAGCATATC
>SC386_[organism=Scleria_pooides]_[specimen-voucher=GENT:K._Bauters_2015-189]_Scleria_pooides_voucher_GENT:K._Bauters_2015-189_genomic_DNA_sequence_contains_ITS1,_5.8S_rRNA_gene,_ITS2
NNNNNNNNNNNNNNNNNNNNNNNNNNNNNNNNNNNNNNNNNNNNNNNNNNNNNNNNNNNNNNNNNNNNNNNNNNNNNNNN
NNNNNNNNN-NNNNNNNNNNNNN--NNNNNNNNNNNNN---NNNNNNNNNNNNN---NNNNNNNNNNNNNN-NNNNNNNN
NNNNNNNN-NNNNNN---NNNNNNNNNNNNNCTGACGCCAAGTGACCAGCAATGCTGAGGCCGCGGCGGCA-TAATGTAG
CGCCGA-CTGCGGCCGATGCG-AATT----------------ATT-TTGACATGACTCTCGGCAACGGATATCTCGGCTC
TCGCATCGATGAAGAACGTAGCGAAATGCGATACGTGGTGTGAATTGCAGAATCCCGCGAACCATCGAGTTTTTGAACGC
AAGTTGCGCCCTAGGGACCTGCCCGAGGGCACGCCTGCCTCATGGGCGTAATTAGCCCATCAACGCTCATGTG-TCGTAG
CCTCGTCCCTCGTGACGGGCGCGGACCGAAGCGGATGATGGCCCTCCGAGCC-TTGATGGCAGCGGCGGGCCCAAGTGTT
CGTCGGTCGCATGTGTCCGGGATCGGTGAGTTGTGGGAACCTACATGCTCC-GCCCCGTGCATCTGCTGGCGTCTGGCGT
TTCGAATTCGACCCGGGTTGA-GGAAGCTCGTCGCCGGCGCCCCCGGCCACGAGCAACCCTCGGACCGATACCCCAGGTC
AGGCGGGGCTACCCGCTGAGTTTAANNNNNNN
>SC387_[organism=Scleria_paupercula]_[specimen-voucher=GENT:K._Bauters_2015-195]_Scleria_paupercula_voucher_GENT:K._Bauters_2015-195_genomic_DNA_sequence_contains_ITS1,_5.8S_rRNA_gene,_ITS2
NNNNNNNNNNNNNNNNNNNNNNNNNNNNNNNNNNNNNNNNNNNNNNNNNNNNNNNNNNNNNNNNNNNNNNNNNNNNNNNN
NNNNNNNNN-NNNNNNNNNNNNN--NNNNNNNNNNNNN---NNNNNNNNNNNNN---NNNNNNTGCCCCCCCGGGTGCGT
CGGCTGCCTTGGCAG---ATTACGGCGCGGGCTGACGCCAAGTGACCAGCGATGCTGAGGCGGCGGCGGCA-TAATCTAG
TGCCGC-GTGCGGCTGACGCC-AATG----------------ATT-TCGACATGACTCTCGGCAACGGATATCTCGGCTC
TCGCATCGATGAAGAACGTAGCGAAATGCGATACGTGGTGTGAATTGCAGAATCCCGTGAACCATCGAGTTTTTGAACGC
AAGTTGCGCCCTAGGGACCTTCCCGAGGGCACGCCTGCCTCATGGGCGTAATTAGCCCATCAACGCTCGTGTG-TCGTAG
CCATGTCCCTTGTGACGGGCGTGGACCGACGCGGATGATGGCCCTCCGAGCC-TTGAGGGCGACGGTGGGCCCAAGTGTT
CGTCGGTCGCATGTGTACGGGATCGGTGAGTTGTGGGAACCTACATGCTCC-GCCCTGTGCATCTGCTGGCGTCTGGCGT
TTCAAATTCGACCCAGGTTGA-GG-AGCTCGTTGTCGGTGCCCCCGGCCACGTGGAACCCTCGGACCGATACCCCAGGTC
AGGCGGGGCTACCCGCTGAGTTTAAGCATATC
>SC389_[organism=Scleria_welwitschii]_[specimen-voucher=GENT:K._Bauters_2015-198]_Scleria_welwitschii_voucher_GENT:K._Bauters_2015-198_genomic_DNA_sequence_contains_ITS1,_5.8S_rRNA_gene,_ITS2
NNNNNNNNNNNNNNNNNNNNNNNNNNNNNNNNNNNNNNNNGTCGGTTTTGACTCGTGAAAACACGATCGGAGCACATGTG
ATAGAACCC-TGCTGGCGCGGAG--GCTCCGCTCCAGC---CAACCGGCCACAG---TCGCCGCGCCCTCC-GGGTGCGT
TGGCTGCC-TGGCAG---AATACGGCGCGGGCTGGCGCCAAGTAACCAGCGATGCGGAGGCGGCGGCGGCA-TATTGTAG
TGCCGC-TTGCGGCTGATGCC-TATG----------------ATT-TTTACATGACTCTCGGCAACGGATATCTCGGCTC
TCGCATCGATGAAGAACGTAGCGAAATGCGATACGTGGTGTGAATTGCAGAATCCCGCGAACCATCGAGTTTTTGAACGC
AAGTTGCGCCCTAGGGACCTGCCCGAGGGCACGCCTGCCTCATGGGCGTAATTAGCCCATCAACGCTTATGTG-TCATAG
CCAAGTCCCTTGTGACGGGCGTGGACCGAAGCGGATGATGGCCCTCCGAGCC-TTGAGGGNNNNNNNNNNNNNNNNNNNN
NNNNNNNNNNNNNNNNNNNNNNNNNNNNNNNNNNNNNNNNNNNNNNNNNNNNNNNNNNNNNNNNNNNNNNNNNNNNNNNN
NNNNNNNNNNNNNNNNNNNNN-NN-NNNNNNNNNNNNNNNNNNNNNNNNNNNNNNNNNNNNNNNNNNNNNNNNNNNNNNN
NNNNNNNNNNNNNNNNNNNNNNNNNNNNNNNN
>SC390_[organism=Scleria_dregeana]_[specimen-voucher=GENT:K._Bauters_2015-200]_Scleria_dregeana_voucher_GENT:K._Bauters_2015-200_genomic_DNA_sequence_contains_ITS1,_5.8S_rRNA_gene,_ITS2
GTAACAAGGTTTCCGTAGGTGAACCTGCGGAAGGATCATTGTCGGTTTTGACTCGGGAAAACACGATCGGAGCACACGTG
ACAGAACCC-TGCTGGTGCGGAA--GCTCCGCTCCAGC---AAACCGGCCACAG---TCGCCGTGCCCTCC-GGGTGCGT
CGGCTGCT-TGGCAG---ATTACGGCGCGGGCTGACGCCAAGTGACCAGCGATGCTGAGGCCGCGGCGGCA-TAATGTAG
TGCCGA-GTGCGGCTGATGCC-AATG----------------ATT-TTGACATGACTCTCGGCAACGGATATCTCGGCTC
TCGCATCGATGAAGAACGTAGCGAAATGCGATACGTGGTGTGAATTGCAGAATCCCGCGAACCATCGAGTTTTTGAACGC
AAGTTGCGCCCTAGGGATCTGCCCGAGGGCACGCCTGCCTCATGGGCGTAATTAGCCCATCAACGCTCATGTG-TCGTCG
CCATGTCCCTTGTGACGGGCGCGGACTGAAGCGGATGATGGCCCTCCGAGCC-TTGAGGGCAACGGCGGGCCCAAGTGTT
CGTCGGTCGCATGTGTCCGGGATCGGTGAGTTGTGGGAACCTACATGCTCC-GCCCCGTGCATCTGTTGGCG-CTGGCGT
TTCAAATTAGACCCAGGTTGA-GG-AGCTCGTTGCCGGTGCCCCCGGCCACGAGCAACCCTCGGACCAATACCCCAGGTC
AGGCGGGGCTACCCGCTGAGTTTAAGCATATC
>SC391_[organism=Scleria_pooides]_[specimen-voucher=GENT:K._Bauters_2015-207]_Scleria_pooides_voucher_GENT:K._Bauters_2015-207_genomic_DNA_sequence_contains_ITS1,_5.8S_rRNA_gene,_ITS2
GTAACAAGGTTTCCGTAGGTGAACCTGCGGAAGGATCATTGTCGTTTTTGACTCGGGAAAACACGATCGGAGCACACGTG
ACCGAACCC-CGCTGGTGCGGAC--GCTCCGCTCCAGC---GAACCGGCCACAG---TCGCCGTGCCCTCC-GGGTGCGT
CGGCTGCT-CGGCAG---ATTACGGCGCGGGCTGACGCCAAGTGACCAGCAATGCTGAGGCCGCGGCGGCA-TAATGTAG
CGCCGA-CTGCGGCCGATGCG-AATT----------------ATT-TTGACATGACTCTCGGCAACGGATATCTCGGCTC
TCGCATCGATGAAGAACGTAGCGAAATGCGATACGTGGTGTGAATTGCAGAATCCCGCGAACCATCGAGTTTTTGAACGC
AAGTTGCGCCCTAGGGACCTGCCCGAGGGCACGCCTGCCTCATGGGCGTAATTAGCCCATCAACGCTCATGTG-TCGTAG
CCTCGTCCCTCGTGACGGGCGCGGACCGAAGCGGATGATGGCCCTCCGAGCC-TTGATGGCAGCGGCGGGCCCAAGTGTT
CGTCGGTCGCATGTGTCCGGGATCGGTGAGTTGTGGGAACCTACATGCTCC-GCCCCGTGCATCTGCTGGCGTCTGGCGT
TTCGAATTCGACCCGGGTTGA-GGAAGCTCGTTGCCGGCGCCCCCGGCCACGAGCAACCCTCGGACCGATACCCCAGGTC
AGGCGGGGCTACCCGCTGAGTTTAAGCATATC
>SC433_[organism=Scleria_XXX]_[specimen-voucher=GENT:M._Richards_18887]_Scleria_XXX_voucher_GENT:M._Richards_18887_genomic_DNA_sequence_contains_ITS1,_5.8S_rRNA_gene,_ITS2
GTAACAAGGTTTCCGTAGGTGAACCTGCGGAAGGATCATTGTCGG--TTGACTCGTGAAAACACGATCGGAGCACACGTG
ATAGAACCC-TGCTGGCGCGGAG--GCTCCGCTCCAGC---CAACCGGCCACAG---TCGTCGTGCCCTCC-GGGTGCGT
TGGCTGCC-TGGCAG---AATACGGCGCGGGCTGGCGCCAAGTAACCAGCGATGCGGAGGCGGCGGCGGCA-TATTATAG
TGCTGC-TTCTGGCCGATGCC-TATG----------------ATT-TTGACATGACTCTCGGCAACGGATATCTCGGCTC
TCGCATCGATGAAGAACGTAGCGAAATGCGATACGTGGTGTGAATTGCAGAATCCCGCGAACCATCGAGTTTTTGAACGC
AAGTTGCGCCCTAGGGACCTGCCCGAGGGCACGCCTGCCTCATGGGCGTAATTAGCCCATCAACGCTTATGTG-TCATAG
CCAAGTCCTTTGTGACGGGCGTGGACCGAAGCGGATGATGGCCCTCCGAGCC-TTGAGGGCAACGGTGGGCCCAAGTGTT
CGTCGGTCGCATGTGTTCGGGAGCGGTGAGTTGTGGGAACCTACATGATCCCGCCCCGTGCATTTGCTGACGTCCGGCGT
TTAAAATTCGACCCAGGTTGA-GG-AGCTCGTTGTCGGTGCGTCCGGCCACGAGGAACCCTCGGACCGATACCCCAGGTC
AGGCGGGGCTACCCGCCGAGTTTAAGCATATC
>SC434_[organism=Scleria_vesey-fitzgeraldii]_[specimen-voucher=GENT:E.A._Robinson_5513]_Scleria_vesey-fitzgeraldii_voucher_GENT:E.A._Robinson_5513_genomic_DNA_sequence_contains_ITS1,_5.8S_rRNA_gene,_ITS2
GTAACAAGGTTTCCGTAGGTGAACCTGCGGAAGGATCATTGTCGGTTTTGACTCGTGAAAACACGATCGGAGCACACGTG
ATAGAACCC-TGCTGGCGCGGAGGCGCTCCGCTCCAGC---CAACCGGCCACAG---TCGCCGTGCCCTCA-GGGTGCGC
TGGCTGCC-TGGCAG---AATACGGCGCGGGCTGACGCCAAGTAACCAGCGATGCGGAGGC---------A-TATTGTTG
TGCTCC-TTGTGGCTGATGCC-AATG----------------ATT-TTGACATGACTCTCGGCAACGGATATCTCGGCTC
TCGCATCGATGAAGAACGTAGCGAAATGCGATACGTGGTGTGAATTGCAGAATCCCGCGAACCATCGAGTTTTTGAACGC
AAGTTGCGCCCTAGGGACCTGCCCGAGGGCACGCCTGCCTCATGGGCGTAATTAGCCCATCAACGCTCATGTG-CCGTAG
CCATGTCCCTTGTGACGGGCGTGGACCGTAGCGGATGATGGCCCTCCGAGCC-TCGAGGGCAACGGCGGGCCCAAGTGTT
TGTCGGTCGCATGTGTCTGGGAGCGGTGAGTTGTGGGAACCTACATGCTCC-GCCCCGTGCATCTGCTGGCGTCCGGCGT
TTCAAATTCGACCCCAGTTGA-GG-AGCTCGTTGTCGGTGCGTCCGGCCATGAGGAACCCTCGGACCGATACCCCAGGTC
AGGCGGGGGTACCCGCTGAGTTTAAGCATATC
>SC435_[organism=Scleria_XXX]_[specimen-voucher=MO:Ngok_Banak_1736]_Scleria_XXX_voucher_MO:Ngok_Banak_1736_genomic_DNA_sequence_contains_ITS1,_5.8S_rRNA_gene,_ITS2
GTAACAAGGTTTCCGTAGGTGAACCTGCGGAAGGATCATTGTCGGTTTTGACTCGTGAAAACACGATCGGAGCACACGTG
ATAGAACCC-TGCTGGCGTGGAG--GCTCTGCTCCAGC---CAACCGGCCACAG---TCGCCGTGCCCTGC-GGGTGCGT
TGGCTGTC-TGGCAG---AACAAGGCGCGGGCTGACGCCAAGTAACCAGCGGTGCGGAGGCGGCGGCGGCA--TTTGTAG
TGCTGC-TTGTGGCTGATGCC-AATG----------------ATT-TTGACATGACTCTCGGCAACGGATATCTCGGCTC
TCGCATCGATGAAGAACGTAGCGAAATGCGATACGTGGTGTGAATTGCAGAATCCCGCGAACCATCGAGTTTTTGAACGC
AAGTTGCGCCCTAGGGACCTGCCCGAGGGCACGCCTGCCTCATGGGCGTAATTAGCCCATCAACGCTCCTGTC-TCATAG
CCATGTCCCTTGTGACGGGCGTGGACCGAAGCGGATGATGGCCCTCCGAGCC-TTGAGGGCAACGGCGGGCCCAAGTGTT
CGTCGGTCGCATGTGTCCGGGAGCGGTGAGTTGTGGGAACCTACATGCTCC-GCCTCGTGCATCTGCTGACGTCCGGCGT
TTCAAGTTTGACCCAGGTTGAGGG-AGCTCGTTGTCGGTGCGGCCGGCCACGAGGAACCCTCGGACCGATACCCCAGGTC
AGGCGGGGCAACCCGCCGAGTTTAAGCATATC
>SC436_[organism=Scleria_XXX]_[specimen-voucher=MO:Adam_29622]_Scleria_XXX_voucher_MO:Adam_29622_genomic_DNA_sequence_contains_ITS1,_5.8S_rRNA_gene,_ITS2
GTAACAAGGTTTCCGTAGGTGAACCTGCGGAAGGATCATTGTCGGTTTTGACTCGTGAAAACACGATCGGAGCACATGTG
ATAGAACCCTTGCTGGCGTGGAG--GCTCTGCTCCAGC---CAACCGGCCACAG---TCGCAGTGCCCTGC-GGGTGCGT
TGGCTGTC-TGGCAG---AACAAGGCGCGGGCTGACGCCAAGTAACCAGCGATGCGGAGGCGGCGGCGGCA--TTTGTAG
TGCTGC-TTGTGGCTGATGCC-AATG----------------ATT-TTGACATGACTCTCGGCAACGGATATCTCGGCTC
TCGCATCGATGAAGAACGTAGCGAAATGCGATACGTGGTGTGAATTGCAGAATCCCGCGAACCATCGAGTTTTTGAACGC
AAGTTGCGCCCTAGGGACCTGCCCGAGGGCACGCCTGCCTCATGGGCGTAATTAGCCCATCAACGCTCCTGTC-TCATAG
CCATGTCCCTTGTGACGGGCGTGGATGGAAGCGGATGATGGCCCTCCGAGCC-TTGAGGGCAACGGCGGGCCCAAGTGTT
CGTCGGTCGCATGTGTCCGGGAGCGGTGAGTTGTGGGAACCTACATGCTCC-GCCTCGTGCATCTGCTGACGTCCGGCGT
TTCAAATTTGACCCAGGTTGA-GG-AGCTCGTTGTCGGTGCGGCCGGCCACGAGGAACCCTCGGACCGATACCCCAGGTC
AGGCGGGGCAACCCGCCGAGTTTAAGCATATC
>SC437_[organism=Scleria_angustifolia]_[specimen-voucher=GENT:E.A._Robinson_6623]_Scleria_angustifolia_voucher_GENT:E.A._Robinson_6623_genomic_DNA_sequence_contains_ITS1,_5.8S_rRNA_gene,_ITS2
GTAACAAGGTTTCCGTAGGTGAACCTGCGGAAGGATCATTGTCGGTTTTGACTCGGGAAAACACGATCGGAGCACACGTG
ACAGAACCC-TGCTGGGGCGGAG--GCTCCGCTCCAGC--AAAACCGGCCACAG---TCGGCGTGCCCTCC-GGGTGCGT
TGGCTGCC-TGGCAG---ATTACGGCGCGGGCTGACGCCAAGTGACCAGCGATGCTGAGGCTGCGGCGGCA-TAATGTAG
TGCTGC-GTGCGGCTGATGCC-AATG----------------ATT-TCGACATGACTCTCGGCAACGGATATCTCGGCTC
TCGCATCGATGAAGAACGTAGCGAAATGCGATACGTGGTGTGAATTGCAGAATCCCGCGAACCATCGAGTTTTTGAACGC
AAGTTGCGCCCAAGGGACCTTCCCGAGGGCACGCCTGCCTCATGGGCGTAATTAGCCCATCAACGCTCATGTG-TCGTAG
CCATGTCCCTTGTGACGGGCGTGGACCGAAGCGGATGATGGCCCTCCGAGCC-TTGAGGGCAACGGCGGGCCCAAGTATT
CGTCGGTCGCATGTGTCCGGGATCGGTGAGTTGTGGGAACCTACATGCTCC-GTCCCGTGCATCTGCTGGCGTCTGGCGT
TTCAAATTCGATCCAGGTTGA-GG-AACTCGTTGTCGGCGCCCCCGGCCACGAGGAACCCTCGGACCGATACCCCAGGTC
AGGCGGGGCTACCCGCCGAGTTTAAGCATATC
>SC439_[organism=Scleria_hispidula]_[specimen-voucher=GENT:E.A._Robinson_6535]_Scleria_hispidula_voucher_GENT:E.A._Robinson_6535_genomic_DNA_sequence_contains_ITS1,_5.8S_rRNA_gene,_ITS2
GTAACAAGGTTTCCGTAGGTGAACCTGCGGAAGGATCATTGTCGGTTTTGACTCG-GAAAACACGATCGGAGCACATGTG
ACAGAACCC-TGCTGGCGCGGAC--GCTCCGCTCCAGC---AAACCGGCCACAG---TCGCCGTGCCCTCC-GGGTGCGT
TGGCTGCT-TGGCAG---ATTACGGCGCGGGCTGACGCCAAGTGACCAGTGATGCTGAGGCTGCGGCGGCATTAATTTAG
TGCCGA-GTGCGGCTGATGCC-AATG----------------ATT-TTGACATGACTCTCGGCAACGGATATCTCGGCTC
TCGCATCGATGAAGAACGTAGCGAAATGCGATACGTGGTGTGAATTGCAGAATCCCGCGAACCATCGAGTTTTTGAACGC
AAGTTGCGCCCTAGGGACCTGCCCGAGGGCACGCCTGCCTCATGGGCGTAATTAGCCCATCAACGCTC--GTG-TCGTAG
CCATGTCCCTTGTGACGGGCGTGGACCGAAGCGGATGATGGCCCTCCGAGCC-TTGAGGGCAACGGCGGGCCCAAGTGTT
TGTCGGTCGCATGTGTCCGGGATCGGTGAGTTGTGGGAACCTACATGCTCC-GTCCCGTGCATCTGCTGGCGTCTGGCGT
TTCAAATTCGACCCAGGTTGA-GG-AGCTCGTTGCCGGTGCCCCCGGCCACGAGCAACCCTCGGACCGATACCCCAGGTC
AGGCGGGGCTACCCGCTGAGTTTAAGCATATC
>SC440_[organism=Scleria_hispidula]_[specimen-voucher=GENT:E.A._Robinson_6454]_Scleria_hispidula_voucher_GENT:E.A._Robinson_6454_genomic_DNA_sequence_contains_ITS1,_5.8S_rRNA_gene,_ITS2
GTAACAAGGTTTCCGTAGGTGAACCTGCGGAAGGATCATTGTCGGTTTTGACTCG-GAAAACACGATCGGAGCACATGTG
ACAGAACCC-TGCTGGCGCGGAC--GCTCCGCTCCAGC---AAACCGGCCACAG---TCGCCGTGCCCTCC-GGGTGCGT
TGGCTGCT-TGGCAG---ATTACGGCGCGGGCTGACGCCAAGTGACCAGTGATGCTGAGGCTGCGGCGGCATTAATTTAG
TGCCGA-GTGCGGCTGATGCC-AATG----------------ATT-TTGACATGACTCTCGGCAACGGATATCTCGGCTC
TCGCATCGATGAAGAACGTAGCGAAATGCGATACGTGGTGTGAATTGCAGAATCCCGCGAACCATCGAGTTTTTGAACGC
AAGTTGCGCCCTAGGGACCTGCCCGAGGGCACGCCTGCCTCATGGGCGTAATTAGCCCATCAACGCTC--GTG-TCGTAG
CCATGTCCCTTGTGACGGGCGTGGACCGAAGCGGATGATGGCCCTCCGAGCC-TTGAGGGCAACGGCGGGCCCAAGTGTT
TGTCGGTCGCATGTGTCCGGGATCGGTGAGTTGTGGGAACCTACATGCTCC-GTCCCGTGCATCTGCTGGCGTCTGGCGT
TTCAAATTCGACCCAGGTTGA-GG-AGCTCGTTGCCGGTGCCCCCGGCCACGAGCAACCCTCGGACCGATACCCCAGGTC
AGGCGGGGCTACCCGCTGAGTTTAAGCATATC
>SC441_[organism=Scleria_bequaertii]_[specimen-voucher=GENT:E.A._Robinson_5537]_Scleria_bequaertii_voucher_GENT:E.A._Robinson_5537_genomic_DNA_sequence_contains_ITS1,_5.8S_rRNA_gene,_ITS2
GTAACAAGGTTTCCGTAGGTGAACCTGCGGAAGGATCATTGTCGGTTTTGACCCGTGCAAACACGATCGGAGCACACGTG
ATAGAACCC-TGCTGGCGCGGAG--ACTCTGCTCCAGC---TAACCGGCCACAG---TCGCCGTGCCCTCC-GGGTGCGT
TGGCTGCC-TGGCAG---AATACGGCGCAGGCTGGCGCCAAGTAACCAGCGATGCGGAGGCGGCGGCGGCA-TATTGTAG
TGCTGC-TTGTGGCTGATGCC-TATG----------------ATT-TTGACATGACTCTCGGCAACGGATATCTCGGCTC
TCGCATCGATGAAGAACGTAGCGAAATGCGATACGTGGTGTGAATTGCAGAATCCCGCGAACCATCGAGTTTTTGAACGC
AAGTTGCGCCCTAGGGACCTGCCCGAGGGCACGCCTGCCTCATGGGCGTAATTAGCCCATCAACGCTCATGTG-TCATAG
CCATGTCCCTTGTGACGGGCGTGGACCGAAGCGGATGATGGCCCTCCGAGCC-TTGAGGGCAACGGTGGGCCCAAGTGCT
CGTCGGTCGCATGTGTCCGGGAGCGGTGAGTTGTGGGAACCTACATGATCCTGCCTCGTGCATTTGCTGGCGTCCGGCGC
TTAAAATTCGACCCAGGTTGA-GG-AGCTCGTTGTCGGTGCGTCCGGCCATGAGGAACCCTCGGACCGATACCCCAGGTC
AGGCGGGGCTACCCGCCGAGTTTAAGCATATN
>SC442_[organism=Scleria_welwitschii]_[specimen-voucher=GENT:E.A._Robinson_5714]_Scleria_welwitschii_voucher_GENT:E.A._Robinson_5714_genomic_DNA_sequence_contains_ITS1,_5.8S_rRNA_gene,_ITS2
GTAACAAGGTTTCCGTAGGTGAACCTGCGGAAGGATCATTGTCGGTTTTGACTCGTGAAAACACGATCGGAGCACATGTG
ATAGAACCC-TGCTGGCGCGGAG--GCTCCGCTCCAGC---CAACCGGCCACAG---TCGCCGCGCCCTCC-GGGTGCGT
TGGCTGCC-TGGCAG---AATACGGCGCGGGCTGGCGCCAAGTAACCAGCGATGCGGAGGCGGCGGCGGCA-TATTGTAG
TGCCGC-TTGCGGCTGATGCC-TATG----------------ATT-TTTACATGACTCTCGGCAACGGATATCTCGGCTC
TCGCATCGATGAAGAACGTAGCGAAATGCGATACGTGGTGTGAATTGCAGAATCCCGCGAACCATCGAGTTTTTGAACGC
AAGTTGCGCCCTAGGGACCTGCCCGAGGGCACGCCTGCCTCATGGGCGTAATTAGCCCATCAACGCTTATGTG-TCATAG
CCAAGTCCCTTGTGACGGGCGTGGACCGAAGCGGATGATGGCCCTCCGAGCC-TTGAGGGCGACGGCGGGCCCAAGTGTT
CGTCGGTCGCATGTGTCCGGGAGCGGTGAGTTGTGGGAACCTACATGATCCCGCCCCGTGCATTTGCYGGCGTCCGGCGT
TTAAAATTCGACCCAGGTTGA-GG-AGCTCGTTGTCGGTGCGTCCGGCCACGAGGAACCCTCGGACCGATACCCCAGGTC
AGGCGGGGCTACCCGCCGAGTTTAAGCATATC
>SC443_[organism=Scleria_angustifolia]_[specimen-voucher=NY:E.A._Robinson_4286]_Scleria_angustifolia_voucher_NY:E.A._Robinson_4286_genomic_DNA_sequence_contains_ITS1,_5.8S_rRNA_gene,_ITS2
GTAACAAGGTTTCCGTAGGTGAACCTGCGGAAGGATCATTGTCGGTTTTGACTCGGGAAAACACGATCGGAGCACACGTG
ACAGAACCC-TGCTGGGGCGGAG--GCTCCGCTCCAGC--AAAACCGGCCACAG---TCGGCGTGCCCTCC-GGGTGCGT
TGGCTGCC-TGGCAG---ATTACGGCGCGGGCTGACGCCAAGTGACCAGCGATGCTGAGGCTGCGGCGGCA-TAATGTAG
TGCTGC-GTGCGGCTGATGCC-AATG----------------ATT-TTGACATGACTCTCGGCAACGGATATCTCGGCTC
TCGCATCGATGAAGAACGTAGCGAAATGCGATACGTGGTGTGAATTGCAGAATCCCGCGAACCATCGAGTTTTTGAACGC
AAGTTGCGCCCAAGGGACCTTCCCGAGGGCACGCCTGCCTCATGGGCGTAATTAGCCCATCAACGCTCATGTG-TCGTAG
CCATGTCCCTTGTGACGGGCGTGGACCGAAGCGGATGATGGCCCTCCGAGCC-TTGAGGGCAACGGCGGGCCCAAGTATT
CGTCGGTCGCATGTGTCCGGGATCGGTGAGTTGTGGGAACCTACATGCTCC-GTCCCGTGCATCTGCTGGCGTCTGGCGT
TTCAAATTCGATCCAGGTTGA-GG-AACTCGTTGTCGGCGCCCCCGGCCACGAGGAACCCTCGGACCGATACCCCAGGTC
AGGCGGGGCTACCCGCCGAGTTTAAGCATATC
>SC444_[organism=Scleria_calcicola]_[specimen-voucher=NY:E.A._Robinson_4630]_Scleria_calcicola_voucher_NY:E.A._Robinson_4630_genomic_DNA_sequence_contains_ITS1,_5.8S_rRNA_gene,_ITS2
GTAACAAGGTTTCCGTAGGTGAACCTGCGGAAGGATCATTGTCGGTCTTGACTCGGGAAAACATGATCGGAGCACACGTG
ACAGAACCC-TGCTGGTGCGGAT--GCTCCGCTCCAGC---AAACTGGCCACAG---TCGCCGTGCCCTCC-GGGTGCGT
TGGCTGCT-TGGCAG---ATTACGGCGCGGGCTGACGCCAAGTGACCAGCGATGCTGAGGCCGCGGCGGCA-TAATGTAG
TGCCGA-GTGCGGCTGATGCC-AATGA--------------TATT-TTGACATGACTCTCGGCAACGGATATCTCGGCTC
TCGCATCGATGAAGAACGTAGCGAAATGCGATACGTGNNNNNNNNNNNNNNNNNNNNNNNNNNNNNNNNNNNNNNNNNNN
NNNNNNNNNNNNNNNNNNNNNNNNNNNNNNNNNNNNNNNNNNNNNNNNNNNNNNNNNNNNNNNNNNNNNNNNN-NNNNNN
NNNNNNNNNNNNNNNNNNNNNNNNNNNNNNNNNNNNNNNNNNNNNNNNNNNN-NNNNNNNNNNNNNNNNNNNNNNNNNNN
NNNNNNNNNNNNNNNNNNNNNNNNNNNNNNNNNNNNNNNNNNNNNNNNNNN-NNNNNNNNNNNNNNNNNNNNNNNNNNNN
NNNNNNNNNNNNNNNNNNNNN-NN-NNNNNNNNNNNNNNNNNNNNNNNNNNNNNNNNNNNNNNNNNNNNNNNNNNNNNNN
NNNNNNNNNNNNNNNNNNNNNNNNNNNNNNNN
>SC445_[organism=Scleria_hirtella]_[specimen-voucher=GENT:Piepenbring_2625]_Scleria_hirtella_voucher_GENT:Piepenbring_2625_genomic_DNA_sequence_contains_ITS1,_5.8S_rRNA_gene,_ITS2
GTAACAAGGTTTCCGTAGGTGAACCTGCGGAAGGATCATTGTCGGTTTTGACTCGTGAAAACACGATCGGAGCACACGTG
ATAGAACCC-TGCTGGCGTGGAG--GCTCTGCTCCAGC---TAACCGGCCACAG---TCGCCGTGCCCTGC-GGGTGCGT
TGGCTGCC-TGGCAG---AATAAGGCGCGGGCTGACGCCAAGTAACCAGCGATGCGGAGGCGGCGGCGGCA--TTTGTAG
TGCTGC-TTGCGGCTGATGCC-AATG----------------ATT-TTGACATGACTCTCGGCAACGGATATCTCGGCTC
TCGCATCGATGAAGAACGTAGCGAAATGCGATACGTGGTGTGAATTGCAGAATCCCGCGAACCATCGAGTTTTTGAACGC
AAGTTGCGCCCTAGGGACCTGCCCGAGGGCACGCCTGCCTCATGGGCGTAATTAGCCCATCAACGCTCCTGTC-TCATCG
CCACGTCCCTTGTGATGGGCGTGGACCGAAGCGGATGATGGCCCTCCGAGCC-TTGGTGGCAACGGCGGGCCCAAGTGTT
CGTCGGTCGCATGTGTCCGGGAGCGGTGAGTTGTGGGAACCTACATGCTCC-GCCTCGTGCATCTGCTGACGTCCGGCGT
TTCAAATTTGACCCAGGTTGA-GG-AGCTCGTTGTCGGTGCGTCCGGCCACGAGGAACCCTCGGACCGATACCCCAGGTC
AGGCGGGGCAACCCGCCGAGTTTAAGCATATN
>SC446_[organism=Scleria_laxiflora]_[specimen-voucher=MO:S._Bidgood_et_al._842]_Scleria_laxiflora_voucher_MO:S._Bidgood_et_al._842_genomic_DNA_sequence_contains_ITS1,_5.8S_rRNA_gene,_ITS2
GTAACAAGGTTTCCGTAGGTGAACCTGCGGAAGGATCATTGTCGGTTTTGACCCGTGAAAACACGATCGGAGCACACGTG
ATAGAACCC-TGCTGGCGCGGAG--GCTCCCCTCCAGC---AAACCGGCCACAG---TCGCCGTGCCCTCC-GGGTGCGT
TGGCTGCC-TGGCAG---AATACGGCGCGGGCTGGCGCCAAGTAACCAGCGATGCGGAGGCGGCGGCGGCA-TATTGTAG
TGCTGC-TTGTGGCTGATGCC-TATG----------------ATT-TTGACATGACTCTCGGCAACGGATATCTCGGCTC
TCGCATCGATGAAGAACGTAGCGAAATGCGATACGTGGTGTGAATTGCAGAATCCCGCGAACCATCGAGTTTTTGAACGC
AAGTTGCGCCCTAGGGACCTGCCCGAGGGCACGCCTGCCTCATGGGCGTAATTAGCCCATCAACGCTTATGCG-TCATAG
CCAAGTCCCTTGTGACGGGCGTGGACCGAAGCGGATGATGGCCCTCCGAGCC-TTGAGGGCAACGGCGGGCCCAAGTGTT
CGTCGGTCGCATGTGTCCGGGAGCGGTGAGTTGTGGGAACCTACATGATCCCGCCCCGTGCATTTGCTGGCGTCCGGCGT
TTAAAATTCGACCCAGGTTGA-GG-AGCTCGTTGTTGGTGCGTCCGGCCACGAGGAACCCTCGGACCGATACCCCAGGTC
AGGCGGGGCTACCCGCCGAGTTTAAGCATATC
>SC447_[organism=Scleria_pusilla]_[specimen-voucher=GENT:Jansen-Jacobs_2637]_Scleria_pusilla_voucher_GENT:Jansen-Jacobs_2637_genomic_DNA_sequence_contains_ITS1,_5.8S_rRNA_gene,_ITS2
GTAACAAGGTTTCCGTAGGTGAACCTGCGGAAGGATCATTGTCGGTTTTGACTCGGGAAAACGCGATCGGAGCACACGTG
ACAGAACCC-TGCTGGCGCGGAC--GYTCCGCTCCAGC---AAACCGGCCACAG---TCGCCGTGCCCTCC-GGGTGCGT
CGGCTGCC-TGGCAG---ATTACGGCGCGGGCTGACGCCAAGTGACCAGCGATGCTGAGGCCGCGGCGGCA-TAATGTAG
TGCCGA-GTGCGGCTGATGCC-AATG----------------ATT-TTGACATGACTCTCGGCAACGGATATCTCGGCTC
TCGCATCGATGAAGAACGTAGCGAAATGCGATACGTGGTGTGAATTGCAGAATCCCGCGAACCATCGAGTTTTTGAACGC
AAGTTGCGCCCTAGGGACCTGCCCGAGGGCACGCCTGCCTCATGGGCGTAATTAGCCCATCAACGCTCATGTG-TCGTAG
CCATGTCCCTTGTGACGGGCGTGGACCGAAGCGGATGATGGCCCTCCGAGCC-TTGACGGCAACGGCGGGCCCAAGTGTT
TGTCGGTCGCATGTGTCCGGGATCGGTGAGTTGTGGGAACCTACATGCTCC-GCCCCGTGCATCTGCTGGCGTCTGGCGT
TTCAAATTCGACCCAGGTTGA-GG-AGCTTGTTGCCGGTGCCCCCGGCCATGAGCAACCCTCGGACCGATACCCCAGGTC
AGGCGGGGCTACCCGCTGAGTTTAAGCATATC
>SC448_[organism=Scleria_pulchella]_[specimen-voucher=GENT:H._&_E._Hess_52-1745]_Scleria_pulchella_voucher_GENT:H._&_E._Hess_52-1745_genomic_DNA_sequence_contains_ITS1,_5.8S_rRNA_gene,_ITS2
GTAACAAGGTTTCCGTAGGTGAACCTGCGGAAGGATCATTGTCGGTTTTGACTCGTGAAAACACGATCGGAGCACACGTG
ATAGAACCC-TGTTGGCGCGGAG--ACTCATCTCCAGC---CAACCGGCCACAG---TCGACGTGCCCTCC-GGGTGCGT
TGGCTGCC-TGGCAG---AATACGGCGCGGGCTGACGCCAAGTAACCAGCGATGCGGAGGCGGAGGCGGCA-TATTATAG
TGCTGC-TTCTGGCTGATGCC-AATG----------------ATT-ATGACATGACTCTCGGCAACGGATATCTCGGCTC
TCGCATCGATGAAGAACGTAGCGAAATGCGATACGTGGTGTGAATTGCAGAATCCCGCGAACCATCGAGTTTTTGAACGC
AAGTTGCGCCCTAGGGACCTGCCCGAGGGCACGCCTGCCTCATGGGCGTAATTAGCCCATCAACGCTCATGTG-TCATTG
CCAAGTCCCTTGTGACGGGCGTGGACCGAAGCGGATGATGGCCCTCCGAGCC-TTGAGGGCAACGGCGGGCCCAAGTGTT
CGTCCGTCGCATGTGTCCGGGAGCGGTGAGTTGTGGGAACCTACATGATCC-GGCCCGTGCATCTGCTGGCGTCCGGCGT
TTAAAATTAGACCCAGGTTGA-GG-AGCTTGTTGTCGGTGTGTCCGGCCACGAGGAACCCTCGGACCAATACCCCAGGTC
AGGCGGGGCTACCCGCTGAGTTTAAGCATATC
>SC449_[organism=Scleria_melanotricha]_[specimen-voucher=GENT:S._Porembski_362]_Scleria_melanotricha_voucher_GENT:S._Porembski_362_genomic_DNA_sequence_contains_ITS1,_5.8S_rRNA_gene,_ITS2
GTAACAAGGTTTCCGTAGGTGAACCTGCGGAAGGATCATTGTCGGTTTTGACTCGTGAAAACACGATCGGAGCACATGTG
ATAGAACCC-TGCTGGCGCGGAGGCGCTCCGCTCCAGC---CAACCGGCCACAG---TCGCCGTGCCCTCC-GGGTGCGT
TGGCTGCC-TGGCAG---AATACGGCGCGGGCTGACGCCAAGTAACCAGCGATGTGGAGAC---------A-TATTGTAG
TGCTCC-TTGTGGCTGATGCC-AATG----------------ATT-TTGACATGACTCTCGGCAACGGATATCTCGGCTC
TCGCATCGATGAAGAACGTAGCGAAATGCGATACGTGGTGTGAATTGCAGAATCCCGCGAACCATCGAGTTTTTGAACGC
AAGTTGCGCCCTAGGGACCTGCCCGAGGGCACGCCTGCCTCATGGGCGTAATTAGCCCATCAACGCTCATGTG-CCATAG
CCATGTCCCTTGTGACGGGCGTGGACCGTAGCGGATGATGGCCCTCCGAGCC-TTGAGGGCAACGGCGGGCCCAAGTGTT
TGCCGGTCGCAAGTGTCTGGGAGCGGTGAGTTGTGGGAACCTACATGCTCC-GCCCCGTGCATCTGCTGGCGTCCGGCGT
TTCGAATTCGACCCCGGTTGA-GG-AGCTCGTTGTCGGTGCGTCCGGCCATGAGGAACCCTCGGACCGATACCCCAGGTC
AGGCGGGGTTACCCGCCGAGTTTAAGCATATC
>SC450_[organism=Scleria_tricholepis]_[specimen-voucher=L:Drummond_7438]_Scleria_tricholepis_voucher_L:Drummond_7438_genomic_DNA_sequence_contains_ITS1,_5.8S_rRNA_gene,_ITS2
GTAACAAGGTTTCCGTAGGTGAACCTGCGGAAGGATCATTGTCGGTTTTGACTCGGGAAAACACGATCGGAGCACACGTG
ACAGAACCC-TGCTGGGGCGGAG--GCTCCGCTCCAGC--AAAACCGGCCACAG---TCGGCGTGCCCTCC-GGGTGCGT
TGGCTGCC-TGGCAG---ATTACGGCGCGGGCTGACGCCAAGTGACCAGCGATGCTGAGGCTGCGGCGGCA-TAATGTAG
TGCTGC-GTGCGGCTGATGCC-AATG----------------ATT-TTGACATGACTCTCGGCAACGGATATCTCGGCTC
TCGCATCGATGAAGAACGTAGCGAAATGCGATACGTGGTGTGAATTGCAGAATCCCGCGAACCATCGAGTTTTTGAACGC
AAGTTGCGCCCTAGGGACCTGCCCGAGGGCACGCCTGCCTCATGGGCGTAATTAGCCCATCAACGCTCATGTG-CCATAG
CCATGTCCCTCGTGACGGGCGTGGACCGTAGCGGATGATGGCCCTCCGAGCC-TTGAGGGCAACGGCGGGCCCAAGTGTT
TGCCGGTCGCAAGTGTCTGGGAGCGGTGAGTTGTGGGAACCTACATGCTCC-GCCCCGTGCATCTGCTGGCGTCCGGCGT
TTCAAATTCGACNNNNNNNNN-NN-NNNNNNNNNNNNNNNNNNNNNNNNNNNNNNNNNNNNNNNNNNNNNNNNNNNNNNN
NNNNNNNNNNNNNNNNNNNNNNNNNNNNNNNN
>SC451_[organism=Scleria_tenella]_[specimen-voucher=GENT:A._Gr�ger_1103]_Scleria_tenella_voucher_GENT:A._Gr�ger_1103_genomic_DNA_sequence_contains_ITS1,_5.8S_rRNA_gene,_ITS2
GTAACAAGGTTTCCGTAGGTGAACCTGCGGAAGGATCATTGTCGGTTTTGACTCGGGAAAACAAGATCGGAGCACACGTG
ACAGAACCC-TGCTGGCGCGGAC--GCTCCGCTCCAGC---AAACCGGCCACAG---TCGACGTGCCCTCC-GGGTGCGT
TGGCTGCT-TGGCAG---ATTACGGCGCGGGTTGACGCCAAGTGACCAGCGATGCTGAGGCCGCGGCGGCA-TAATGTTG
TGCCGG-GTGCGGTTGATGCC-AATG----------------ATT-TTGACATGACTCTCGGCAACGGATATCTCGGCTC
TCGCATCGATGAAGAACGTAGCGAAATGCGATACGTGGTGTGAATTGCAGAATCCCGCGAACCATCGAGTTTTTGAACGC
AAGTTGCGCCCTAGGGACCTGCCCGAGGGCACGCCTGCCTCATGGGCGTAATTAGCCCATCAACGCTCATGTC-TCGTAG
CCTTGTCCCTTGTGACGGGTGCGGACCGAAGCGGATGATGGCCCTCCGAGCC-TAGAGGGCAACGGCGGGCCCAAGTGTT
TGTCGGTCGCTTGTGTCCGGGATCGGTGAGTTGTGGGAACCTACATGCTCC-GTCTCGTGCATCTGCTGGCGTCTGGCGT
TTCAAATTCGACCCAAGTTGA-GG-AGCTCGTTGCCGGTGCCCCCGGCCACGAGCAACCCTCGGACCGATACCCCAGGTC
AGGCGGGGCTACCCGCTGAGTTTAAGCATATC
>SC452_[organism=Scleria_flexuosa]_[specimen-voucher=GENT:P._Goetghebeur_9137]_Scleria_flexuosa_voucher_GENT:P._Goetghebeur_9137_genomic_DNA_sequence_contains_ITS1,_5.8S_rRNA_gene,_ITS2
GTAACAAGGTTTCCGTAGGTGAACCTGCGGAAGGATCATTGTCGGTTTTGACTCGTGAAAACACGATCGGAGCACACGTG
ATAGAACCC-AGTTGGTGCGGAG--GCTCATCTCCAGC---CAACCGGCCACAG---TCGACGTGCCCTCC-GGGTGTGT
TGGCTGCC-TGGCAG---AATACGGCGCGGGCTGACGCCAAGTAACCAGCGATGCGGAGGCGGAGGCGGCA-TATTATAG
TGCTGC-TTCTGGCTGATGCC-AATG----------------ATT-TTGACATGACTCTCGGCAACGGATATCTCGGCTC
TCGCATCGATGAAGAACGTAGCGAAATGCGATACGTGGTGTGAATTGCAGAATCCCGCGAACCATCGAGTTTTTGAACGC
AAGTTGCGCCCTAGGGACCTGCCCGAGGGCACGCCTGCCTCATGGGCGTAATTAGCCCATCAACGCTCATGTT-TCATTG
CCAAGTCCCTTGTGACGGGCGTGGACCGAAGCGGATGATGGCCCTCCGAGCC-TTGATGGCAACGGCGGGCCCAAGTGTT
CGTCCGTCGCATGTGTCCGGGAGCGGTGAGTTGTGGTTACCTACATGATCC-GGCCCGTGCATCTGCTGGCGTCCGGCGT
TTAAAATTCGACCCAGGTTGA-GG-AGCTCGTTGTCGGTGTGTCCGGCCACGAGGAACCCTCGGACCAATACCCCAGGTC
AGGCGGGGCTACCCGCCGAGTTTAAGCATATN
>SC453_[organism=Scleria_burchelli]_[specimen-voucher=MO:H.S._Irwin_et_al._24394]_Scleria_burchelli_voucher_MO:H.S._Irwin_et_al._24394_genomic_DNA_sequence_contains_ITS1,_5.8S_rRNA_gene,_ITS2
GTAACAAGGTTTCCGTAGGTGAACCTGCGGAAGGATCATTGTCGGTTTTGACTCGGGAAAACACGATCGGAGCACATGTG
ACAGAACCC-TGCTGGTGCGGAC--GCTCCGCTCCAGC---AAACCGGCCACAG---TCGTCGTGCCCTCC-GGGTGCGT
TGGCTGCT-TGGCAG---ATTACGGCGCGGGCTGACGCCAAGTGACCAGCGATGCTGAGGTCGCGGCGGCA-TAATGTAG
TGCCGA-GTGCGGCTGATGCC-AATT----------------ATT-TAGACATGACTCTCGGCAACGGATATCTCGGCTC
TCGCATCGATGAAGAACGTAGCGAAATGCGATACGTGGTGTGAATTGCAGAATCCCGCGAACCATCGAGTTTTTGAACGC
AAGTTGCGCCCTAGGGACCTGCCCGAGGGCACGCCTGCCTCATGGGCGTAATTAGCCCATCAACGCTCATGCG-TCATAG
CCATGTCCCTTGTGACGGGTGTGGACCGAAGCGGATGATGGCCCTCCGAGCC-TTGAGGGCAACGGCGGGCCCAAGTGTT
TGTCGGTCGCATGTGTCCGGGATCGGTGAGTTGTGGGAACCTACATGCTCC-GTCCCGTGCATCTGCTGGCGTCTGGCGT
TTCGAATTCGACCCAAGTTGA-GG-AGCTCGTTGTCGGTGCCCCCGGCCACGAGCAACCCTCGGACCGATACCCCAGGTC
AGGCGGGGCTACCCGCTGAGTTTAAGCATATC
>SC454_[organism=Scleria_hispidior]_[specimen-voucher=L:I._Friis_7889]_Scleria_hispidior_voucher_L:I._Friis_7889_genomic_DNA_sequence_contains_ITS1,_5.8S_rRNA_gene,_ITS2
GTAACAAGGTTTCCGTAGGTGAACCTGCGGAAGGATCATTGTCGGTTTTGACTCGTGAAAACACGATCGGAGCACACGTG
ATAGAACCC-TGCTGGCGTGGAG--GCTCTGCTCCAGC---CAACCGGCCACAG---TCGCCGTGCCCTGC-GGGTGCGT
TGGCTGTC-TGGCAG---AACAAGGCGCGGGCTGACGCCAAGTAACCAGCGGTGCGGAGGCGGCGGCGGCA--TTTGTAG
TGCTGC-TTGTGGCTGATGCC-AATG----------------ATT-TTGACATGACTCTCGGCAACGGATATCTCGGCTC
TCGCATCGATGAAGAACGTAGCGAAATGCGATACGTGGTGTGAATTGCAGAATCCCGCGAACCATCGAGTTTTTGAACGC
AAGTTGCGCCCTAGGGACCTGCCCGAGGGCACGCCTGCCTCATGGGCGTAATTAGCCCATCAACGCTCCTGTC-TCATAG
CCATGTCCCTTGTGACGGGCGTGGACCGAAGCGGATGATGGCCCTCCGAGCC-TTGAGGGCAACGGCGGGCCCAAGTGTT
CGTCGGTCGCATGTGTCCGGGAGCGGTGAGTTGTGGGAACCTACATGCTCC-GCCTCGTGCATCTGCTGACGTCCGGCGT
TTCGAGTTTGACCCAGGTTGAGGG-AGCTCGTTGTCGGTGCGGCCGGCCACGAGGAACCCTCGGACCGATACCCCAGGTC
AGGCGGGGCAACCCGCCGAGTTTAAGCATATN
>SC455_[organism=Scleria_hispidior]_[specimen-voucher=L:Gilbert_927]_Scleria_hispidior_voucher_L:Gilbert_927_genomic_DNA_sequence_contains_ITS1,_5.8S_rRNA_gene,_ITS2
GTAACAAGGTTTCCGTAGGTGAACCTGCGGAAGGATCATTGTCGGTTTTGACTCGTGAAAACACGATCGGAGCACACGTG
ATAGAACCC-TGCTGGTGCGGAGGCGCTCCGCTCCAGC---CAACCAGCCACAG---TTGCCGTGCCCTCT-GGGTGCGT
TGGCTGCC-TGGCAG---AATACGGCGCGGGCTGACGCCAAGTAACTAGCGATGTGGAGGC---------T-TATTGTAG
TGCTCC-TTGTGGCTGATGCC-AATG----------------ATT-TTGACATGACTCTCGGCAACGGATATCTCGGCTC
TCGCATCGATGAAGAACGTAGCGAAATGCGATACGTGGTGTGAATTGCAGAATCCCGTGAACCATCGAGTTTTTGAACGC
AAGTTGCGCCCTAGGGACCTGCCCGAGGGCACGCCTGCCTCATGGGCGTAATTAGCCCATCAACGCTCATGTG-CCATAG
CCATGTCCCTAGTGACGGGCGTGGACCGTAGCGGATGATGGCCCTCCGAGCC-TTGAGGGCAGCGGCGGGCCGAAGTGTT
TGCCGGTCGCAAGTGTCTGGGAGCGGTGAGTTGTGGGAACCTACATGCTCC-GCCCCGTGCATCTGCTTGCGTCCCGCGT
TTCAAATTCGACCCTGGTTGA-GG-AGCTCATTGTCGGTGCGTCCGGCCATGAGGATACCTCGGACCGATACCCCAGGTC
AGGCGGGGTTACCCGCTGAGTTTAAGCATATC
