# Supplementary material for: Molecular phylogenetic study of Scleria subgenus Hypoporum (Sclerieae, Cyperoideae, Cyperaceae) reveals several species new to science
Source: PLoS One. 2018 Sep 27;13(9):e0203478. doi: 10.1371/journal.pone.0203478 (PMC6160245; doi:10.1371/journal.pone.0203478)
Supplement: S3 Alignment — (FAS) [file pone.0203478.s016.fas]

>SC003_[organism=Scleria_lithosperma]_[specimen-voucher=GENT:W.D._Stevens_&_S._Martinez_25260]_Scleria_lithosperma_voucher_GENT:W.D._Stevens_&_S._Martinez_25260_NADH_dehydrogenase_subunit_5-like_(ndhF)_gene,_partial_sequence;_chloroplast
ATGGTAGCAGCGGGGGTTTTTCTTATAGCTCGGTTGTTTCCTCTTTTTATAACTATACCTTATATAATGCATATTATTTC
TTCAATAGGTATAATAACTTTATTCTTAGGAGCTACTTTGGCTCTTGCTCAAAAAGATATTAAAAGAAGCTTAGCATATT
CTACAATGTCTCAATTGGGTTATATTATACTTGCTTTAGGTATAGGTTCATATCGAACTGCTTTATTTCATTTGATCACC
CATGCTTACTCTAAGGCTCTATTGTTTTTAGGATCCGGATCTATTATTCACTCAATGGAACCTATTGTTGGATATTCACC
AGATAAAAGTCAAAATATAGTCCTTATGGGCGGTTTAACTAAATATATTCCAATTACAAGAACTACCTTTTTATTGGGTA
CACTGTCTCTTTGTGGTATCCCACCTCTTGCCTGTTTCTGGTCTAAAGATGAAATTTTGAGTGATAGTTGGTTGTATTCT
ACAATTTTTGGAGTAATAGTTTACTTCACCGCAGGATTAACAGCTTTTTATATGTTTCGAGTATATTTACTTACCTTTGA
TGGATATTTGCGTATTCATTTTAAAGGTTACAATAATAGTAAAACTTTTTCGTCTTATTCAATATCTTTTTGGGGTAGAA
GTAAATCGAACAGAATAAATACTAATACCAATTTATCTGTTTCAACAATT------AATAACAAAGTCTTCTTTTTTTCA
AAAAAAAAAAATAAT------AGTGTAAGAAATAGAATATGCGACTTTAATTTTTATTTTGGA------AATAAGTATAC
TTCTATATATCCTCATGAATTGGATAATACTATGCTATTCCCTCTTCTTATATTAGTACTATTTACTATATTCATCGGAT
TTATCGGAATTCACTTTGATAAAAGTGGAATAGATCCT---GATATATTATCAAAATGGTTAAGTTCATCAAAAACCTTT
TTGGTTGAAAATTCCAATTTTTGTTTAAATTCATAT---------GAATTTTTGCAAAATGCAATCATTTCAGTAAGTAT
AGCAAGTTTTGGACTATGTATAGCATATATTTTCTATGGATCGGTTTATTCTTTTTTTCATAGTTTCTATTTTTTTAATT
CATTTTTTAATTTTAAAAGAGATTTTAAAAGAAGTTTTTTGGACCAAATACAAAATGCAATAAAC
>SC006_[organism=Scleria_welwitschii]_[specimen-voucher=GENT:Bamps_et_al._542]_Scleria_welwitschii_voucher_GENT:Bamps_et_al._542_NADH_dehydrogenase_subunit_5-like_(ndhF)_gene,_partial_sequence;_chloroplast
ATGGTAGCAGCGGGTATTTTTCTTATAGCTCGGTTGTTTCCTCTTTTCATAACTATACCTTATATAATGCATATTATTTC
TTTAATAGGTATAATAACTTTATTCTTAGGAGCTACTTTTGCTCTTGCTCAAAAAGATATTAAAAGAAGCTTAGCATATT
CTACAATGTCTCAATTGGGTTATATTATACTCGCTTTAGGTATAGGTTCATATCGAACTGCTTTATTTCATTTGATCACC
CATGCTTATTCTAAAGCTCTATTGTTTTTAGGATCTGGATCTATTATTCACTCAATCGAACCTCTTGTTGGATATTCGCC
AGATAAAAGTCAAAATATAGTCCTTATGGGTGGTTTAACTAAATATACTCCAATTACAAGAACTATCTTTTTATTGGGTA
CACTATCTCTTTGTGGTATCCCACCTTTTGCGTGTTTCTGGTCTAAAGATGAAATTTTGAATGATAGTTGGTTGTATTCT
ACGATTTTAGGAATAATAGCTTACTTCACTGCAGGACTAACAGCTTTTTATATGTTTCGAGTATATTTACTCACCTTTGA
TGGATATCTGCGTATTCATTTTCAAGATTACAGTAATAGTCAAACTTGTTCGTCTTATTCAATATCTTTTTGGGGTAAGA
CTAAATTGAACAGAATAAATACTAATACCAATTTACCTTTTTCAATAATT------AATAACAAAGTCTTCTTTTTTTCA
AAAAAAAATAATAAT------AGTCTAAGAAATAGAATATGTGACTTTATTTTTCATTTTGGA------AATAAGTATAC
TTCTATATATCCTCATGAATTGGATAATACTATGCTATTTCCTCTTCTTATATTAGTAATATTCACTATATTCATCGGGT
TTATAGGAATTCACTTTGATAAAAGTGGAATAAATCCTGACGATGTATTATCAAAATGGTTAAGTTCATCAAAAACCCTT
TTGGTTGAAAATTCCAATTTTTGTTTAAATTCATAT---------GAATTTTTGCAAAATGCAATCATTTCAGTAAGTAT
AGCAACTTTCGGACTATGTATAGCATATATTTTCTATGGATCTGTTTATTCTTTTTTTCATAATTTCTATTTTTTTAATT
TATTTTTTAATTTTAAAAGAGATTTAAAAAGAACTTTTTTGGACCAAATGCAAAATGCAATATAT
>SC007_[organism=Scleria_rehmannii]_[specimen-voucher=GENT:H._&_E._Hess_51-161]_Scleria_rehmannii_voucher_GENT:H._&_E._Hess_51-161_NADH_dehydrogenase_subunit_5-like_(ndhF)_gene,_partial_sequence;_chloroplast
ATGGTAGCAGCGGGTATTTTTCTTATAGCTCGCTTGTTTCCTCTTTTCATAACTATACCTTATATAATGCATATTATTTC
TTTAATAGGTATAATAACTTTATTCTTAGGAGCTACTTTTGCTCTTGCTCAAAAAGATATTAAAAGAAGCTTAGCATATT
CTACAATGTCTCAATTGGGTTATATTATACTCGCTTTAGGTATAGGTTCATATCGAACTGCTTTATTTCATTTGATCACC
CATGCTTATTCTAAAGCTCTATTGTTTTTAGGATCTGGATCTATTATTCACTCAATCGAACCTCTTGTTGGATATTCGCC
AGATAAAAGTCAAAATATAGTCCTTATGGGTGGTTTAAGTAAATATACTCCAATTACAAGAACTATCTTTTTATTAGGTA
CACTATCTCTTTGCGGTATCCCACCTTTTGCGTGTTTCTGGTCTAAAGATGAAATTTTGAATGATAGTTGGTTGTATTCT
ACGATTTTCGGAATAATAGCTTACTTCACTGCAGGACTAACAGCTTTTTATATGTTTCGAGTATATTTACTCACCTTTGA
TGGATATCTGCGTATTCATTTTCAAGATTACAGTAATAGTCAAACTTGTTCCTCTTATTCAATATCTTTTTGGGGTAAGA
CTAAATTGAACAGAATAAATACTAATACCAATTTACCTGTTTCAATAATT------AATAACAAAGTCTTCTTTTTTTCA
AAAAAAAATAATAAT------AGTCTAAGAAATAGAATATGCGACTTTATTTTTCATTTTGGA------AATAAGTATAC
TTCTATATATCCTCATGAATTGGATAATACTATGCTATTTCCTCTTCTTATATTAGTAATATTCACTATATTCATCGGGT
TTATAGGAATTCACTTTGATGAAAGTGGAATAAATCCTGATGATGTATTATCAAAATGGTTAAGTTCATCAAAAACCCTT
TTGGTTGAAAATTCCAATTTTTGTTTAAATTCATAT---------GAATTTTTGCAAAATGCAATCATTTCAGTAAGTAT
AGCAACTTTCGGACTATGTATAGCATATATTTTCTATGGATCTGTTTATTCTTTTTTTCATAATTTCTATTTTTTTAATT
TATTTTTTAATTTTAAAAGAGATTTAAAAAGAACTTTTTTGGACCAAATGCAAAATGCAATATAT
>SC008_[organism=Scleria_angustifolia]_[specimen-voucher=GENT:H._&_E._Hess_52-597]_Scleria_angustifolia_voucher_GENT:H._&_E._Hess_52-597_NADH_dehydrogenase_subunit_5-like_(ndhF)_gene,_partial_sequence;_chloroplast
ATGGTAGCAGCGGGGATTTTTCTTATAGCTCGGTTGTTTCCTCTTTTCATAACTATACCTTATATAATGCATATTATTTC
TTTAATAGGTATAATAACTTTATTCTTAGGAGCTACTTTTGCTCTTGCTCAAAAAGATATTAAAAGAAGCTTAGCATATT
CTACAATGTCTCAATTGGGTTATATTATACTTGCTTTAGGTATAGGTTCATATCGAACTGCTTTATTTCATTTGATCACC
CATGCTTACTCTAAGGCTCTATTGTTTCTAGGATCTGGATCTATTATTCACTCAATCGAACCTCTTGTTGGATATTCGCC
AGATAAAAGTCAAAATATAGTCCTTATGGGTGGCTTAACTAAATATACTCCAATTACAAGAACTACCTTTTTATTGGGTA
CACTGTCTCTTTGTGGTATCCCACCTTTTGCCTGTTTCTGGTCTAAAGATGAAATTTTGAATGATAGTTGGTTGTATTCT
ACGATTTTCGGAATAATAGCTTACTTCACTGCGGGACTAACAGCTTTTTATATGTTTCGAGTATATTTACTCACCTTTGA
TGGATATCTGCGTATTCATTTTCAAGATTACAGTAATAGTAAAACTTGTTCGTCTTATTCAATATCCTTTTGGGGTAAAA
CTAAATCGAACAGAATAAATACTAATAGCAATTTACCTGTTTCAATAATT------AATAACAAAGTCTTCTTTTTTTCA
AAAAAAAATAATAAT------AGTCTAAGAAATAGAATATGCAACTTTATTTTTCATTTTGGA------AATAAATATAC
TTCTATATATCCTCATGAATTGGATAATACTATGCTATTTCCTCTTCTTATATTAGTAATATTCACTATATTCATCGGGT
TTATAGGAATTCACTTTGATGAAAGTGGAATAAATCCTGATGATGTATTATCAAAATGGTTAAGTTCATCAAAAACCCTT
TTGGTTGAAAATTCCAATTTTGGTTTTAATTCATAT---------GAATTTTTGCAAAATGCAATCATTTCAGTAAGTAT
AGCAACTTTTGGACTATGTATAGCATATATTTTCTATGGATCTGTTTATTGTTTTTTTCATAATTTCTATTTTTTTAATT
CATTTTTTAATTTTAAAAGAGATTTAAAAAGAACTTTTTTGGACCAAATGCAAAATGCAATATAT
>SC009_[organism=Scleria_rehmannii]_[specimen-voucher=GENT:S._Laegaard_15729]_Scleria_rehmannii_voucher_GENT: S._Laegaard_15729_NADH_dehydrogenase_subunit_5-like_(ndhF)_gene,_partial_sequence;_chloroplast
ATGGTAGCAACGGGTATTTTTCTTATAGCTCGGTTGTTTCCTCTTTTCATAACTATACCTTATATAATGCATATTATTTC
TTTAATAGGTATAATAACTTTATTCTTAGGAGCTACTTTTGCTCTTGCTCAAAAAGATATTAAAAGAAGCTTATCATATT
CTACAATGTCTCAATTGGGTTGTATTATACTCGCTTTAGGTATAGGTTCATATCGAACTGCTTTATTTCATTTGATCACC
CATGCTTATTCTAAAGCTCTATTGTTTTTAGGATCTGGATCTATTATTCACTCAATCGAACCTCTTGTTGGATATTCGCC
AGATAAAAGTCAAAATATAGTCCTTATGGGTGGTTTAACTAAATATACTCCAATTACAAGAACTATCTTTTTATTGGGTA
CACTATCTCTTTGTGGTATCCCACCTTTTGCGTGTTTCTGGTCTAAAGATGAAATTTTGAATGATAGTTGGTTGTATTCT
ACGATTTTCGGAATAATAGCTTACTTCACTGCAGGACTAACAGCTTTTTATATGTTTCGAGTATATTTACTCACCTTTGA
TGGATATCTGCGTATTCATTTTCAAGATTACAGTAATAATCAAACTTGTTCCTCTTATTCAATATCTTTTTGGGGTAAGA
CTAAATTGAACAGAATAAATACTAATACCAATTTACCTGTTTCAATAATT------AATAACAAAGTCTTCTTTTTTTCA
AAAAAAAATAATAAT------AGTCTAAGAAATAGAATATGCGACTTTATTTTTCATTTTGGA------AATAAGTATAC
TTCTATATATCCTCATGAATTGGATAATACTATGCTATTTCCTCTTCTTATATTAGTAATATTCAGTATATTCATCGGGT
TTATAGGAATTCACTTTGATGAAAGTGGAATAAATCCTGATGATGTATTATCAAAATGGTTAAGTTCATCAAAAACCCTT
TTGGTTGAAAATTCCAATTTTTGTTTAAATTCATAT---------GAATTTTTGCAAAATGCAATCATTTCAGTAAGTAT
AGCAACTTTCGGAGTATGTATAGCATATATTTTATATGGATCTGTGTATTCTTTTTTTCATAATTTCTATTTTTTTAATT
TATTTTTTAATTTTAAAAGAGATTTAAAAAGAACTTTTTTGGACCAAATGCAAAATGCAATATAT
>SC011_[organism=Scleria_dregeana]_[specimen-voucher=GENT:H._&_E._Hess_52-468]_Scleria_dregeana_voucher_GENT:H._&_E._Hess_52-468_(ndhF)_gene,_partial_sequence;_chloroplast
ATGGTAGCAGCGGGGATTTTTCTTATAGCTCGGCTGTTTCCTCTTTTCATAACTATACCTTATATAATGCATATTATTTC
TTTAATAGGTATAATAACTTTATTCTTAGGAGCTACTTTTGCTCTTGCTCAAAAAGATATTAAAAGAAGCTTAGCATATT
CTACAATGTCTCAATTGGGTTATATTATACTTGCTTTAGGTATAGGTTCATATCGAACTGCTTTATTTCATTTGATCACC
CATGCTTACTCTAAGGCTCTATTGTTTCTAGGATCTGGATCTATTATTCACTCAATCGAACCTCTTGTTGGATATTCGCC
AGATAAAAGTCAAAATATAGTCCTTATGGGTGGCTTAACTAAATATACTCCAATTACAAGAACTACCTTTTTATTGGGTA
CACTATCTCTTTGTGGTATCCCACCTTTTGCCTGTTTCTGGTCTAAAGATGAAATTTTGAATGATAGTTGGTTGTATTCT
ACGATTTTCGGAATAATAGCTTACTTCACTGCAGGACTAACAGCTTTTTATATGTTTCGAGTATATTTACTCACCTTTGA
TGGATATCTGCGTATTCATTTTCAAGATTACAGTAATAGTAAAACTTGTTCGTCTTATTCAATATCCTTTTGGGGTAAAA
CTAAATCGAACAGAATAAATACTAATAGCAATTTACCTGTTTCAATAATT------AATAACAAAGTCTTCTTTTTTTCA
AAAAAAAATAATAAT------AGTTTAAGAAATAGAATATGCAACTTTATTTTTCATTTTGGA------AATAAATATAC
TTCTATATATCCTCATGAATTGGATAATACTATGCTATTTCCTCTTCTTATATTAGTAATATTCACTATATTCATCGGGT
TTATAGGAATTCACTTTGATGAAAGTGGAATAAATCCTGATGATGTATTATCAAAATGGTTAAGTTCATCAAAAACCCTT
TTGGTTGAAAATTCCAATTTTTGTTTTAATTCATAT---------GAATTTTTGCAAAATGCAATCATTTCAGTAAGTAT
AGCAACTTTTGGACTATGTATAGCATATATTTTCTATGGATCTGTTTATTGTTTTTTTCATAATTTCTATTTTTTTAATT
CATTTTTTAATTTTAAAAGAGATTTAAAAAGAACTTTTTTGGACCAAATGCAAAATGCAGTATAT
>SC012_[organism=Scleria_dregeana]_[specimen-voucher=GENT:F._Malaisse_&_P._Goetghebeur_1137]_Scleria_dregeana_voucher_GENT:F._Malaisse_&_P._Goetghebeur_1137_NADH_dehydrogenase_subunit_5-like_(ndhF)_gene,_partial_sequence;_chloroplast
ATGGTAGCAGCGGGGATTTTTCTTATAGCTCGGCTGTTTCCTCTTTTCATAACTATACCTTATATAATGCATATTATTTC
TTTAATAGGTATAATAACTTTATTCTTAGGAGCTACTTTTGCTCTTGCTCAAAAAGATATTAAAAGAAGCTTAGCATATT
CTACAATGTCTCAATTGGGTTATATTATACTTGCTTTAGGTATAGGTTCATATCGAACTGCTTTATTTCATTTGATCACC
CATGCTTACTCTAAGGCTCTATTGTTTCTAGGATCTGGATCTATTATTCACTCAATCGAACCTCTTGTTGGATATTCGCC
AGATAAAAGTCAAAATATAGTCCTTATGGGTGGCTTAACTAAATATACTCCAATTACAAGAACTACCTTTTTATTGGGTA
CACTATCTCTTTGTGGTATCCCACCTTTTGCCTGTTTCTGGTCTAAAGATGAAATTTTGAATGATAGTTGGTTGTATTCT
ACGATTTTCGGAATAATAGCTTACTTCACTGCAGGACTAACAGCTTTTTATATGTTTCGAGTATATTTACTCACCTTTGA
TGGATATCTGCGTATTCATTTTCAAGATTACAGTAATAGTAAAACTTGTTCGTCTTATTCAATATCCTTTTGGGGTAAAA
CTAAATCGAACAGAATAAATACTAATAGCAATTTACCTGTTTCAATAATT------AATAACAAAGTCTTCTTTTTTTCA
AAAAAAAATAATAAT------AGTTTAAGAAATAGAATATGCAACTTTATTTTTCATTTTGGA------AATAAATATAC
TTCTATATATCCTCATGAATTGGATAATACTATGCTATTTCCTCTTCTTATATTAGTAATATTCACTATATTCATCGGGT
TTATAGGAATTCACTTTGATGAAAGTGGAATAAATCCTGATGATGTATTATCAAAATGGTTAAGTTCATCAAAAACCCTT
TTGGTTGAAAATTCCAATTTTTGTTTTAATTCATAT---------GAATTTTTGCAAAATGCAATCATTTCAGTAAGTAT
AGCAACTTTTGGACTATGTATAGCATATATTTTCTATGGATCTGTTTATTGTTTTTTTCATAATTTCTATTTTTTTAATT
CATTTTTTAATTTTAAAAGAGATTTAAAAAGAACTTTTTTGGACCAAATGCAAAATGCAGTATAT
>SC013_[organism=Scleria_woodii]_[specimen-voucher=GENT:H._&_E._Hess_52-690]_Scleria_woodii_voucher_GENT:H._&_E._Hess_52-690_NADH_dehydrogenase_subunit_5-like_(ndhF)_gene,_partial_sequence;_chloroplast
ATGGTAGCAGCGGGGATTTTTCTTATAGCTCGGTTGTTTCCTCTTTTCATAACTATACCTTATATAATGCATATTATTTC
TTTAATAGGTATAATAACTTTATTCTTAGGAGCTACTTTTGCTCTTGCTCAAAAAGATATTAAAAGAAGCTTAGCATATT
CTACAATGTCTCAATTGGGTTATATTATACTTGCTTTAGGTATAGGTTCATATCGAACTGCTTTATTTCATTTGATCACC
CATGCTTACTCTAAGGCTCTATTGTTTCTAGGATCTGGATCTATTATTCACTCAATCGAACCTCTTGTTGGATATTCGCC
AGATAAAAGTCAAAATATAGTCCTTATGGGTGGCTTAACTAAATATACTCCAATTACAAGAACTACCTTTTTATTGGGTA
CACTGTCTCTTTGTGGTATCCCACCTTTTGCCTGTTTCTGGTCTAAAGATGAAATTTTGAATGATAGTTGGTTGTATTCT
ACGATTTTCGGAATAATAGCTTACTTCACTGCAGGACTAACAGCTTTTTATATGTTTCGAGTATATTTACTCACCTTTGA
TGGATATCTGCGTATTCATTTTCAAGATTACAGTAATAGTAAAACTTGTTCGTCTTATTCAATATCCTTTTGGGGTAAAA
CTAAATCGAACAGAATAAATACTAATAGCAATTTACCTGTTTCAATAATT------AATAACAAAGTCTTCTTTTTTTCA
AAAAAAAATAATAAT------AGTCTAAGAAATAGAATATGCAACTTTATTTTTCATTTTGGA------AATAAATATAC
TTCTATATATCCTCATGAATTGGATAATACTATGCTATTTCCTCTTCTTATATTAGTAATATTCACTATATTCATCGGGT
TTATAGGAATTCACTTTGATGAAAGTGGAATAAATCCTGATGATGTATTATCAAAATGGTTAAGTTCATCAAAAACCCTT
TTGGTTGAAAATTCCAATTTTGGTTTTAATTCATAT---------GAATTTTTGCAAAATGCAATCATTTCAGTAAGTAT
AGCAACTTTTGGACTATGTATAGCATATATTTTCTATGGATCTGTTTATTGTTTTTTTCATAATTTCTATTTTTTTAATT
CATTTTTTAATTTTAAAAGAGATTTAAAAAGAACTTTTTTGGACCAAATGCAAAATGCAATATAT
>SC014_[organism=Scleria_woodii]_[specimen-voucher=GENT:P._Goetghebeur_4493]_Scleria_woodii_voucher_GENT:H._&_E._Hess_4493_NADH_dehydrogenase_subunit_5-like_(ndhF)_gene,_partial_sequence;_chloroplast
ATGGTAGCAGCGGGGATTTTTCTTATAGCTCGGTTGTTTCCTCTTTTCATAACTATACCTTATATAATGCATATTATTTC
TTTAATAGGTATAATAACTTTATTCTTAGGAGCTACTTTTGCTCTTGCTCAAAAAGATATTAAAAGAAGCTTAGCATATT
CTACAATGTCTCAATTGGGTTATATTATACTTGCTTTAGGTATAGGTTCATATCGAACTGCTTTATTTCATTTGATCACC
CATGCTTACTCTAAGGCTCTATTGTTTCTAGGATCTGGATCTATTATTCACTCAATCGAACCTCTTGTTGGATATTCGCC
AGATAAAAGTCAAAATATAGTCCTTATGGGTGGCTTAACTAAATATACTCCAATTACAAGAACTACCTTTTTATTGGGTA
CACTGTCTCTTTGTGGTATCCCACCTTTTGCCTGTTTCTGGTCTAAAGATGAAATTTTGAATGATAGTTGGTTGTATTCT
ACGATTTTCGGAATAATAGCTTACTTCACTGCAGGACTAACAGCTTTTTATATGTTTCGAGTATATTTACTCACCTTTGA
TGGATATCTGCGTATTCATTTTCAAGATTACAGTAATAGTAAAACTTGTTCGTCTTATTCAATATCCTTTTGGGGTAAAA
CTAAATCGAACAGAATAAATACTAATAGCAATTTACCTGTTTCAATAATT------AATAACAAAGTCTTCTTTTTTTCA
AAAAAAAATAATAAT------AGTCTAAGAAATAGAATATGCAACTTTATTTTTCATTTTGGA------AATAAATATAC
TTCTATATATCCTCATGAATTGGATAATACTATGCTATTTCCTCTTCTTATATTAGTAATATTCACTATATTCATCGGGT
TTATAGGAATTCACTTTGATGAAAGTGGAATAAATCCTGATGATGTATTATCAAAATGGTTAAGTTCATCAAAAACCCTT
TTGGTTGAAAATTCCAATTTTGGTTTTAATTCATAT---------GAATTTTTGCAAAATGCAATCATTTCAGTAAGTAT
AGCAACTTTTGGACTATGTATAGCATATATTTTCTATGGATCTGTTTATTGTTTTTTTCATAATTTCTATTTTTTTAATT
CATTTTTTAATTTTAAAAGAGATTTAAAAAGAACTTTTTTGGACCAAATGCAAAATGCAATATAT
>SC016_[organism=Scleria_flexuosa]_[specimen-voucher=GENT:H._&_E._Hess_52-142]_Scleria_flexuosa_voucher_GENT:H._&_E._Hess_52-142_NADH_dehydrogenase_subunit_5-like_(ndhF)_gene,_partial_sequence;_chloroplast
ATGGTAGCAGCGGGTATTTTTCTTATAGCTCGGTTGTTTCCTCTTTTCATAACTATACCTTATATAATGCATATTATTTC
TTTAATAGGTATAATAACTTTATTCTTAGGAGCTACTTTTGCTCTTGCTCAAAAAGATATTAAAAGAAGCTTAGCATATT
CTACAATGTCTCAATTGGGTTATATTATACTCGCTTTAGGTATAGGTTCATATCGAACTGCTTTATTTCATTTGATCACC
CATGCTTATTCTAAGGCTCTATTGTTTTTAGGATCTGGATCTATTATTCACTCAATCGAACCTCTTGTTGGATATTCGCC
AGATAAAAGTCAAAATATAGTCCTTATGGGTGGTTTAACTAAATATACTCCAATTACAAGAACTACCTTTTTATTGGGTA
CACTGTCTCTTTGTGGTATCCCACCTTTTGCCTGTTTCTGGTCTAAAGATGAAATTTTGAATGATAGTTGGTTGTATTCT
ACCATTTTCGGAATAATAGCTTACTTCACTGCAGGACTAACAGCTTTTTATATGTTTCGAGTATATTTACTCACCTTTGA
TGGATATCTGCGTATTCATTTTCAAGATTACAGTAATAGTCAAACTTGTTCGTCTTATTCAATATCTTTTTGGGGTAAAA
CTAAATCGAACAGAATAAATACTAATACCAATTTACCTGTTTCAATAATT------AATAACAAAGTCTTCTTTTTTTCA
AAAAAAAATAATAAT------AGTCTAAGAAATAGAATATGCGACTTTATTTTTCATTTTGCA------AATAAGTATAC
TTCTATATATCCTCATGAATTGGATAATACTATGCTATTTCCTCTTCTTATATTAGTAATATTCACTATATTCATCGGGT
TTATAGGAATTCACTTTGATGAAAGTGGAATAAATCCTGATGATGTATTATCAAAATGGTTAAGTTCATCAAAAACCCTT
TTGGTTGAAAATTCCAATTTTTGTTTAAATTCATAT---------GAATTTTTGCAAAATGCAATCATTTCAGTAAGTAT
AGCAACTTTTGGACTATGTATAGCATATATTTTCTATGGATCTGTTTATTCTTTTTTTCATAATTTCTATTTTTTTAATT
TATTTTTTAATTTTAAAAGAGATTTAAAAAGAACTTTTTTGGACCAAATGCAAAATGCAATATAT
>SC017_[organism=Scleria_flexuosa]_[specimen-voucher=GENT:S._Laegaard_16237]_Scleria_flexuosa_voucher_GENT:S._Laegaard_16237_NADH_dehydrogenase_subunit_5-like_(ndhF)_gene,_partial_sequence;_chloroplast
ATGGTAGCAGCGGGTATTTTTCTTATAGCTCGGTTGTTTCCTCTTTTCATAACTATACCTTATATAATGCATATTATTTC
TTTAATAGGTATAATAACTTTATTCTTAGGAGCTACTTTTGCTCTTGCTCAAAAAGATATTAAAAGAAGCTTAGCATATT
CTACAATGTCTCAATTGGGTTATATTATACTCGCTTTAGGTATAGGTTCATATCGAACTGCTTTATTTCATTTGATCACC
CATGCTTATTCTAAGGCTCTATTGTTTTTAGGATCTGGATCTATTATTCACTCAATCGAACCTCTTGTTGGATATTCGCC
AGATAAAAGTCAAAATATAGTCCTTATGGGTGGTTTAACTAAATATACTCCAATTACAAGAACTACCTTTTTATTGGGTA
CACTGTCTCTTTGTGGTATCCCACCTTTTGCCTGTTTCTGGTCTAAAGATGAAATTTTGAATGATAGTTGGTTGTATTCT
ACCATTTTCGGAATAATAGCTTACTTCACTGCGGGACTAACAGCTTTTTATATGTTTCGAGTATATTTACTCACCTTTGA
TGGATATCTGCGTATTCATTTTCAAGATTACAGTAATAGTCAAACTTGTTCGTCTTATTCAATATCTTTTTGGGGTAAAA
CTAAATCGAACAGAATAAATACTAATACCAATTTACCTGTTTCAATAATT------AATAACAAAGTCTTCTTTTTTTCA
AAAAAAAATAATAAT------AGTCTAAGAAATAGAATATGCGACTTTATTTTTCATTTTGCA------AATAAGTATAC
TTTTATATATCCTCATGAATTGGATAATACTATGCTATTTCCTCTTCTTATATTAGTAATATTCACTATATTCATCGGGT
TTATAGGAATTCACTTTGATGAAAGTGGAATAAATCCTGATGATGTATTATCAAAATGGTTAAGTTCATCAAAAACCCTT
TTGGTTGAAAATTCCAATTTTTGTTTAAATTCATAT---------GAATTTTTGCAAAATGCAATCATTTCAGTAAGTAT
AGCAACTTTTGGACTATGTATAGCATATATTTTCTATGGATCTGTTTATTCTTTTTTTCATAATTTCTATTTTTTTAATT
TATTTTTTAATTTTAAAAGAGATTTAAAAAGAACTTTTTTGGACCAAATGCAAAATGCAATATAT
>SC018_[organism=Scleria_flexuosa]_[specimen-voucher=GENT:H._&_E._Hess_52-689]_Scleria_flexuosa_voucher_GENT:H._&_E._Hess_52-689_NADH_dehydrogenase_subunit_5-like_(ndhF)_gene,_partial_sequence;_chloroplast
ATGGTAGCAGCGGGTATTTTTCTTATAGCTCGGTTGTTTCCTCTTTTCATAACTATACCTTATATAATGCATATTATTTC
TTTAATAGGTATAATAACTTTATTCTTAGGAGCTACTTTTGCTCTTGCTCAAAAAGATATTAAAAGAAGCTTAGCATATT
CTACAATGTCTCAATTGGGTTATATTATACTCGCTTTAGGTATAGGTTCATATCGAACTGCTTTATTTCATTTGATCACC
CATGCTTATTCTAAGGCTCTATTGTTTTTAGGATCTGGATCTATTATTCACTCAATCGAACCTCTTGTTGGATATTCGCC
AGATAAAAGTCAAAATATAGTCCTTATGGGTGGTTTAACTAAATATACTCCAATTACAAGAACTACCTTTTTATTGGGTA
CACTGTCTCTTTGTGGTATCCCACCTTTTGCCTGTTTCTGGTCTAAAGATGAAATTTTGAATGATAGTTGGTTGTATTCT
ACCATTTTCGGAATAATAGCTTACTTCACTGCAGGACTAACAGCTTTTTATATGTTTCGAGTATATTTACTCACCTTTGA
TGGATATCTGCGTATTCATTTTCAAGATTACAGTAATAGTCAAACTTGTTCGTCTTATTCAATATCTTTTTGGGGTAAAA
CTAAATCGAACAGAATAAATACTAATACCAATTTACCTGTTTCAATAATT------AATAACAAAGTCTTCTTTTTTTCA
AAAAAAAATAATAAT------AGTCTAAGAAATAGAATATGCGACTTTATTTTTCATTTTGCA------AATAAGTATAC
TTCTATATATCCTCATGAATTGGATAATACTATGCTATTTCCTCTTCTTATATTAGTAATATTCACTATATTCATCGGGT
TTATAGGAATTCACTTTGATGAAAGTGGAATAAATCCTGATGATGTATTATCAAAATGGTTAAGTTCATCAAAAACCCTT
TTGGTTGAAAATTCCAATTTTTGTTTAAATTCATAT---------GAATTTTTGCAAAATGCAATCATTTCAGTAAGTAT
AGCAACTTTTGGACTATGTATAGCATATATTTTCTATGGATCTGTTTATTCTTTTTTTCATAATTTCTATTTTTTTAATT
TATTTTTTAATTTTAAAAGAGATTTAAAAAGAACTTTTTTGGACCAAATGCAAAATGCAATATAT
>SC019_[organism=Scleria_pooides]_[specimen-voucher=GENT:H._&_E._Hess_52-281]_Scleria_pooides_voucher_GENT:H._&_E._Hess_52-281_NADH_dehydrogenase_subunit_5-like_(ndhF)_gene,_partial_sequence;_chloroplast
ATGGTAGCAGCGGGGATTTTTCTTATAGCTCGGTTGTTTCCTCTTTTCATAACTATACCTTATATAATGCATATTATTTC
TTTAATAGGTATAATAACTTTATTCTTAGGAGCTACTTTTGCTCTTGCTCAAAAAGATATTAAAAGAAGCTTAGCATATT
CTACAATGTCTCAATTGGGTTATATTATACTTGCTTTAGGTATAGGTTCATATCGAACTGCTTTATTTCATTTGATCACC
CATGCTTACTCTAAGGCTCTATTGTTTCTAGGATCTGGATCTATTATTCACTCAATCGAACCTCTTGTTGGATATTCGCC
AGATAAAAGTCAAAATATAGTCCTTATGGGTGGCTTAACTAAATATACTCCAATTACAAGAACTACCTTTTTATTGGGTA
CACTGTCTCTTTGTGGTATCCCACCTTTTGCCTGTTTCTGGTCTAAAGATGAAATTTTGAATGATAGTTGGTTGTATTCT
ACGATTTTCGGAATAATAGCTTACTTCACTGCAGGACTAACAGCTTTTTATATGTTTCGAGTATATTTACTCACCTTTGA
TGGATATCTGCGTATTCATTTTCAAGATTACAGTAATAGTAAAACTTGTTCGTCTTATTCAATATCCTTTTGGGGTAAAA
CTAAATTGAACAGAATAAATACTAATAGCAATTTACCTGTTTCAATAATT------AATAACAAAGTCTTCTTTTTTTCA
AAAAAAAATAATAAT------AGTCTAAGAAATAGAATATGCAACTTTATTTTTCATTTTGGA------AATAAATATAC
TTCTATATATCCTCATGAATTGGATAATACTATGCTATTTCCTCTTCTTATATTAGTAATATTCACTATATTCATCGGGT
TTATAGGAATTCACTTTGATGAAAGTGGAATAAATCCTGATGATGTATTATCAAAATGGTTAAGTTCATCAAAAACCCTT
TTGGTTGAAAATTCCAATTTTGGTTTTAATTCATAT---------GAATTTTTGCAAAATGCAATCATTTCAGTAAGTAT
AGCAACTTTTGGACTATGTATAGCATATATTTTCTATGGATCTGTTTATTGTTTTTTTCATAATTTCTATTTTTTTAATT
CATTTTTTAATTTTAAAAGAGATTTAAAAAGAACTTTTTTGGACCAAATGCAAAATGCAATATAT
>SC020_[organism=Scleria_pooides]_[specimen-voucher=GENT:H._&_E._Hess_51-169]_Scleria_pooides_voucher_GENT:H._&_E._Hess_51-169_NADH_dehydrogenase_subunit_5-like_(ndhF)_gene,_partial_sequence;_chloroplast
ATGGTAGCAGCGGGGATTTTTCTTATAGCTCGATTGTTTCCTCTTTTCATAACTATACCTTATATAATGCATATTATTTC
TTTAATAGGTATAATAACTTTATTCTTAGGAGCTACTTTTGCTCTTGCTCAAAAAGATATTAAAAGAAGCTTAGCATATT
CTACAATGTCTCAATTGGGTTATATTATACTTGCTTTAGGTATAGGTTCATATCGAACTGCTTTATTTCATTTGATCACC
CATGCTTACTCTAAGGCTCTATTGTTTCTAGGATCTGGATCTATTATTCACTCAATCGAACCTCTTGTTGGATATTCGCC
AGATAAAAGTCAAAATATAGTCCTTATGGGTGGCTTAACTAAATATACTCCAATTACAAGAACTACCTTTTTATTGGGTA
CACTGTCTCTTTGTGGTATCCCACCTTTTGCCTGTTTCTGGTCTAAAGATGAAATTTTGAATGATAGTTGGTTGTATTCT
ACGATTTTCGGAATAATAGCTTACTTCACTGCAGGACTAACAGCTTTTTATATGTTTCGAGTATATTTACTCACCTTTGA
TGGATATCTGCGTATTCATTTTCAAGATTACAGTAATAGTAAAACTTGTTCGTCTTATTCAATATCCTTTTGGGGTAAAA
CTAAATTGAACAGAATAAATACTAATAGCAATTTACCTGTTTCAATAATT------AATAACAAAGTCTTCTTTTTTTCA
AAAAAAAATAATAAT------AGTCTAAGAAATAGAATATGCAACTTTATTTTTCATTTTGGA------AATAAATATAC
TTCTATATATCCTCATGAATTGGATAATACTATGCTATTTCCTCTTCTTATATTAGTAATATTCACTATATTCATCGGGT
TTATAGGAATTCACTTTGATGAAAGTGGAATAAATCCTGATGATGTATTATCAAAATGGTTAAGTTCATCAAAAACCCTT
TTGGTTGAAAATTCCAATTTTTGTTTTAATTCATAT---------GAATTTTTGCAAAATGCAATCATTTCAGTAAGTAT
AGCAACTTTTGGACTATGTATAGCATATATTTTCTATGGATCTGTTTATTGTTTTTTTCATAATTTCTATTTTTTTAATT
CATTTTTTAATTTTAAAAGAGATTTAAAAAGAACTTTTTTGGACCAAATGCAAAATGCAATATAT
>SC021_[organism=Scleria_welwitschii]_[specimen-voucher=GENT:O.M._Hilliard_&_B.L._Burtt_10089]_Scleria_welwitschii_voucher_GENT:O.M._Hilliard_&_B.L._Burtt_10089_NADH_dehydrogenase_subunit_5-like_(ndhF)_gene,_partial_sequence;_chloroplast
ATGGTAGCAGCGGGTATTTTTCTTATAGCTCGGTTGTTTCCTCTTTTCATAACTATACCTTATATAATGCATATTATTTC
TTTAATAGGTATAATAACTTTATTCTTAGGAGCTACTTTTGCTCTTGCTCAAAAAGATATTAAAAGAAGCTTAGCATATT
CTACAATGTCTCAATTGGGTTATATTATACTCGCTTTAGGTATAGGTTCATATCGAACTGCTTTATTTCATTTGATCACC
CATGCTTATTCTAAAGCTCTATTGTTTTTAGGATCTGGATCTATTATTCACTCAATCGAACCTCTTGTTGGATATTCGCC
AGATAAAAGTCAAAATATAGTCCTTATGGGTGGTTTAACTAAATATACTCCAATTACAAGAACTATCTTTTTATTGGGTA
CACTATCTCTTTGTGGTATCCCACCTTTTGCGTGTTTCTGGTCTAAAGATGAAATTTTGAATGATAGTTGGTTGTATTCT
ACGATTTTAGGAATAATAGCTTACTTCACTGCAGGACTAACAGCTTTTTATATGTTTCGAGTATATTTACTCACCTTTGA
TGGATATCTGCGTATTCATTTTCAAGATTACAGTAATAGTCAAACTTGTTCGTCTTATTCAATATCTTTTTGGGGTAAGA
CTAAATTGAACAGAATAAATACTAATACCAATTTACCTTTTTCAATAATT------AATAACAAAGTCTTCTTTTTTTCA
AAAAAAAATAATAAT------AGTCTAAGAAATAGAATATGTGACTTTATTTTTCATTTTGGA------AATAAGTATAC
TTCTATATATCCTCATGAATTGGATAATACTATGCTATTTCCTCTTCTTATATTAGTAATATTCACTATATTCATCGGGT
TTATAGGAATTCACTTTGATAAAAGTGGAATAAATCCTGACGATGTATTATCAAAATGGTTAAGTTCATCAAAAACCCTT
TTGGTTGAAAATTCCAATTTTTGTTTAAATTCATAT---------GAATTTTTGCAAAATGCAATCATTTCAGTAAGTAT
AGCAACTTTCGGACTATGTATAGCATATATTTTCTATGGATCTGTTTATTCTTTTTTTCATAATTTCTATTTTTTTAATT
TATTTTTTAATTTTAAAAGAGATTTAAAAAGAACTTTTTTGGACCAAATGCAAAATGCAATATAT
>SC022_[organism=Scleria_andringitrensis]_[specimen-voucher=GENT:I._Larridon_et_al._2010-0340]_Scleria_andringitrensis_voucher_GENT:I._Larridon_et_al._2010-0340_NADH_dehydrogenase_subunit_5-like_(ndhF)_gene,_partial_sequence;_chloroplast
ATGGTAGCAGCGGGTATTTTTCTTATAGCTCGGGTATTTCCTCTTTTCATAACTATACCTTATATAATGCATATTATTTC
TTTAATAGGTATAATAACTTTATTCTTAGGAGCTACTTTTGCTCTTGCTCAAAAAGATATTAAAAGAAGCTTAGCATATT
CTACAATGTCTCAATTGGGTTATATTATACTCGCTTTAGGTATAGGTTCATATCGAACTGCTTTATTTCATTTGATCACC
CATGCTTATTCGAAAGCTCTATTGTTTTTAGGATCTGGATCTATTATTCACTCAATCGAACCTCTTGTTGGATATTCGCC
AGATAAAAGTCAAAATATAGTCCTTATGGGTGGTTTAACTAAATATACTCCAATTACAAGAACTATCTTTTTATTGGGTA
CACTATCTCTTTGTGGTATCCCACCTTTTGCGTGTTTCTGGTCTAAAGATGAAATTTTGAATGATAGTTGGTTGTATTCT
ACGATTTTCGGAATAATAGCTTACTTCACTGCAGGACTAACAGCTTTTTATATGTTTCGAGTATATTTACTCACCTTTGA
TGGATATCTGCGTATTCATTTTCAAGATTACAGTAATAGTGAAACTTGTTCGTCTTATTCAATATCTTTTTGGGGTAAAA
CTAAATTGAACAGAATAAATACTAATACCAATTTACCTGTTTCAATAATT------AATAACAAAGTCTTCTTTTTTTCA
AAAAAAAATAATAAT------AGTCTAAGAAATAGAATATGCGACTTTATTTTTCATTTTGGA------AATAAGTATAC
TTCTATATATCCTCATGAATTGGATAATACTATGCTATTTCCTCTTCTTATATTAGTAATATTCACTATATTCATCGGGT
TTATAGGAATTCACTTTGATGAAAGTGGAATAAATTCTGATGATGTATTATCAAAATGGTTAAGTTCATCAAAAACCCTT
TTGGTTGAAAATTCCAATTTTTATTTAAATTCATAT---------GAATTTTTGCAAAATGCAATCATTTCAGTAAGTAT
AGCAACTTTTGGACTATGTATAGCATATATTTTCTATGGATCTGTTTATTCTTTTTTTCATAATTTCTATTTTTTTAATT
TATTTTTTAATTTTAAAAGAGATTTAAAAAGAACTTTTTTGGACCAAATGCAAAATGCAATATAT
>SC023_[organism=Scleria_erythrorrhiza]_[specimen-voucher=GENT:F._Malaisse_&_P._Goetghebeur_871]_Scleria_erythrorrhiza_voucher_GENT:F._Malaisse_&_P._Goetghebeur_871_NADH_dehydrogenase_subunit_5-like_(ndhF)_gene,_partial_sequence;_chloroplast
ATGGTAGCAGCGGGTATTTTTCTTATAGCTCGACTGTTTCCTCTTTTTATAACTATACCTTATATAATGCATATTATTTC
TTTAATAGGTATAATAACTTTATTCTTAGGAGCTACTTTTGCTCTTGCTCAAAAAGATATTAAAAGAAGCTTAGCATATT
CTACAATGTCTCAATTGGGTTATATTATACTCGCTTTAGGTATAGGTTCATATCGAACTGCTTTATTTCATTTGATCACC
CATGCTTATTCTAAGGCTCTATTGTTTTTAGGATCTGGATCTATTATTCACTCAATCGAACCTCTTGTTGGATATTCGCC
AGATAAAAGTCAAAATATAGTCCTTATGGGTGGTTTAACTAAATATACTCCAATTACAAGAACTACCTTTTTATTGGGTA
CACTGTCTCTTTGTGGTATCCCACCTTTTGCCTGTTTCTGGTCTAAAGATGAAATCTTGAATGATAGTTGGTTGTATTCT
ACGATTTTCGGAATAATAGCTTACTTCACTGCAGGACTAACAGCTTTTTATATGTTTCGAGTATATTTACTCACCTTTGA
TGGATATCTGCGTATTCATTTTCAAGATTACAGTAATACTCAAACTTGTTCGTCTTATTCAATATCTTTTTGGGGTAAAA
CTAAATCGAACAGAATAAATACTAATACCAATTTACCTGTTTCAATAATT------AATAACAAAGTCTTCTTTTTTTCA
AAAAAAAATAATAAT------AGTCTAAGAAATAGAATATGCGACTTTATTTTTCATTTTGGA------AATAAGTATAC
TTCTATATATCCTCATGAATTGGATAATACTATGCTATTTCCTCTTCTTATATTAGTAATATTCACTATATTCATCGGGT
TTATAGGAATTCACTTTGATGAAAGTGGAATAAATCCTGATGATGTATTATCGAAATGGTTAAGTTCATCAAAAACCCCT
TTAGTTGAAAATTCCAATTTTTGTTTAAATTCATAT---------GAATTTTTGCAAAATGCAATCATTTCAGTAAGTAT
AGCAACTTTTGGACTATGTATAGCATATATTTTCTATGGATCTGTTTATTCTTTTTTTCATAATTTCTATTTTTTTAATT
TATTTTTTAATTTTAAAAGAGATTTAAAAAGAACTTTTTTGGACCAAATGCAAAATGCAATATAT
>SC024_[organism=Scleria_pulchella]_[specimen-voucher=GENT:H._&_E._Hess_52-1745]_Scleria_pulchella_voucher_GENT:H._&_E._Hess_52-1745_NADH_dehydrogenase_subunit_5-like_(ndhF)_gene,_partial_sequence;_chloroplast
ATGGTAGCAGCGGGTATTTTTCTTATAGCTCGGTTGTTTCCTCTTTTCATAACTATACCTTATATAATGCATATTATTTC
TTTAATAGGTATAATAACTTTATTCTTAGGAGCTACTTTTGCTCTTGCTCAAAAAGATATTAAAAGAAGCTTAGCATATT
CTACAATGTCTCAATTGGGTTATATTATACTCGCTTTAGGTATAGGTTCATATCGAACTGCTTTATTTCATTTGATCACC
CATGCTTATTCTAAGGCTCTATTGTTTTTAGGATCTGGATCTATTATTCACTCAATCGAACCTCTTGTTGGATATTCGCC
AGATAAAAGTCAAAATATAGTCCTTATGGGTGGTTTAACTAAATATACTCCAATTACAAGAACTACCTTTTTATTGGGTA
CACTGTCTCTTTGTGGTATCCCACCTTTTGCCTGTTTCTGGTCTAAAGATGAAATTTTGAATGATAGTTGGTTGTATTCT
ACGATTTTCGGAATAATAGCTTACTTCACTGCAGGACTAACAGCTTTTTATATGTTTCGAGTATATTTACTCACCTTTGA
TGGATATCTGCGTATTCATTTTCAAGATTACAGTAATAGTCAAACTTGTTCGTCTTATTCAATATCTTTTTGGGGTAAAA
CTAAATCGAACAGAATAAATACTAATACCAATTTACCTGTTTCAATAATT------AATAACAAAGTCTTCTTTTTTTCA
AAAAAAAATAATAAT------AGTCTAAGAAATAGAATATGCGACTTTATTTTTCATTTTGGA------AATAAGTATAC
TTCTATATATCCTCATGAATTGGATAATACTATGCTATTTCCTCTTCTTATATTAGTAATATTCACTATATTCATCGGGT
TTATAGGAATTCACTTTGATGAAAGTGGAATAAATCCTGATGATGTATTATCAAAATGGTTAAGTTCATCAAAAACCCTT
TTGGTTGAAAATTCCAATTTTTGTTTAAATTCATAT---------GAATTTTTGCAAAATGCAATCATTTCAGTAAGTAT
AGCAACTTTTGGACTATGTATAGCATATATTTTCTATGGATCTGTTTATTCTTTTTTTCATAATTTCTATTTTTTTAATT
TATTTTTTAATTTTAAAAGAGATTTAAAAAGAACTTTTTTGGACCAAATGCAAAATGCAATATAT
>SC025_[organism=Scleria_erythrorrhiza]_[specimen-voucher=GENT:H._&_E._Hess_52-289]_Scleria_erythrorrhiza_voucher_GENT:H._&_E._Hess_52-289_NADH_dehydrogenase_subunit_5-like_(ndhF)_gene,_partial_sequence;_chloroplast
ATGGTAGCAGCGGGTATTTTTCTTATAGCTCGACTGTTTCCTCTTTTTATAACTATACCTTATATAATGCATATTATTTC
TTTAATAGGTATAATAACTTTATTCTTAGGAGCTACTTTTGCTCTTGCTCAAAAAGATATTAAAAGAAGCTTAGCATATT
CTACAATGTCTCAATTGGGTTATATTATACTCGCTTTAGGTATAGGTTCATATCGAACTGCTTTATTTCATTTGATCACC
CATGCTTATTCTAAGGCTCTATTGTTTTTAGGATCTGGATCTATTATTCACTCAATCGAACCTCTTGTTGGATATTCGCC
AGATAAAAGTCAAAATATAGTCCTTATGGGTGGTTTAACTAAATATACTCCAATTACAAGAACTACCTTTTTATTGGGTA
CACTGTCTCTTTGTGGTATCCCACCTTTTGCCTGTTTCTGGTCTAAAGATGAAATCTTGAATGATAGTTGGTTGTATTCT
ACGATTTTCGGAATAATAGCTTACTTCACTGCAGGACTAACAGCTTTTTATATGTTTCGAGTATATTTACTCACCTTTGA
TGGATATCTGCGTATTCATTTTCAAGATTACAGTAATACTCAAACTTGTTCGTCTTATTCAATATCTTTTTGGGGTAAAA
CTAAATCGAACAGAATAAATACTAATACCAATTTACCTGTTTCAATAATT------AATAACAAAGTCTTCTTTTTTTCA
AAAAAAAATAATAAT------AGTCTAAGAAATAGAATATGCGACTTTATTTTTCATTTTGGA------AATAAGTATAC
TTCTATATATCCTCATGAATTGGATAATACTATGCTATTTCCTCTTCTTATATTAGTAATATTCACTATATTCATCGGGT
TTATAGGAATTCACTTTGATGAAAGTGGAATAAATCCTGATGATGTATTATCGAAATGGTTAAGTTCATCAAAAACCCCT
TTAGTTGAAAATTCCAATTTTTGTTTAAATTCATAT---------GAATTTTTGCAAAATGCAATCATTTCAGTAAGTAT
AGCAACTTTTGGACTATGTATAGCATATATTTTCTATGGATCTGTTTATTCTTTTTTTCATAATTTCTATTTTTTTAATT
TATTTTTTAATTTTAAAAGAGATTTAAAAAGAACTTTTTTGGACCAAATGCAAAATGCAATATAT
>SC028_[organism=Scleria_distans_var._chondrocarpa]_[specimen-voucher=GENT:M._Desfayes_95-17115]_Scleria_distans_var._chondrocarpa_voucher_GENT:M._Desfayes_95-17115_NADH_dehydrogenase_subunit_5-like_(ndhF)_gene,_partial_sequence;_chloroplast
ATGGTAGCAGCGGGGATTTTTCTTATAGCTCGGTTGTTTCCTCTTTTCATAACTATACCTTATATAATGCATATTATTTC
TTTAATAGGTATAATAACTTTATTCTTAGGAGCTACTTTTGCTCTTGCTCAAAAAGATATTAAAAGAAGCTTAGCATATT
CTACAATGTCTCAATTGGGTTATATTATACTTGCTTTAGGTATAGGTTCATATCGAACTGCTTTATTTCATTTGATCACC
CATGCTTACTCTAAGGCTCTATTGTTTTTAGGATCTGGATCTATTATTCACTCAATGGAACCTCTTGTTGGATATTCGCC
AGATAAAAATCAAAATATAGTCCTTATGGGTGGTTTAACTAAATATACTCCAATTACAAGAACTACCTTTTTATTGGGTA
CACTGTCTCTTTGTGGTATCCCACCTTTTGCCTGTTTCTGGTCTAAAGATGAAATTTTGAATGATAGTTGGTTGTATTCT
ACGATTTTCGGAATAATAGCTTACTTCACTGCAGGACTAACAGCTTTTTATATGTTTCGAGTATATTTACTCACCTTTGA
TGGATATCTGCGTATTCATTTTCAAGATTACAGTAATAGTAAAACTTGTTCGTCTTATTCAATATCTTTTTGGGGTAAAA
CAAAATCAAACAGAATAAATACTAATACTAATTTACCTGTTTCAATAATT------AATAACAAAGTCTTATTTTTTTCA
AAAAAAAATAATAAT------AGTTTAAAAAATAGAATATGCAACTTTATTTTTCATTTTGGA------AATAAGTATAC
TTCTATATATCCTCATGAATTGGATAATACTATGCTATTTCCTCTTCTTATATTAGTAATATTCACTATATTCATCGGGT
TTATAGGAATTCACTTTGATGAAAGTGGAACAAATCCTGATGATCTATTATCAAAATGGTTAAGTTCATCAAAAACCCTT
TTGGTTGAAAATTCCAATTTTTGTTTAAATTCATAT---------GAATTTTTGCAAAATGCAATCATTTCAATAAGTAT
AGCAACTTTTGGGCTATGTATAGCATATATTTTCTATGGATCTGTTTATTCTTTTTTTCATAATTTCTATTTTTTTAATT
CATTTTTTAATTTTAAAAGAGATTTAAAAAGAACTTTTTTGGACCAAATGCAAAATGCAATATAT
>SC030_[organism=Scleria_woodii]_[specimen-voucher=GENT:M._Reekmans_6780]_Scleria_woodii_voucher_GENT:M._Reekmans_6780_NADH_dehydrogenase_subunit_5-like_(ndhF)_gene,_partial_sequence;_chloroplast
ATGGTAGCAGCGGGGATTTTTCTTATAGCTCGGTTGTTTCCTCTTTTCATAACTATACCTTATATAATGCATATTATTTC
TTTAATAGGTATAATAACTTTATTCTTAGGAGCTACTTTTGCTCTTGCTCAAAAAGATATTAAAAGAAGCTTAGCATATT
CTACAATGTCTCAATTGGGTTATATTATACTTGCTTTAGGTATAGGTTCATATCGAACTGCTTTATTTCATTTGATCACC
CATGCTTACTCTAAGGCTCTATTGTTTCTAGGATCTGGATCTATTATTCACTCAATCGAACCTCTTGTTGGATATTCGCC
AGATAAAAGTCAAAATATAGTCCTTATGGGTGGCTTAACTAAATATACTCCAATTACAAGAACTACCTTTTTATTGGGTA
CACTGTCTCTTTGTGGTATCCCACCTTTTGCCTGTTTCTGGTCTAAAGATGAAATTTTGAATGATAGTTGGTTGTATTCT
ACGATTTTCGGAATAATAGCTTACTTCACTGCAGGACTAACAGCTTTTTATATGTTTCGAGTATATTTACTCACCTTTGA
TGGATATCTGCGTATTCATTTTCAAGATTACAGTAATAGTAAAACTTGTTCGTCTTATTCAATATCCTTTTGGGGTAAAA
CTAAATCGAACAGAATAAATACTAATAGCAATTTACCTGTTTCAATAATT------AATAACAAAGTCTTCTTTTTTTCA
AAAAAAAATAATAAT------AGTCTAAGAAATAGAATATGCAACTTTATTTTTCATTTTGGA------AATAAATATAC
TTCTATATATCCTCATGAATTGGATAATACTATGCTATTTCCTCTTCTTATATTAGTAATATTCACTATATTCATCGGGT
TTATAGGAATTCACTTTGATGAAAGTGGAATAAATCCTGATGATGTATTATCAAAATGGTTAAGTTCATCAAAAACCCTT
TTGGTTGAAAATTCCAATTTTTGTTTTAATTCATAT---------GAATTTTTGCAAAATGCAATCATTTCAGTAAGTAT
AGCAACTTTTGGACTATGTATAGCATATATTTTCTATGGATCTGTTTATTGTTTTTTTCATAATTTCTATTTTTTTAATT
CATTTTTTAATTTTAAAAGAGATTTAAAAAGAACTTTTTTGGACCAAATGCAAAATGCAATATAT
>SC031_[organism=Scleria_distans_var._chondrocarpa]_[specimen-voucher=GENT:I._Larridon_et_al._2010-0229]_Scleria_distans_var._chondrocarpa_voucher_GENT:I._Larridon_et_al._2010-0229_NADH_dehydrogenase_subunit_5-like_(ndhF)_gene,_partial_sequence;_chloroplast
ATGGTAGCAGCGGGGATTTTTCTTATAGCTCGGTTGTTTCCTCTTTTCATAACTATACCTTATATAATGCATATTATTTC
TTTAATAGGTATAATAACTTTATTCTTAGGAGCTACTTTTGCTCTTGCTCAAAAAGATATTAAAAGAAGCTTAGCATATT
CTACAATGTCTCAATTGGGTTATATTATACTTGCTTTAGGTATAGGTTCATATCGAACTGCTTTATTTCATTTGATCACC
CATGCTTACTCTAAGGCTCTATTGTTTTTAGGATCTGGATCTATTATTCACTCAATGGAACCTCTTGTTGGATATTCGCC
AGATAAAAATCAAAATATAGTCCTTATGGGTGGTTTAACTAAATATACTCCAATTACAAGAACTACCTTTTTATTGGGTA
CACTGTCTCTTTGTGGTATCCCACCTTTTGCCTGTTTCTGGTCTAAAGATGAAATTTTGAATGATAGTTGGTTGTATTCT
ACGATTTTCGGAATAATAGCTTACTTCACTGCAGGACTAACAGCTTTTTATATGTTTCGAGTATATTTACTCACCTTTGA
TGGATATCTGCGTATTCATTTTCAAGATTACAGTAATAGTAAAACTTGTTCGTCTTATTCAATATCTTTTTGGGGTAAAA
CAAAATCAAACAGAATAAATACTAATACTAATTTACCTGTTTCAATAATT------AATAACAAAGTCTTATTTTTTTCA
AAAAAAAATAATAAT------AGTTTAAAAAATAGAATATGCAACTTTATTTTTCATTTTGGA------AATAAGTATAC
TTCTATATATCCTCATGAATTGGATAATACTATGCTATTTCCTCTTCTTATATTAGTAATATTCACTATATTCATCGGGT
TTATAGGAATTCACTTTGATGAAAGTGGAACAAATCCTGATGATCTATTATCAAAATGGTTAAGTTCATCAAAAACCCTT
TTGGTTGAAAATTCCAATTTTTGTTTAAATTCATAT---------GAATTTTTGCAAAATGCAATCATTTCAATAAGTAT
AGCAACTTTTGGGCTATGTATAGCATATATTTTCTATGGATCTGTTTATTCTTTTTTTCATAATTTCTATTTTTTTAATT
CATTTTTTAATTTTAAAAGAGATTTAAAAAGAACTTTTTTGGACCAAATGCAAAATGCAATATAT
>SC032_[organism=Scleria_hilsenbergii]_[specimen-voucher=GENT:I._Larridon_et_al._2010-0138]_Scleria_hilsenbergii_voucher_GENT:I._Larridon_et_al._2010-0138_NADH_dehydrogenase_subunit_5-like_(ndhF)_gene,_partial_sequence;_chloroplast
ATGGTAGCAGCGGGGATTTTTCTTATAGCTCGGTTGTTTCCTCTTTTCATAACTATACCTTATATAATGCATATTATTTC
TTTAATAGGTATAATAACTTTATTCTTAGGAGCTACTTTTGCTCTTGCTCAAAAAGATATTAAAAGAAGCTTAGCATATT
CTACAATGTCTCAATTGGGTTATATTATACTTGCTTTAGGTATAGGTTCATATCGAACTGCTTTATTTCATTTGATCACC
CATGCTTACTCTAAGGCTCTATTGTTTCTAGGATCTGGATCTATTATTCACTCAATCGAACCTCTTGTTGGATATTCGCC
AGATAAAAGTCAAAATATAGTCCTTATGGGTGGCTTAACTAAATATACTCCAATTACAAGAACTACCTTTTTATTGGGTA
CACTGTCTCTTTGTGGTATCCCACCTTTTGCCTGTTTCTGGTCTAAAGATGAAATTTTGAATGATAGTTGGTTGTATTCT
ACGATTTTCGGAATAATAGCTTACTTCACTGCAGGACTAACAGCTTTTTATATGTTTCGAGTATATTTACTCACCTTTGA
TGGATATCTGCGTATTCATTTTCAAGATTACAGTAATAGTAAAACTTGTTCGTCTTATTCAATATCCTTTTGGGGTAAAA
CTAAATTGAACAGAATAAATACTAATAGCAATTTACCTGTTTCAATAATT------AATAACAAAGTCTTCTTTTTTTCA
AAAAAAAATAATAAT------AGTCTAAGAAATAGAATATGCAACTTTATTTTTCATTTTGGA------AATAAATATAC
TTCTATATATCCTCATGAATTGGATAATACTATGCTATTTCCTCTTCTTATATTAGTAATATTCACTATATTCATCGGGT
TTATAGGAATTCACTTTGATGAAAGTGGAATAAATCCTGATGATGTATTATCAAAATGGTTAAGTTCATCAAAAACCCTT
TTGGTTGAAAATTCCAATTTTTGTTTTAATTCATAT---------GAATTTTTGCAAAATGCAATCATTTCAGTAAGTAT
AGCAACTTTTGGACTATGTATAGCATATATTTTCTATGGATCTGTTTATTGTTTTTTTCATAATTTCTATTTTTTTAATT
CATTTTTTAATTTTAAAAGAGATTTAAAAAGAACTTTTTTGGACCAAATGCNNNNNNNNNNNNNN
>SC033_[organism=Scleria_distans_var._chondrocarpa]_[specimen-voucher=GENT:I._Larridon_et_al._2010-0279]_Scleria_distans_var._chondrocarpa_voucher_GENT:I._Larridon_et_al._2010-0279_NADH_dehydrogenase_subunit_5-like_(ndhF)_gene,_partial_sequence;_chloroplast
ATGGTAGCAGCGGGGATTTTTCTTATAGCTCGGTTGTTTCCTCTTTTCATAACTATACCTTATATAATGCATATTATTTC
TTTAATAGGTATAATAACTTTATTCTTAGGAGCTACTTTTGCTCTTGCTCAAAAAGATATTAAAAGAAGCTTAGCATATT
CTACAATGTCTCAATTGGGTTATATTATACTTGCTTTAGGTATAGGTTCATATCGAACTGCTTTATTTCATTTGATCACC
CATGCTTACTCTAAGGCTCTATTGTTTTTAGGATCTGGATCTATTATTCACTCAATGGAACCTCTTGTTGGATATTCGCC
AGATAAAAATCAAAATATAGTCCTTATGGGTGGTTTAACTAAATATACTCCAATTACAAGAACTACCTTTTTATTGGGTA
CACTGTCTCTTTGTGGTATCCCACCTTTTGCCTGTTTCTGGTCTAAAGATGAAATTTTGAATGATAGTTGGTTGTATTCT
ACGATTTTCGGAATAATAGCTTACTTCACTGCAGGACTAACAGCTTTTTATATGTTTCGAGTATATTTACTCACCTTTGA
TGGATATCTGCGTATTCATTTTCAAGATTACAGTAATAGTAAAACTTGTTCGTCTTATTCAATATCTTTTTGGGGTAAAA
CAAAATCAAACAGAATAAATACTAATACTAATTTACCTGTTTCAATAATT------AATAACAAAGTCTTATTTTTTTCA
AAAAAAAATAATAAT------AGTTTAAAAAATAGAATATGCAACTTTATTTTTCATTTTGGA------AATAAGTATAC
TTCTATATATCCTCATGAATTGGATAATACTATGCTATTTCCTCTTCTTATATTAGTAATATTCACTATATTCATCGGGT
TTATAGGAATTCACTTTGATGAAAGTGGAACAAATCCTGATGATCTATTATCAAAATGGTTAAGTTCATCAAAAACCCTT
TTGGTTGAAAATTCCAATTTTTGTTTAAATTCATAT---------GAATTTTTGCAAAATGCAATCATTTCAATAAGTAT
AGCAACTTTTGGGCTATGTATAGCATATATTTTCTATGGATCTGTTTATTCTTTTTTTCATAATTTCTATTTTTTTAATT
CATTTTTTAATTTTAAAAGAGATTTAAAAAGAACTTTTTNGGACCATATNNNNNNNNNNNNNNNN
>SC034_[organism=Scleria_distans_var._chondrocarpa]_[specimen-voucher=GENT:I._Larridon_et_al._2010-0241]_Scleria_distans_var._chondrocarpa_voucher_GENT:I._Larridon_et_al._2010-0241_NADH_dehydrogenase_subunit_5-like_(ndhF)_gene,_partial_sequence;_chloroplast
ATGGTAGCAGCGGGGATTTTTCTTATAGCTCGGTTGTTTCCTCTTTTCATAACTATACCTTATATAATGCATATTATTTC
TTTAATAGGTATAATAACTTTATTCTTAGGAGCTACTTTTGCTCTTGCTCAAAAAGATATTAAAAGAAGCTTAGCATATT
CTACAATGTCTCAATTGGGTTATATTATACTTGCTTTAGGTATAGGTTCATATCGAACTGCTTTATTTCATTTGATCACC
CATGCTTACTCTAAGGCTCTATTGTTTTTAGGATCTGGATCTATTATTCACTCAATGGAACCTCTTGTTGGATATTCGCC
AGATAAAAATCAAAATATAGTCCTTATGGGTGGTTTAACTAAATATACTCCAATTACAAGAACTACCTTTTTATTGGGTA
CACTGTCTCTTTGTGGTATCCCACCTTTTGCCTGTTTCTGGTCTAAAGATGAAATTTTGAATGATAGTTGGTTGTATTCT
ACGATTTTCGGAATAATAGCTTACTTCACTGCAGGACTAACAGCTTTTTATATGTTTCGAGTATATTTACTCACCTTTGA
TGGATATCTGCGTATTCATTTTCAAGATTACAGTAATAGTAAAACTTGTTCGTCTTATTCAATATCTTTTTGGGGTAAAA
CAAAATCAAACAGAATAAATACTAATACTAATTTACCTGTTTCAATAATT------AATAACAAAGTCTTATTTTTTTCA
AAAAAAAATAATAAT------AGTTTAAAAAATAGAATATGCAACTTTATTTTTCATTTTGGA------AATAAGTATAC
TTCTATATATCCTCATGAATTGGATAATACTATGCTATTTCCTCTTCTTATATTAGTAATATTCACTATATTCATCGGGT
TTATAGGAATTCACTTTGATGAAAGTGGAACAAATCCTGATGATCTATTATCAAAATGGTTAAGTTCATCAAAAACCCTT
TTGGTTGAAAATTCCAATTTTTGTTTAAATTCATAT---------GAATTTTTGCAAAATGCAATCATTTCAATAAGTAT
AGCAACTTTTGGGCTATGTATAGCATATATTTTCTATGGATCTGTTTATTCTTTTTTTCATAATTTCTATTTTTTTAATT
CATTTTTTAATTTTAAAAGAGATTTAAAAAGAACTTTTTNGGACCATATNNNNNNNNNNNNNNNN
>SC037_[organism=Scleria_distans]_[specimen-voucher=GENT:M._Reekmans_7239]_Scleria_distans_voucher_GENT:M._Reekmans_7239_NADH_dehydrogenase_subunit_5-like_(ndhF)_gene,_partial_sequence;_chloroplast
ATGGTAGCAGCGGGGATTTTTCTTATAGCTCGGTTGTTTCCTCTTTTCATAACTATACCTTATATAATGCATATTATTTC
TTTAATAGGTATAATAACTTTATTCTTAGGAGCTACTTTTGCTCTTGCTCAAAAAGATATTAAAAGAAGCTTAGCATATT
CTACAATGTCTCAATTGGGTTATATTATACTTGCTTTAGGTATAGGTTCATATCGAACTGCTTTATTTCATTTGATCACC
CATGCTTACTCTAAGGCTCTATTGTTTTTAGGATCTGGATCTATTATTCACTCAATGGAACCTCTTGTTGGATATTCGCC
AGATAAAAATCAAAATATAGTCCTTATGGGTGGTTTAACTAAATATACTCCAATTACAAGAACTACCTTTTTATTGGGTA
CACTGTCTCTTTGTGGTATCCCACCTTTTGCCTGTTTCTGGTCTAAAGATGAAATTTTGAATGATAGTTGGTTGTATTCT
ACGATTTTCGGAATAATAGCTTACTTCACTGCAGGACTAACAGCTTTTTATATGTTTCGAGTATATTTACTCACCTTTGA
TGGATATCTGCGTATTCATTTTCAAGATTACAGTAATAGTAAAACTTGTTCGTCTTATTCAATATCTTTTTGGGGTAAAA
CAAAATCAAACAGAATAAATACTAATACTAATTTACCTGTTTCAATAATT------AATAACAAAGTCTTATTTTTTTCA
AAAAAAAATAATAAT------AGTTTAAAAAATAGAATATGCAACTTTATTTTTCATTTTGGA------AATAAGTATAC
TTCTATATATCCTCATGAATTGGATAATACTATGCTATTTCCTCTTCTTATATTAGTAATATTCACTATATTCATCGGGT
TTATAGGAATTCACTTTGATGAAAGTGGAACAAATCCTGATGATCTATTATCAAAATGGTTAAGTTCATCAAAAACCCTT
TTGGTTGAAAATTCCAATTTTTGTTTAAATTCATAT---------GAATTTTTGCAAAATGCAATCATTTCAATAAGTAT
AGCAACTTTTGGGCTATGTATAGCATATATTTTCTATGGATCTGTTTATTCTTTTTTTCATAATTTCTATTTTTTTAATT
CATTTTTTAATTTTAAAAGAGATTTTAAAAGAACTTTTTTGGACCAAATGCAAAATGCAATATAT
>SC040_[organism=Scleria_sobolifer]_[specimen-voucher=GENT:C._Reid_531]_Scleria_sobolifer_voucher_GENT:C._Reid_531_NADH_dehydrogenase_subunit_5-like_(ndhF)_gene,_partial_sequence;_chloroplast
ATGGTAGCAGCGGGGATTTTTCTTATAGCTCGGTTGTTTCCTCTTTTCGTAACTATACCTTATATAATGCATATTATTTC
TTTAATAGGTATAATAACTTTATTCTTAGGAGCTACTTTTGCTCTTGCTCAAAAAGATATTAAAAGAAGCTTAGCATATT
CTACAATGTCTCAATTGGGTTATATTATACTTGCTTTAGGTATAGGTTCATATCGAACTGCTTTATTTCATTTGATCACC
CATGCTTATTCTAAGGCTCTATTGTTTTTAGGATCTGGATCTATTATTCACTCAATCGAACCTCTTGTTGGATATTCGCC
AGATAAAAGTCAAAATATAGTTCTTATGGGTGGTTTAACTAAATATACTCCAATTACAAGAACTACCTTTTTATTGGGTA
CACTGTCTCTTTGTGGTATCCCACCTTTTGCCTGTTTCTGGTCTAAAGATGAAATTTTGAATGATAGTTGGTTGTATTCT
ACGATTTTCGGAATAGTAGCTTACTTCACTGCAGGACTAACAGCTTTTTATATGTTTCGAGTATATTTACTCACCTTTGA
TGGATATCTGCGTATTCATTTTCAAGATTACAGTAATAGTAAAACTTGTTCGTCTTATTCAATATCTTTTTGGGGTAAAA
CTAAATCGAACAGAATAAATACTAATACCAATTTACCTGTTTCAATAATT------AATAACAAAGTCTTCTTTTTTTCA
AAAAAAAATAATAATAGTCTAAGTCTAAGAAATAGAATATGCGACTTTATTTTTCATTTTGGA------AATAAGTATAC
TTCTATATATCCTCATGAATTGGATAATACTATGCTATTTCCTCTTCTTATATTAGTAATATTCACTATATTCATCGGGT
TTATAGGAATTCACTTTGATGAAAGTGGAATAAATCCTCATGATATATTATCAAAATGGTTAAGTTCATCAAAAACCCTT
TTGGTTGAAAATTCCAATTTTTGTTTAAATTCATAT---------GAATTTTTCCAAAATGCAATCATTTCAGTAAGTAT
AGCAACTTTTGGGTTATGTATAGCATATATTTTCTATGGATCTGTTTATTCTTTTTTTCATAATTNCNNNNNNNNNNNNN
NNNNNNNNNNNNNNNNNNNNNNNNNNNNNNNNNNNNNNNNNNNNNNNNNNNNNNNNNNNNNNNNN
>SC041_[organism=Scleria_spicata]_[specimen-voucher=GENT:R.M._Harley_24658]_Scleria_spicata_voucher_GENT:R.M._Harley_24658_NADH_dehydrogenase_subunit_5-like_(ndhF)_gene,_partial_sequence;_chloroplast
ATGGTAGCAGCGGGTATTTTTCTTATAGCTCGGTTGTTTCCTCTTTTCATAACTATACCTTATATAATGCATATTATTTC
TTTAATAGGTATAATAACTTTATTCTTAGGAGCTACTTTTGCTCTTGCTCAAAAAGATATTAAAAGAAGCTTAGCATATT
CTACAATGTCTCAATTGGGTTATATTATACTCGCTTTAGGTATAGGTTCATATCGAACTGCTTTATTTCATTTGATCACC
CATGCTTATTCTAAAGCTCTATTGTTTTTAGGATCTGGATCTATTATTCATTCAATCGAACCTCTTGTTGGATATTCGCC
AGATAAAAGTCAAAATATAGTCCTTATGGGTGGTTTAACTAAATATACTCCAATTACAAGAACTATATTTTTATTGGGTA
CACTATCTCTTTGTGGTATCCCACCTTTTGCGTGTTTCTGGTCTAAAGATGAAATTTTGAATGATAGTTGGTTGTATTCT
ACGATTTTAGGAATAATAGCTTACTTCACTGCAGGACTAACAGCTTTTTATATGTTTCGAGTATATTTACTCACCTTTGA
TGGATATCTGCGTATTCATTTTCAAGATTACAGTAATAGTCAAACTTGTTCGTCTTATTCAATATCTTTTTGGGGTAAGA
CTAAATTGAACAGAATAAATACTAATACCAATTTACCTGTTTCAATAATT------AATAACAAAGTCTTCTTTTTTTCA
AAAAAAAATAATAAT------AGTCTAAGAAATAGAATATGCGACTTTATTTTTCATTTTGGA------AATAAGTATAC
TTCTATATATCCTCATGAATTGGATAATACTATGCTATTTCCTCTTCTTATATTAGTAATATTCACTATATTCATCGGGT
TTATAGGAATTCACTTTGATGAAAGTGGAATAAATCCTGACGATGTATTATCAAAATGGTTAAGTTCATCAAAAACCCTT
TTGGTTGAAAATTCCAATTTTTGTTTAAATTCATAT---------GAATTTTTGCAAAATGCAATCATTTCAGTAAGTAT
AGCAACTTTCGGACTATGTATAGCATATATTTTCTATGGATCTGTNNNNNNNNNNNNNNNNNNNNNNNNNNNNNNNNNNN
NNNNNNNNNNNNNNNNNNNNNNNNNNNNNNNNNNNNNNNNNNNNNNNNNNNNNNNNNNNNNNNNN
>SC042_[organism=Scleria_woodii]_[specimen-voucher=GENT:M.E._Dyer_753]_Scleria_woodii_voucher_GENT:M.E._Dyer_753_NADH_dehydrogenase_subunit_5-like_(ndhF)_gene,_partial_sequence;_chloroplast
ATGGTAGCAGCGGGGATTTTTCTTATAGCTCGGTTGTTTCCTCTTTTCATAACTATACCTTATATAATGCATATTATTTC
TTTAATAGGTATAATAACTTTATTCTTAGGAGCTACTTTTGCTCTTGCTCAAAAAGATATTAAAAGAAGCTTAGCATATT
CTACAATGTCTCAATTGGGTTATATTATACTTGCTTTAGGTATAGGTTCATATCGAACTGCTTTATTTCATTTGATCACC
CATGCTTACTCTAAGGCTCTATTGTTTCTAGGATCTGGATCTATTATTCACTCAATCGAACCTCTTGTTGGATATTCGCC
AGATAAAAGTCAAAATATAGTCCTTATGGGTGGCTTAACTAAATATACTCCAATTACAAGAACTACCTTTTTATTGGGTA
CACTGTCTCTTTGTGGTATCCCACCTTTTGCCTGTTTCTGGTCTAAAGATGAAATTTTGAATGATAGTTGGTTGTATTCT
ACGATTTTCGGAATAATAGCTTACTTCACTGCAGGACTAACAGCTTTTTATATGTTTCGAGTATATTTACTCACCTTTGA
TGGATATCTGCGTATTCATTTTCAAGATTACAGTAATAGTAAAACTTGTTCGTCTTATTCAATATCCTTTTGGGGTAAAA
CTAAATCGAACAGAATAAATACTAATAGCAATTTACCTGTTTCAATAATT------AATAACAAAGTCTTCTTTTTTTCA
AAAAAAAATAATAAT------AGTCTAAGAAATAGAATATGCAACTTTATTTTTCATTTTGGA------AATAAATATAC
TTCTATATATCCTCATGAATTGGATAATACTATGCTATTTCCTCTTCTTATATTAGTAATATTCACTATATTCATCGGGT
TTATAGGAATTCACTTTGATGAAAGTGGAATAAATCCTGATGATGTATTATCAAAATGGTTAAGTTCATCAAAAACCCTT
TTGGTTGAAAATTCCAATTTTTGTTTTAATTCATAT---------GAATTTTTGCAAAATGCAATCATTTCAGTAAGTAT
AGCAACTTTTGGACTATGTATAGCATATATTTTCTATGAATCTGTTTATTGTTTTTTTCATAATTTCTATTTTTTTAATT
CATTTTTTAATTTTAAAAGAGATTTAAAAAGAACTTTTTTGGACCAAATGCAAAATGCAATATAT
>SC044_[organism=Scleria_micrococca]_[specimen-voucher=GENT:G._Cremers_&_J.J._Granville_13978]_Scleria_micrococca_voucher_GENT:G._Cremers_&_J.J._Granville_13978_NADH_dehydrogenase_subunit_5-like_(ndhF)_gene,_partial_sequence;_chloroplast
ATGGTAGCAGCGGGGATTTTTCTTATAGCTCGATTGTTTCCTCTTTTCATAACTATACCTTATATAATGCATATTATTTC
TTTAATAGGTATAATAACTTTATTCTTAGGAGCTACTTTTGCTCTTGCTCAAAAAGATATTAAAAGAAGCTTAGCATATT
CTACAATGTCTCAATTGGGTTATATTATACTTGCTTTAGGTATAGGTTCATATCGAACTGCTTTATTTCATTTGATCACC
CATGCTTACTCTAAGGCTCTATTGTTTCTAGGATCTGGATCTATTATTCACTCAATCGAACCTCTTGTTGGATATTCGCC
AGATAAAAGTCAAAATATAGTCCTTATGGGTGGCTTAACTAAATATACTCCAATTACAAGAACTACCTTTTTATTGGGTA
CACTGTCTCTTTGTGGTATCCCACCTTTTGCCTGTTTCTGGTCTAAAGATGAAATTTTGAATGATAGTTGGTTGTATTCT
ACGATTTTCGGAATAATAGCTTACTTCACTGCAGGACTAACAGCTTTTTATATGTTTCGAGTATATTTACTCACCTTTGA
TGGATATCTGCGTATTCATTTTCAAGATTACAGTAATAGTAAAACTTGTTCGTCTTATTCAATATCCTTTTGGGGTAAAA
CTAAATCGAACAGAATAAATACTAATAGCAATTTACCTGTTTCAATAATT------AATAACAAAGTCTTCTTTTTTTCA
AAAAAAAATAATAAT------AGTCTAAGAAATAGAATATGCAACTTTATTTTTCATTTTGGA------AATAAATATAC
TTCTATATATCCTCATGAATTGGATAATACTATGCTATTTCCTCTTCTTATATTAGTAATATTCACTATATTCATCGGGT
TTATAGGAATTCACTTTGATGAAAGTGGAATAAATCCTGATGATGTATTATCAAAATGGTTAAGTTCATCAAAAACCCTT
TTGGTTGAAAATTCCAATTTTTGTTTTAATTCATAT---------GAATTTTTGCAAAATGCAATCATTTCAGTAAGTAT
AGCAACTTTTGGACTATGTATAGCATATATTTTCTATGGATCTGTTTATTGTTTTTTTCATAATTTCTATTTTTTTAATT
CATTTTTTAATTTTAAAAGAGATTTTAAAAGAACTTTTTTGGACCAAATGCAAAATGCAATATAT
>SC045_[organism=Scleria_micrococca]_[specimen-voucher=GENT:P.J.M._Maas_et_al._7211]_Scleria_micrococca_voucher_GENT:P.J.M._Maas_et_al._7211_NADH_dehydrogenase_subunit_5-like_(ndhF)_gene,_partial_sequence;_chloroplast
ATGGTAGCAGCGGGGATTTTTCTTATAGCTCGATTGTTTCCTCTTTTCATAACTATACCTTATATAATGCATATTATTTC
TTTAATAGGTATAATAACTTTATTCTTAGGAGCTACTTTTGCTCTTGCTCAAAAAGATATTAAAAGAAGCTTAGCATATT
CTACAATGTCTCAATTGGGTTATATTATACTTGCTTTAGGTATAGGTTCATATCGAACTGCTTTATTTCATTTGATCACC
CATGCTTACTCTAAGGCTCTATTGTTTCTAGGATCTGGATCTATTATTCACTCAATCGAACCTCTTGTTGGATATTCGCC
AGATAAAAGTCAAAATATAGTCCTTATGGGTGGCTTAACTAAATATACTCCAATTACAAGAACTACCTTTTTATTGGGTA
CACTGTCTCTTTGTGGTATCCCACCTTTTGCCTGTTTCTGGTCTAAAGATGAAATTTTGAATGATAGTTGGTTGTATTCT
ACGATTTTCGGAATAATAGCTTACTTCACTGCAGGACTAACAGCTTTTTATATGTTTCGAGTATATTTACTCACCTTTGA
TGGATATCTGCGTATTCATTTTCAAGATTACAGTAATAGTAAAACTTGTTCGTCTTATTCAATATCCTTTTGGGGTAAAA
CTAAATCGAACAGAATAAATACTAATAGCAATTTACCTGTTTCAATAATT------AATAACAAAGTCTTCTTTTTTTCA
AAAAAAAATAATAAT------AGTCTAAGAAATAGAATATGCAACTTTATTTTTCATTTTGGA------AATAAATATAC
TTCTATATATCCTCATGAATTGGATAATACTATGCTATTTCCTCTTCTTATATTAGTAATATTCACTATATTCATCGGGT
TTATAGGAATTCACTTTGATGAAAGTGGAATAAATCCTGATGATGTATTATCAAAATGGTTAAGTTCATCAAAAACCCTT
TTGGTTGAAAATTCCAATTTTTGTTTTAATTCATAT---------GAATTTTTGCAAAATGCAATCATTTCAGTAAGTAT
AGCAACTTTTGGACTATGTATAGCGTATATTTTCTATGGATCTGTTTATTGTTTTTTTCATAATTTCTATTTTTTTAATT
CATTTTTTAATTTTAAAAGAGATTTTAAAAGAACTTTTTTGGACCAAATGCAAAATGCAATATAT
>SC046_[organism=Scleria_castanea]_[specimen-voucher=GENT:J.C._Solomon_et_al._19067]_Scleria_castanea_voucher_GENT:J.C_Solomon_et_al._19067_NADH_dehydrogenase_subunit_5-like_(ndhF)_gene,_partial_sequence;_chloroplast
ATGGTAGCAGCGGGAATTTTTCTTATAGCTCGGTTGTTTCCTCTTTTCATAACTATACCTTATATAATGCATATTATTTC
TTTAATAGGTATAATAACTTTATTCTTAGGAGCTACTTTGGCTCTTGCTCAAAAAGATATTAAAAGAAGCTTAGCGTATT
CTACAATATCTCAATTGGGTTATATTATACTTGCTTTAGGTATAGGTTCATATCGAACTGCTTTATTTCATTTGATCACC
CATGCTTATTCTAAGGCTCTATTGTTTTTAGGATCTGGATCTATTATTCACTCAATGGAACCTCTTGTTGGGTATTCACC
AGATAAAAGTCAAAATATAGTCCTTATGGGTGGTTTAACTAAGTATATTCCAATTACAAGAACCACCTTTTTATTGGGTA
CACTGTCTCTTTGTGGTATCCCACCTTTTGCCTGTTTCTGGTCTAAAGATGAAATTCTGAATGATAGTTGGTTGTATTCT
ACAATTTTCGGAATAATAGCTTACTTCACCGCAGGACTAACAGCTTTTTATATGTTTCGAGTATATTTACTCACCTTTGA
TGGATATTTGCGTATTCATTTTCAAGGTTACAGTAATAGTAAAACTTGTTCGTCTTATTCAATATCTTTTTGGGGTAAAA
CTAAATCGAATAGAACAAATACTAATACCAATTTACCTGTTTCAATAATT------AATAACAAAATCTTCTTTTTTTCA
AAAAAAAATAATAAT------AGTGTAAGAAATAGAATATGCGACTTTATTTATCATTTTGGA------AATAAGTATAC
TTTTATATATCCTCATGAATTGGATAATACTATGCTATTTCCTCTTCTTATATTAGTAATATTCACTATATTCATCGGGT
TTATAGGAATTCACTTTGATGAAAGTGGAATAGATCCTGATGATGTATTATCAAAATGGTTAAGTTCACCAAAAACCCTT
TTGGTTGAAAATTCCAATTTTTGTTTAAATTCATAT---------GAATTTTTGCAAAATGCAATCATTTCAGTAAGTAT
AGCAACTTTTGGACTATGTATAGCATATATTTTCTATGGATCTGTTTATTCTTTTTTTCATAATTTCTATTTTTTTAATT
CATTTTTTAATTTTAAAAGACATTTTAAAAGAAGTTTTTTGGANNNNNNNNNNNNNNNNNNNNNN
>SC047_[organism=Scleria_castanea]_[specimen-voucher=GENT:St.G._Beck_22851]_Scleria_castanea_voucher_GENT:St.G._Beck_22851_NADH_dehydrogenase_subunit_5-like_(ndhF)_gene,_partial_sequence;_chloroplast
ATGGTAGCAGCGGGAATTTTTCTTATAGCTCGGTTGTTTCCTCTTTTCATAACTATACCTTATATAATGCATATTATTTC
TTTAATAGGTATAATAACTTTATTCTTAGGAGCTACTTTGGCTCTTGCTCAAAAAGATATTAAAAGAAGCTTAGCGTATT
CTACAATATCTCAATTGGGTTATATTATACTTGCTTTAGGTATAGGTTCATATCGAACTGCTTTATTTCATTTGATCACC
CATGCTTATTCTAAGGCTCTATTGTTTTTAGGATCTGGATCTATTATTCACTCAATGGAACCTCTTGTTGGGTATTCACC
AGATAAAAGTCAAAATATAGTCCTTATGGGTGGTTTAACTAAGTATATTCCAATTACAAGAACCACCTTTTTATTGGGTA
CACTGTCTCTTTGTGGTATCCCACCTTTTGCCTGTTTCTGGTCTAAAGATGAAATTCTGAATGATAGTTGGTTGTATTCT
ACAATTTTCGGAATAATAGCTTACTTCACCGCAGGACTAACAGCTTTTTATATGTTTCGAGTATATTTACTCACCTTTGA
TGGATATTTGCGTATTCATTTTCAAGGTTACAGTAATAGTAAAACTTGTTCGTCTTATTCAATATCTTTTTGGGGTAAAA
CTAAATCGAATAGAACAAATACTAATACCAATTTACCTGTTTCAATAATT------AATAACAAAATCTTCTTTTTTTCA
AAAAAAAATAATAAT------AGTGTAAGAAATAGAATATGCGACTTTATTTATCATTTTGGA------AATAAGTATAC
TTTTATATATCCTCATGAATTGGATAATACTATGCTATTTCCTCTTCTTATATTAGTAATATTCACTATATTCATCGGGT
TTATAGGAATTCACTTTGATGAAAGTGGAATAGATCCTGATGATGTATTATCAAAATGGTTAAGTTCACCAAAAACCCTT
TTGGTTGAAAATTCCAATTTTTGTTTAAATTCATAT---------GAATTTTTGCAAAATGCAATCATTTCAGTAAGTAT
AGCAACTTTTGGACTATGTATAGCATATATTTTCTATGGATCTGTTTATTCTTTTTTTCATAATTTCTATTTTTTTAATT
CATTTTTTAATTTTAAAAGACATTTTAAAAGAAGTTTTTTGGANNNNNNNNNNNNNNNNNNNNNN
>SC049_[organism=Scleria_catophylla]_[specimen-voucher=GENT:H._&_E._Hess_51-139]_Scleria_catophylla_voucher_GENT:H._&_E._Hess_51-139_NADH_dehydrogenase_subunit_5-like_(ndhF)_gene,_partial_sequence;_chloroplast
ATGGTAGCAGCGGGGATTTTTCTTATAGCTCGGTTGTTTCCTCTTTTCATAACTATACCTTATATAATGCATATTATTTC
TTTAATAGGTATAATAACTTTATTCTTAGGAGCTACTTTTGCTCTTGCTCAAAAAGATATTAAAAGAAGCTTAGCATATT
CTACAATGTCTCAATTGGGTTATATTATACTTGCTTTAGGTATAGGTTCATATCGAACTGCTTTATTTCATTTGATCACC
CATGCTTACTCTAAGGCTCTATTGTTTTTAGGATCTGGATCTATTATTCACTCAATGGAACCTCTTGTTGGATATTCGCC
AGATAAAAATCAAAATATAGTCCTTATGGGTGGTTTAACTAAATATACTCCAATTACAAGAACTACCTTTTTATTGGGTA
CACTGTCTCTTTGTGGTATCCCACCTTTTGCCTGTTTCTGGTCTAAAGATGAAATTTTGAATGATAGTTGGTTGTATTCT
ACGATTTTCGGAATAATAGCTTACTTCACTGCAGGACTAACAGCTTTTTATATGTTTCGAGTATATTTACTCACCTTTGA
TGGATATCTGCGTATTCATTTTCAAGATTACAGTAATAGTAAAACTTGTTCGTCTTATTCAATATCTTTTTGGGGTAAAA
CAAAATCAAACAGAATAAATACTAATACTAATTTACCTGTTTCAATAATT------AATAACAAAGTCTTATTTTTTTCA
AAAAAAAATAATAAT------AGTTTAAAAAATAAAATATGCAACTTTATTTTTCATTTTGGA------AATAAGTATAC
TTCTATATATCCTCATGAATTGGATAATACTATGCTATTTCCTCTTCTTATATTAGTAATATTCACTATATTCATCGGGT
TTATAGGAATTCACTTTGATGAAAGTGGAACAAATCCTGATGATCTATTATCAAAATGGTTAAGTTCATCAAAAACCCTT
TTGGTTGAAAATTCCAATTTTTGTTTAAATTCATAT---------GAATTTTTGCAAAATGCAATCATTTCAATAAGTAT
AGCAACTTTTGGGCTATGTATAGCATATATTTTCTATGGATCTGTTTATTCTTTTTTTCATAATTTCTATTTTTTTAATT
CATTTTTTAATTTTAAAAGAGATTTAAAAAGAACTTTTTTGGACCAAATGCAAAATGCAATATAT
>SC050_[organism=Scleria_catophylla]_[specimen-voucher=GENT:H._&_E._Hess_52-505]_Scleria_catophylla_voucher_GENT:H._&_E._Hess_52-505_NADH_dehydrogenase_subunit_5-like_(ndhF)_gene,_partial_sequence;_chloroplast
ATGGTAGCAGCGGGGATTTTTCTTATAGCTCGGTTGTTTCCTCTTTTCATAACTATACCTTATATAATGCATATTATTTC
TTTAATAGGTATAATAACTTTATTCTTAGGAGCTACTTTTGCTCTTGCTCAAAAAGATATTAAAAGAAGCTTAGCATATT
CTACAATGTCTCAATTGGGTTATATTATACTTGCTTTAGGTATAGGTTCATATCGAACTGCTTTATTTCATTTGATCACC
CATGCTTACTCTAAGGCTCTATTGTTTTTAGGATCTGGATCTATTATTCACTCAATGGAACCTCTTGTTGGATATTCGCC
AGATAAAAATCAAAATATAGTCCTTATGGGTGGTTTAACTAAATATACTCCAATTACAAGAACTACCTTTTTATTGGGTA
CACTGTCTCTTTGTGGTATCCCACCTTTTGCCTGTTTCTGGTCTAAAGATGAAATTTTGAATGATAGTTGGTTGTATTCT
ACGATTTTCGGAATAATAGCTTACTTCACTGCAGGACTAACAGCTTTTTATATGTTTCGAGTATATTTACTCACCTTTGA
TGGATATCTGCGTATTCATTTTCAAGATTACAGTAATAGTAAAACTTGTTCGTCTTATTCAATATCTTTTTGGGGTAAAA
CAAAATCAAACAGAATAAATACTAATACTAATTTACCTGTTTCAATAATT------AATAACAAAGTCTTATTTTTTTCA
AAAAAAAATAATAAT------AGTTTAAAAAATAGAATATGCAACTTTATTTTTCATTTTGGA------AATAAGTATAC
TTCTATATATCCTCATGAATTGGATAATACTATGCTATTTCCTCTTCTTATATTAGTAATATTCACTATATTCATCGGGT
TTATAGGAATTCACTTTGATGAAAGTGGAACAAATCCTGATGATCTATTATCAAAATGGTTAAGTTCATCAAAAACCCTT
TTGGTTGAAAATTCCAATTTTTGTTTAAATTCATAT---------GAATTTTTGCAAAATGCAATCATTTCAATAAGTAT
AGCAACTTTTGGGCTATGTATAGCATATATTTTCTATGGATCTGTTTATTCTTTTTTTCATAATTTCTATTTTTTTAATT
CATTTTTTAATTTTAAAAGAGATTTAAAAAGAACTTTTTTGGACCAAATGCAAAATGCAATATAT
>SC051_[organism=Scleria_catophylla]_[specimen-voucher=GENT:H._&_E._Hess_52-844]_Scleria_catophylla_voucher_GENT:H._&_E._Hess_52-844_NADH_dehydrogenase_subunit_5-like_(ndhF)_gene,_partial_sequence;_chloroplast
ATGGTAGCAGCGGGGATTTTTCTTATAGCTCGGTTGTTTCCTCTTTTCATAACTATACCTTATATAATGCATATTATTTC
TTTAATAGGTATAATAACTTTATTCTTAGGAGCTACTTTTGCTCTTGCTCAAAAAGATATTAAAAGAAGCTTAGCATATT
CTACAATGTCTCAATTGGGTTATATTATACTTGCTTTAGGTATAGGTTCATATCGAACTGCTTTATTTCATTTGATCACC
CATGCTTACTCTAAGGCTCTATTGTTTTTAGGATCTGGATCTATTATTCACTCAATGGAACCTCTTGTTGGATATTCGCC
AGATAAAAATCAAAATATAGTCCTTATGGGTGGTTTAACTAAATATACTCCAATTACAAGAACTACCTTTTTATTGGGTA
CACTGTCTCTTTGTGGTATCCCACCTTTTGCCTGTTTCTGGTCTAAAGATGAAATTTTGAATGATAGTTGGTTGTATTCT
ACGATTTTCGGAATAATAGCTTACTTCACTGCAGGACTAACAGCTTTTTATATGTTTCGAGTATATTTACTCACCTTTGA
TGGATATCTGCGTATTCATTTTCAAGATTACAGTAATAGTAAAACTTGTTCGTCTTATTCAATATCTTTTTGGGGTAAAA
CAAAATCAAACAGAATAAATACTAATACTAATTTACCTGTTTCAATAATT------AATAACAAAGTCTTATTTTTTTCA
AAAAAAAATAATAAT------AGTTTAAAAAATAGAATATGCAACTTTATTTTTCATTTTGGA------AATAAGTATAC
TTCTATATATCCTCATGAATTGGATAATACTATGCTATTTCCTCTTCTTATATTAGTAATATTCACTATATTCATCGGGT
TTATAGGAATTCACTTTGATGAAAGTGGAACAAATCCTGATGATCTATTATCAAAATGGTTAAGTTCATCAAAAACCCTT
TTGGTTGAAAATTCCAATTTTTGTTTAAATTCATAT---------GAATTTTTGCAAAATGCAATCATTTCAATAAGTAT
AGCAACTTTTGGGCTATGTATAGCATATATTTTCTATGGATCTGTTTATTCTTTTTTTCATAATTTCTATTTTTTTAATT
CATTTTTTAATTTTAAAAGAGATTTAAAAAGAACTTTTTTGGACCAAATGCAAAATGCAATATAT
>SC052_[organism=Scleria_composita]_[specimen-voucher=GENT:St.G._Beck_13175]_Scleria_composita_voucher_GENT:St.G._Beck_13275_NADH_dehydrogenase_subunit_5-like_(ndhF)_gene,_partial_sequence;_chloroplast
ATGGTAGCAGCGGGGATTTTTCTTATAGCTCGGTTGTTTCCTCTTTTCATAACTATACCTTATATAATGCATATTATTTC
TTTAATAGGTATAATAACTTTATTCTTAGGAGCTACTTTTGCTCTTGCTCAAAAAGATATTAAAAGAAGCTTAGCATATT
CTACAATGTCTCAATTGGGTTATATTATACTTGCTTTAGGTATAGGTTCATATCGAACTGCTTTATTTCATTTGATCACC
CATGCTTACTCTAAGGCTCTATTGTTTCTAGGATCTGGATCTATTATCCACTCAATCGAACCTCTTGTTGGATATTCGCC
AGATAAAAGTCAAAATATAGTCCTTATGGGTGGCTTAACTAAATATACTCCAATTACAAGAACTACCTTTTTATTGGGTA
CACTGTCTCTTTGTGGTATCCCACCTTTTGCCTGTTTCTGGTCTAAAGATGAAATTTTGAATGATAGTTGGTTGTATTCT
ACGATTTTCGGAATAATAGCTTACTTCACTGCAGGACTAACAGCTTTTTATATGTTTCGAATATATTTACTCACCTTTGA
TGGATATCTGCGTATTCATTTTCAAGATTACAGTAATAGTAAAACTTGTTCGTCTTATTCAATATCCTTTTGGGGTAAAA
CTAAATTGAACAGAATAAATACTAATAGCAATTTACCTGTTTCAATAATT------AATAGCAAAGTCTTCTTTTTTTCA
AAAAAAAATAATAAT------AGTCTAAGAAATAGAATATGCAACTTTATTTTTCATTTTGGA------AATAAATATAC
TTCTATATATCCTCATGAATTGGACAATACTATGCTATTCCCTCTTCTTATATTAGTAATATTCACTATATTCATCGGGT
TTATAGGAATTCACTTTGATGAAAGTGGAATAAATCCTGATGATGTATTATCAAAATGGTTAAGTTCATCAAAAACCCTT
TTGGTTGAAAATTCCAATTTTTGTTTTAATTCATAT---------GAATTTTTGCAAAATGCAATCATTTCAGTAAGTAT
AGCAACTTTTGGACTATGTATAGCATATATTTTCTATGGATCTGTTTATTGTTTTTTTCATAATTTCTATTTTTTTAATT
CATTTTTTAATTTTAAAAGAGATTTAAAAAGAACTTTTTTGGACCAANNNNNNNNNNNNNNNNNN
>SC053_[organism=Scleria_purdiei]_[specimen-voucher=GENT:St.G._Beck_13542]_Scleria_purdiei_voucher_GENT:St.G._Beck_13542_NADH_dehydrogenase_subunit_5-like_(ndhF)_gene,_partial_sequence;_chloroplast
ATGGTAGCAGCGGGGATTTTTCTTATAGCTCGGTTGTTTCCTCTTTTCATAACTATACCTTATATAATGCATATTATTTC
TTTAATAGGTATAATAACTTTATTCTTAGGAGCTACTTTTGCTCTTGCTCAAAAAGATATTAAAAGAAGCTTAGCATATT
CTACAATGTCTCAATTGGGTTATATTATACTTGCTTTAGGTATAGGTTCATATCGAACTGCTTTATTTCATTTGATCACC
CATGCTTACTCTAAGGCTCTATTGTTTCTAGGATCTGGATCTATTATTCACTCAATCGAACCTCTTGTTGGATATTCGCC
AGATAAAAGTCAAAATATAGTCCTTATGGGTGGCTTAACTAAATATACTCCAATTACAAGAACTACCTTTTTATTGGGTA
CACTGTCTCTTTGTGGTATCCCACCTTTTGCCTGTTTCTGGTCTAAAGATGAAATTTTGAATGATAGTTGGTTGTATTCT
ACGATTTTCGGAATAATAGCTTACTTCACTGCAGGACTAACAGTCTTTTATATGTTTCGAGTATATTTACTCACCTTTGA
TGGATATCTGCGTATTCATTTTCAAGACTACAGTAATAGTAAAACTTGTTCGTCTTATTCAATATCCTTTTGGGGTAAAA
CTAAATCGAACAGAATAAATACTAATAGCAATTTACCTGTTTCAATAATT------AATAACAAAGTCTTCTTTTTTTCA
AAAAAAAATAATAAT------AGTCTAAGAAATAGAATATGCAACTTTATTTTTCATTTTGGA------AATAAATATAC
TTCTATATATCCTCATGAATTGGATAATACTATGCTATTTCCTCTTCTTATATTAGTAATATTCACTATATTCATCGGGT
TTATAGGAATTCACTTTGATGAAAGTGGAATAAATCCTGATGATGTATTATCAAAATGGTTAAGTTCATCAAAAACCCTT
TTGGTTGAAAATTCAAATTTTTGTTTTAATTCATAT---------GAATTTTTGCAAAATGCAATCATTTCAGTAAGTAT
AGCAACTTTTGGACTATGTATAGCATATATTTTCTATGGATCTGTTTATTGTTTTTTTCATAATTTCTATTTTTTTAATT
CATTTTTTAATTTTAAAAGAGATTTAAAACGAACTTNNNNNNNNNNNNNNNNNNNNNNNNNNNNN
>SC059_[organism=Scleria_brownii]_[specimen-voucher=GENT:XXX_XXX]_Scleria_brownii_voucher_GENT:XXX_XXX_NADH_dehydrogenase_subunit_5-like_(ndhF)_gene,_partial_sequence;_chloroplast
NNNNNNNNNNNNNNNNNNNNNNNNNNNNNNNNNNNNNNNNNNNNNNNNNNNNNNNNNNNNNNNNNNNNNNNNNNNNNNNN
NNNNNNNNNNNNNNNNNNNNNNNNNNNNNNNNNNNNNNNNNNNNNNNNNNNNNNNNNNNNNNNAAGAAGCTTAGCCTATT
CTACAATGTCTCAATTGGGTTATATTATAGTTGCTTTAGGTATAGGTTCGTATCGAGCTGCTCTATTTCATTTGATTACC
CATGCTTATTCTAAGGCTTTATTGTTTTTAGGATCTGGATCTATTATTCATTCAATGGAACCTATTGTTGGATATTTACC
AGATAAAAGTCAAAATATAGCCCTTATGGGCGGTTTAACTAAATATATTCCAATTACAAGAACTGCCTTTTTATTGGGTA
CACTATCTCTTTGTGGTATCCCCCCCCTTGCCTGTTTTTGGTCTAAAGATGAAATTCTTAGTGATAGTTGGTTGTATTCT
ATAATTTTCGGAATAATAGCTTACTTCACAGCAGGACTAACAGCATTTTATATGTTTCGAATATATCTACTTACTTTTGA
TGGGTATTTGCGTGTTCATTTTCAAGGTTACAGTAATAGTAAAAATAATTCGTCTTATTCAATATCTCTATGGGGTAAAA
GTACATCGAACAGAGCAAATATTAATACCAATTTGCCTGTTTCAACAATTAATAATAATAACAAAGTCTTCTTTTTTTCA
AAAGATAAAAAGAAT------AGTATAAAAAATAGAATATGCGACTTTCATTTTTATTTTGGA------AATAAGTATAC
TTCCATATATCCTCATGAATTGGACAATACTATGCTATTTCCTCTTCTCCTATTAATACTATTTACTATGTTTATCGGAT
TAATAGGAATTCACTTTGATTCAAGAGGAATAGATCCT---GATCTATTATCAAAATGGTTAACTTCATCAAAAAACCTT
TTGGTTGAAAATTCCAATTCTTGTTTAAATTCATAT---------GTATTTTTGAAAAATGCAATCATCTCAGTAAGTAT
AGCAACTTTTGGACTATGTATAGCATATATTTTCTATGGATCTGTTTATTCCTTTTTTCAGAATTTTTCTTTTTTTAATT
CATTTTTG------AAAAGAGGTTTTAAAAGAAGTCTTTTGGACAAAATGCAAAATACAATATAC
>SC070_[organism=Scleria_calcicola]_[specimen-voucher=GENT:M._Bingham_7587]_Scleria_calcicola_voucher_GENT:M._Bingham_7587_NADH_dehydrogenase_subunit_5-like_(ndhF)_gene,_partial_sequence;_chloroplast
ATGGTAGCAGCGGGGATTTTTCTTATAGCTCGGTTGTTTCCTCTTTTCATAACTATACCTTATATAATGCATATTATTTC
TTTAATAGGTATAATAACTTTATTCTTAGGAGCTACTTTTGCTCTTGCTCAAAAAGATATTAAAAGAAGCTTAGCATATT
CTACAATGTCTCAATTGGGTTATATTATACTTGCTTTAGGTATAGGTTCATATCGAACTGCTTTATTTCATTTGATCACC
CATGCTTACTCTAAGGCTCTATTGTTTCTAGGATCTGGATCTATTATTCACTCAATCGAACCTCTTGTTGGATATTCGCC
AGATAAAAGTCAAAATATAGTCCTTATGGGTGGCTTAACTAAATATACTCCAATTACAAGAACTACCTTTTTATTGGGTA
CACTGTCTCTTTGTGGTATCCCACCTTTTGCGTGTTTCTGGTCTAAAGATGAAATTTTGAATGATAGTTGGTTGTATTCT
ACGATTTTCGGAATAATAGCTTACTTCACTGCAGGACTAACAGCTTTTTATATGTTTCGAGTATATTTACTCACCTTTGA
TGGATATCTGCGTATTCATTTTCAAGATTACAGTAATAGTAAAACTTGTTCGTCTTATTCAATATCCTTTTGGGGTAAAA
CTAAATCGAACAGAATAAATACTAATAGCAATTTACCTGTTTCAATAATT------AATAATAAAGTCTTCTTTTTTTCA
AAAAAAAATAATAAT------AGTCTAAGAAATAGAATATGCAACTTTATTTTTCATTTTGGA------AATAAATATAC
TTCTATATATCCTCATGAATTGGATAATACTATGCTATTTCCTCTTCTTATATTAGTAATATTCACTATATTCATCGGGT
TTATAGGAATTCACTTTGATGAAAGTGGAATAAATCCTGATGATGTATTATCAAAATGGTTAAGTTCATCAAAAACCCTT
TTGGTTGAAAATTCCAATTTTTGTTTTAATTCATAT---------GAATTTTTGCAAAATGCAATCATTTCAGTAAGTAT
AGCAACTTTTGGACTATGTATAGCATATATTTTCTATGGATCTGTTTATTGTTTTTTTCATAATTTCTATTTTTTTAATT
CATTTTTTAATTTTAAAAGAGATTTAAAAAGAACTTTTTTGGACCAAATGCAAAATGCAATATAT
>SC110_[organism=Scleria_mackaviensis]_[specimen-voucher=GENT:XXX_XXX]_Scleria_mackaviensis_voucher_GENT:XXX_XXX_NADH_dehydrogenase_subunit_5-like_(ndhF)_gene,_partial_sequence;_chloroplast
ATGGTAGCAGCGGGGATTTTTCTTATAGCTCGGCTGTTTCCTCTTTTCATAATTATACCTTATATAATGAATATTATTTC
TTCAATAGGTATAGTAACTTTATTCTTAGGAGCTACTTTGGCTCTTGCTCAAAAAGGCATTAAAAGAAGCTTAGCCTATT
CTACAATGTCTCAATTGGGTTATATTATAGTTGCTTTAGGTATAGGTTCGTATCGAGCTGCTCTATTTCATTTGATTACC
CATGCTTATTCTAAGGCTTTATTGTTTTTAGGATCTGGATCTATTATTCATTCAATGGAACCTATTGTTGGATATTTACC
AGATAAAAGTCAAAATATAGCCCTTATGGGCGGTTTAACTAAATATATTCCAATTACAAGAACTGCCTTTTTATTGGGTA
CACTATCTCTTTGTGGTATCCCCCCCCTTGCCTGTTTTTGGTCTAAAGATGAAATTCTTAGTGATAGTTGGTTGTATTCT
ATAATTTTCGGAATAATAGCTTACTTCACAGCAGGACTAACAGCATTTTATATGTTTCGAATATATCTACTTACTTTTGA
TGGGTACTTGCGTGTTCATTTTCAAGGTTACAGTAATAGTAAAAATAATTCGTCTTATTCAATATCTCTATGGGGTAAAA
GTACATCGAACAGAGCAAATATTAATACCAATTTGCCTGTTTCAACAATTAATAATAATAACAAAGTCTTCTTTTTTTCA
AAAGATAAAAAGAAT------AGTATAAAAAATAGAATATGCGACTTTCATTTTTATTTTGGA------AATAAGTATAC
TTCCATATATCCTCATGAATTGGACAATACTATGCTATTTCCTCTTCTCCTATTAATACTATTTACTATGTTTATCGGAT
TAATAGGAATTCACTTTGATTCAAGAGGAATAGATCCT---GATCTATTATCAAAATGGTTAACTTCATCAAAAAACCTT
TTGGTTGAAAATTCCAATTCTTGTTTAAATTCATAT---------TTTTTTTTGAAAAATGCAATCATCTCAGTAAGTAT
AGCAACTTTTGGACTATGTATAGCATATATTTTCTATGGATCCGTTTATTCCTTTTTTCAGAATTTTTATTTTTTTAATT
CATTTTTG------AAAAGAGGTTTTAAAAGAANNNNNNNNNNNNNNNNNNNNNNNNNNNNNNNN
>SC118_[organism=Scleria_virgata]_[specimen-voucher=GENT:H.S._Irwin_et_al._20762]_Scleria_virgata_voucher_GENT:H.S._Irwin_et_al._20762_NADH_dehydrogenase_subunit_5-like_(ndhF)_gene,_partial_sequence;_chloroplast
ATGGTAGCAGCGGGAATTTTTCTTATAGCTCGGTTGTTTCCTCTTTTCATAACTATACCTTATATAATGCATATTATTTC
TTTAATAGGTATAATAACTTTATTCTTAGGAGCTACTTTGGCTCTTGCTCAAAAAGATATTAAAAGAAGCTTAGCGTATT
CTACAATATCTCAATTGGGTTATATTATACTTGCTTTAGGTATAGGTTCATATCGAACTGCTTTATTTCATTTGATCACC
CATGCTTATTCTAAGGCTCTATTGTTTTTAGGATCTGGATCTATTATTCACTCAATGGAACCTCTTGTTGGGTATTCACC
AGATAAAAGTCAAAATATAGTCCTTATGGGTGGTTTAACTAAGTATATTCCAATTACAAGAACCACCTTTTTATTGGGTA
CACTGTCTCTTTGTGGTATCCCACCTTTTGCCTGTTTCTGGTCTAAAGATGAAATTATGAATGATAGTTGGTTGTATTCT
ACAATTTTCGGAATAATAGCTTACTTCACCGCAGGACTAACAGCTTTTTATATGTTTCGAGTATATTTACTCACCTTTGA
TGGATATTTGCGTATTCATTTTCAAGGTTACAGTAATAGTAAAACTTGTTCGTCTTATTCAATATCTTTTTGGGGTAAAA
CTAAATCGAACAGAACAAATACTAATACCAATTTACCTGTTTCAATAATT------AATAACAAAATCTTCTTTTTTTCA
AAAAAAAATAATAAT------AGTGTAAGAAATAGAATATGCGACTTTATTTATCATTTTGGA------AATAAGTATAC
TTTTATATATCCTCATGAATTGGACAATACTATGCTATTTCCTCTTCTTATATTAGTAATATTCACTATATTCATCGGGT
TTATAGGAATTCACTTTGATGAAAGTGGAATAGATCCTGATGATGTATTATCAAAATGGTTAAGTTCACCAAAAACCCTT
TTGGTTGAAAATTCCAATTTTTGTTTAAATTCATATGAATTTTTTGAATTTTTGCAAAATGCAATCATTTCAGTAAGTAT
AGCAACTTTTGGACTATGTATAGCATATATTTTCTATGGATCTGTTTATTCTTTTTTTCATAATTTCTATTTTTTTAATT
CATTTTTTAATTTTAAAAGACATTTTAAAAGAAGTTTTTTGGATGAAATGCAAAATGCAATATAT
>SC123_[organism=Scleria_pergracilis]_[specimen-voucher=GENT:S._Laegaard_21176]_Scleria_pergracilis_voucher_GENT:S._Laegaard_21176_NADH_dehydrogenase_subunit_5-like_(ndhF)_gene,_partial_sequence;_chloroplast
ATGGTAGCAGCGGGGATTTTTCTTATAGCTCGGTTGTTTCCTCTTTTCATAACTATACCTTATATAATGCATATTATTTC
TTTAATAGGTATAATAACTTTATTCTTAGGAGCTACTTTTGCTCTTGCTCAAAAAGATATTAAAAGAAGCTTAGCATATT
CTACAATGTCTCAATTGGGTTATATTATACTTGCTTTAGGTATAGGTTCATATCGAACTGCTTTATTTCATTTGATCACC
CATGCTTACTCTAAGGCTCTATTGTTTCTAGGATCTGGATCTATTATTCACTCAATCGAACCTCTTGTTGGATATTCGCC
AGATAAAAGTCAAAATATAGTCCTTATGGGTGGCTTAACTAAATATACTCCAATTACAAGAACTACTTTTTTATTGGGTA
CACTCTCTCTTTGTGGTATCCCACCTTTTGCCTGTTTCTGGTCTAAAGATGAAATTTTGAATGATAGTTGGTTGTATTCT
ACGATTTTCGGAATAATAGCTTACTTCACTGCAGGACTAACAGCTTTTTATATGTTTCGAGTATATTTACTCACGTTTGA
TGGATATCTGCGTATTCATTTTCAAGATTACAGTAATAGTAAAACTTGTTCGTCTTATTCAATATCCTTTTGGGGTAAAA
CTAAATCGAACAGAATAAATACTAATAGCAATTTACCTGTTTCAATAATT------AATAACAAAGTCTTCTTTTTTTCA
AAAAAAAATAATAAT------AGTCTAAGAAATAGAATATGCAACTTTATTTTTCATTTTGGA------AATAAATATAC
TTCCATATATCCTCATGAATTGGATAATACTATGCTATTTCCTCTTCTTATATTAGTAATATTCACTATATTCATCGGGT
TTATAGGAATTCACTTTGATGAAAGTGGAATAAATCCTGATGATCTATTATCAAAATGGTTAAGTTCATCAAAAACCCTT
TTGGTTGAAAATTCCAATTTTTGTTTTAATTCATAT---------GAATTTTTGCAAAATGCAACCATTTCAGTAAGTAT
AGCAACTTTTGGACTATGTATAGCATATATTTTCTATGGATCTGTTTATTGTTTTTTTCATAATTTCTATTTTTTTAATT
CATTTTTTAATTTTAAAAGAGATTTAAAAAGAACTTTTTTGGACCAAATGCAAAATGCAATATAT
>SC124_[organism=Scleria_suaveolens]_[specimen-voucher=GENT:P._Smith_&_C._Chishala_1844]_Scleria_suaveolens_voucher_GENT:P._Smith_&_C._Chishala_1844_NADH_dehydrogenase_subunit_5-like_(ndhF)_gene,_partial_sequence;_chloroplast
ATGGTAGCAGCGGGGATTTTTCTTATAGCTCGGTTGTTTCCTCTTTTCATAACTATACCTTATATAATGCATATTATTTC
TTTAATAGGTATAATAACTTTATTCTTAGGAGCTACTTTTGCTCTTGCTCAAAAAGATATTAAAAGAAGCTTAGCATATT
CTACAATGTCTCAATTGGGTTATATTATACTTGCTTTAGGTATAGGTTCATATCGAACTGCTTTATTTCATTTGATCACC
CATGCTTACTCTAAGGCTCTATTGTTTCTAGGATCTGGATCTATTATTCACTCAATCGAACCTCTTGTTGGATATTCGCC
AGATAAAAGTCAAAATATAGTCCTTATGGGTGGCTTAACTAAATATACTCCAATTACAAGAACTACCTTTTTATTGGGTA
CACTGTCTCTTTGTGGTATCCCACCTTTTGCCTGTTTCTGGTCTAAAGATGAAATTTTGAATGATAGTTGGTTGTATTCT
ACGATTTTCGGAATAATAGCTTACTTCACTGCAGGACTAACAGCTTTTTATATGTTTCGAGTATATTTACTCACCTTTGA
TGGATATCTGCGTATTCATTTTCAAGATTACAGTAATAGTAAAACTTGTTCGTCTTATTCAATATCCTTTTGGGGTAAAA
CTAAATCGAACAGAATAAATACTAATAGCAATTTACCTGTTTCAATAATT------AATAACAAAGTCTTCTTTTTTTCA
AAAAAAAATAATAAT------AGTCTAAGAAATAGAATATGCAACTTTATTTTTCATTTTGGA------AATAAATATAC
TTCTATATATCCTCATGAATTGGATAATACTATGCTATTTCCTCTTCTTATATTAGTAATATTCACTATATTCATCGGGT
TTATAGGAATTCACTTTGATGAAAGTGGAATAAATCCTGATGATGTATTATCAAAATGGTTAAGTTCATCAAAAACCCTT
TTGGTTGAAAATTCCAATTTTTGTTTTAATTCATAT---------GAATTTTTGCAAAATGCAATCATTTCAGTAAGTAT
AGCAACTTTTGGACTATGTATAGCATATATTTTCTATGGATCTGTTTATTGTTTTTTTCATAATTTCTATTTTTTTAATT
CATTTTTTAATTTTAAAAGAGATTTAAAAAGAANNNNNNNNNNNNNNNNNNNNNNNNNNNNNNNN
>SC126_[organism=Scleria_angustifolia]_[specimen-voucher=GENT:H._&_E._Hess_52-598]_Scleria_angustifolia_voucher_GENT:H._&_E._Hess_52-598_NADH_dehydrogenase_subunit_5-like_(ndhF)_gene,_partial_sequence;_chloroplast
ATGGTAGCAGCGGGGATTTTTCTTATAGCTCGGTTGTTTCCTCTTTTCATAACTATACCTTATATAATGCATATTATTTC
TTTAATAGGTATAATAACTTTATTCTTAGGAGCTACTTTTGCTCTTGCTCAAAAAGATATTAAAAGAAGCTTAGCATATT
CTACAATGTCTCAATTGGGTTATATTATACTTGCTTTAGGTATAGGTTCATATCGAACTGCTTTATTTCATTTGATCACC
CATGCTTACTCTAAGGCTCTATTGTTTCTAGGATCTGGATCTATTATTCACTCAATCGAACCTCTTGTTGGATATTCGCC
AGATAAAAGTCAAAATATAGTCCTTATGGGTGGCTTAACTAAATATACTCCAATTACAAGAACTACCTTTTTATTGGGTA
CACTGTCTCTTTGTGGTATCCCACCTTTTGCCTGTTTCTGGTCTAAAGATGAAATTTTGAATGATAGTTGGTTGTATTCT
ACGATTTTCGGAATAATAGCTTACTTCACTGCAGGACTAACAGCTTTTTATATGTTTCGAGTATATTTACTCACCTTTGA
TGGATATCTGCGTATTCATTTTCAAGATTACAGTAATAGTAAAACTTGTTCGTCTTATTCAATATCCTTTTGGGGTAAAA
CTAAATCGAACAGAATAAATACTAATAGCAATTTACCTGTTTCAATAATT------AATAACAAAGTCTTCTTTTTTTCA
AAAAAAAATAATAAT------AGTCTAAGAAATAGAATATGCAACTTTATTTTTCATTTTGGA------AATAAATATAC
TTCTATATATCCTCATGAATTGGATAATACTATGCTATTTCCTCTTCTTATATTAGTAATATTCACTATATTCATCGGGT
TTATAGGAATTCACTTTGATGAAAGTGGAATAAATCCTGATGATGTATTATCAAAATGGTTAAGTTCATCAAAAACCCTT
TTGGTTGAAAATTCCAATTTTGGTTTTAATTCATAT---------GAATTTTTGCAAAATGCAATCATTTCAGTAAGTAT
AGCAACTTTTGGACTATGTATAGCATATATTTTCTATGGATCTGTTTATTGTTTTTTTCATAATTTCTATTTTTTTAATT
CATTTTTTAATTTTAAAAGAGATTTAAAAAGAACTTTTTTGGACCAAATGCAAAATGCAATATAT
>SC144_[organism=Scleria_longispiculata]_[specimen-voucher=GENT:H._&_E._Hess_52-437]_Scleria_longispiculata_voucher_GENT:H._&_E._Hess_52-437_NADH_dehydrogenase_subunit_5-like_(ndhF)_gene,_partial_sequence;_chloroplast
ATGGTAGCAGCGGGTATTTTTCTTATAGCTCGGTTGTTTCCTCTTTTCATAACTATACCTTATATAATGCATATTATTTC
TTTAATAGGTATAATAACTTTATTCTTAGGAGCTACTTTTGCTCTTGCTCAAAAAGATATTAAAAGAAGCTTAGCATATT
CTACAATGTCTCAATTGGGTTATATTATACTCGCTTTAGGTATAGGTTCATATCGAACTGCTTTATTTCATTTGATCACC
CATGCTTATTCTAAGGCTCTATTGTTTTTAGGATCTGGATCTATTATTCACTCAATCGAACCTCTTGTTGGATATTCGCC
AGATAAAAGTCAAAATATAGTCCTTATGGGTGGTTTAACTAAATATACCCCAATTACAAGAACTACCTTTTTATTGGGTA
CACTGTCTCTTTGTGGTATCCCACCTTTTGCCTGTTTCTGGTCTAAAGATGAAATTTTGAATGATAGTTGGTTGTATTCT
ACGATTTTCGGAATAATAGCTTACTTCACTGCAGGACTAACAGCTTTTTATATGTTTCGAGTATATTTACTCACCTTTGA
TGGATATCTGCGTATTCATTTTCAAGATTACAGTAATAGTCAAACTTGTTCGTCTTATTCAATATCTTTTTGGGGTAAAA
CTAAATCGAACAGAATAAATACTAATACCAATTTACCTGTTTCAATAATT------AATAACAAAGTCTTCTTTTTTTCA
AAAAAAAATAATAAT------AGTCTAAGAAATAGAATATGCGACTTTATTTTTCATTTTGGA------AATAAGTATAC
TTCTATATATCCTCATGAATTGGATAATACTATGCTATTTCCTCTTCTTATATTAGTAATATTCACTATATTCATCGGGT
TTATAGGAATACACTTTGATGAAAGCGGAATAAATCCTGATGATGTATTATCAAAATGGTTAAGTTCATCAAAAACTCTT
TTGGTTGAAAATTCCAATTTTTGTTTAAATTCATAT---------GAATTTTTGCAAAATGCAATCATTTCAGTAAGTAT
AGCAACTTTTGGACTATGTATAGCATATATTTTCTATGGATCTGTTTATTCTTTTTTTCATAATTTCTATTTTTTTAATT
TATTTTTTAATTTTAAAAGAGATTTAAAAAGAACTTTTTTGGACCAAATGCAAAATGCAATATAT
>SC157_[organism=Scleria_pergracilis]_[specimen-voucher=GENT:S._Porembski_595]_Scleria_pergracilis_voucher_GENT:S._Porembski_595_NADH_dehydrogenase_subunit_5-like_(ndhF)_gene,_partial_sequence;_chloroplast
ATGGTAGCAGCGGGGATTTTTCTTATAGCTCGGTTGTTTCCTCTTTTCATAACTATACCTTATATAATGCATATTATTTC
TTTAATAGGTATAATAACTTTATTCTTAGGAGCTACTTTTGCTCTTGCTCAAAAAGATATTAAAAGAAGCTTAGCATATT
CTACAATGTCTCAATTGGGTTATATTATACTTGCTTTAGGTATAGGTTCATATCGAACTGCTTTATTTCATTTGATCACC
CATGCTTACTCTAAGGCTCTATTGTTTCTAGGATCTGGATCTATTATTCACTCAATCGAACCTCTTGTTGGATATTCGCC
AGATAAAAGTCAAAATATAGTCCTTATGGGTGGCTTAACTAAATATACTCCAATTACAAGAACTACTTTTTTATTGGGTA
CACTCTCTCTTTGTGGTATCCCACCTTTTGCCTGTTTCTGGTCTAAAGATGAAATTTTGAATGATAGTTGGTTGTATTCT
ACGATTTTCGGAATAATAGCTTACTTCACTGCAGGACTAACAGCTTTTTATATGTTTCGAGTATATTTACTCACGTTTGA
TGGATATCTGCGTATTCATTTTCAAGATTACAGTAATAGTAAAACTTGTTCGTCTTATTCAATATCCTTTTGGGGTAAAA
CTAAATCGAACAGAATAAATACTAATAGCAATTTACCTGTTTCAATAATT------AATAACAAAGTCTTCTTTTTTTCA
AAAAAAAATAATAAT------AGTCTAAGAAATAGAATATGCAACTTTATTTTTCATTTTGGA------AATAAATATAC
TTCCATATATCCTCATGAATTGGATAATACTATGCTATTTCCTCTTCTTATATTAGTAATATTCACTATATTCATCGGGT
TTATAGGAATTCACTTTGATGAAAGTGGAATAAATCCTGATGATCTATTATCAAAATGGTTAAGTTCATCAAAAACCCTT
TTGGTTGAAAATTCCAATTTTTGTTTTAATTCATAT---------GAATTTTTGCAAAATGCAACCATTTCAGTAAGTAT
AGCAACTTTTGGACTATGTATAGCATATATTTTCTATGGATCTGTTTATTGTTTTTTTCATAATTTCTATTTTTTTAATT
CATTTTTTAATTTTAAAAGAGATTTAAAAAGAACTTTTTTGGACCAAATGCAAAATGCAATATAT
>SC169_[organism=Scleria_woodii]_[specimen-voucher=GENT:M.E._Dyer_753]_Scleria_woodii_voucher_GENT:M.E._Dyer_753_NADH_dehydrogenase_subunit_5-like_(ndhF)_gene,_partial_sequence;_chloroplast
ATGGTAGCAGCGGGGATTTTTCTTATAGCTCGGTTGTTTCCTCTTTTCATAACTATACCTTATATAATGCATATTATTTC
TTTAATAGGTATAATAACTTTATTCTTAGGAGCTACTTTTGCTCTTGCTCAAAAAGATATTAAAAGAAGCTTAGCATATT
CTACAATGTCTCAATTGGGTTATATTATACTTGCTTTAGGTATAGGTTCATATCGAACTGCTTTATTTCATTTGATCACC
CATGCTTACTCTAAGGCTCTATTGTTTCTAGGATCTGGATCTATTATTCACTCAATCGAACCTCTTGTTGGATATTCGCC
AGATAAAAGTCAAAATATAGTCCTTATGGGTGGCTTAACTAAATATACTCCAATTACAAGAACTACCTTTTTATTGGGTA
CACTGTCTCTTTGTGGTATCCCACCTTTTGCCTGTTTCTGGTCTAAAGATGAAATTTTGAATGATAGTTGGTTGTATTCT
ACGATTTTCGGAATAATAGCTTACTTCACTGCAGGACTAACAGCTTTTTATATGTTTCGAGTATATTTACTCACCTTTGA
TGGATATCTGCGTATTCATTTTCAAGATTACAGTAATAGTAAAACTTGTTCGTCTTATTCAATATCCTTTTGGGGTAAAA
CTAAATCGAACAGAATAAATACTAATAGCAATTTACCTGTTTCAATAATT------AATAACAAAGTCTTCTTTTTTTCA
AAAAAAAATAATAAT------AGTCTAAGAAATAGAATATGCAACTTTATTTTTCATTTTGGA------AATAAATATAC
TTCTATATATCCTCATGAATTGGATAATACTATGCTATTTCCTCTTCTTATATTAGTAATATTCACTATATTCATCGGGT
TTATAGGAATTCACTTTGATGAAAGTGGAATAAATCCTGATGATGTATTATCAAAATGGTTAAGTTCATCAAAAACCCTT
TTGGTTGAAAATTCCAATTTTTGTTTTAATTCATAT---------GAATTTTTGCAAAATGCAATCATTTCAGTAAGTAT
AGCAACTTTTGGACTATGTATAGCATATATTTTCTATGGATCTGTTTATTGTTTTTTTCATAATTTCTATTTTTTTAATT
CATTTTTTAATTTTAAAAGAGATTTAAAAAGAACTTTTTTGGACCAAATGCAAAATGCAATATAT
>SC172_[organism=Scleria_virgata]_[specimen-voucher=GENT:A.L.L._Vanzela_2]_Scleria_virgata_voucher_GENT:A.L.L._Vanzela_2_NADH_dehydrogenase_subunit_5-like_(ndhF)_gene,_partial_sequence;_chloroplast
ATGGTAGCAGCGGGAATTTTTCTTATAGCTCGGTTGTTTCCTCTTTTCATAACTATACCTTATATAATGCATATTATTTC
TTTAATAGGTATAATAACTTTATTCTTAGGAGCTACTTTGGCTCTTGCTCAAAAAGATATTAAAAGAAGCTTAGCGTATT
CTACAATATCTCAATTGGGTTATATTATACTTGCTTTAGGTATAGGTTCATATCGAACTGCTTTATTTCATTTGATCACC
CATGCTTATTCTAAGGCTCTATTGTTTTTAGGATCTGGATCTATTATTCACTCAATGGAACCTCTTGTTGGGTATTCACC
AGATAAAAGTCAAAATATAGTCCTTATGGGTGGTTTAACTAAGTATATTCCAATTACAAGAACCACCTTTTTATTGGGTA
CACTGTCTCTTTGTGGTATCCCACCTTTTGCCTGTTTCTGGTCTAAAGATGAAATTATGAATGATAGTTGGTTGTATTCT
ACAATTTTCGGAATAATAGCTTACTTCACCGCAGGACTAACAGCTTTTTATATGTTTCGAGTATATTTACTCACCTTTGA
TGGATATTTGCGTATTCATTTTCAAGGTTACAGTAATAGTAAAACTTGTTCGTCTTATTCAATATCTTTTTGGGGTAAAA
CTAAATCGAACAGAACAAATACTAATACCAATTTACCTGTTTCAATAATT------AATAACAAAATCTTCTTTTTTTCA
AAAAAAAATAATAAT------AGTGTAAGAAATAGAATATGCGACTTTATTTATCATTTTGGA------AATAAGTATAC
TTTTATATATCCTCATGAATTGGACAATACTATGCTATTTCCTCTTCTTATATTAGTAATATTCACTATATTCATCGGGT
TTATAGGAATTCACTTTGATGAAAGTGGAATAGATCCTGATGATGTATTATCAAAATGGTTAAGTTCACCAAAAACCCTT
TTGGTTGAAAATTCCAATTTTTGTTTAAATTCATATGAATTTTTTGAATTTTTGCAAAATGCAATCATTTCAGTAAGTAT
AGCAACTTTTGGACTATGTATAGCATATATTTTCTATGGATCTGTTTATTCTTTTTTTCATAATTTCTATTTTTTTAATT
CATTTTTTAATTTTAAAAGACATTTTAAAAGAAGTTTTTTGGATGAAATGCAAAATGCAATATAT
>SC173_[organism=Scleria_pergracilis]_[specimen-voucher=GENT:J.E._Madsen_5987]_Scleria_pergracilis_voucher_GENT:J.E._Madsen_5987_NADH_dehydrogenase_subunit_5-like_(ndhF)_gene,_partial_sequence;_chloroplast
ATGGTAGCAGCGGGGATTTTTCTTATAGCTCGGTTGTTTCCTCTTTTCATAACTATACCTTATATAATGCATATTATTTC
TTTAATAGGTATAATAACTTTATTCTTAGGAGCTACTTTTGCTCTTGCTCAAAAAGATATTAAAAGAAGCTTAGCATATT
CTACAATGTCTCAATTGGGTTATATTATACTTGCTTTAGGTATAGGTTCATATCGAACTGCTTTATTTCATTTGATCACC
CATGCTTACTCTAAGGCTCTATTGTTTCTAGGATCTGGATCTATTATTCACTCAATCGAACCTCTTGTTGGATATTCGCC
AGATAAAAGTCAAAATATAGTCCTTATGGGTGGCTTAACTAAATATACTCCAATTACAAGAACTACTTTTTTATTGGGTA
CACTCTCTCTTTGTGGTATCCCACCTTTTGCCTGTTTCTGGTCTAAAGATGAAATTTTGAATGATAGTTGGTTGTATTCT
ACGATTTTCGGAATAATAGCTTACTTCACTGCAGGACTAACAGCTTTTTATATGTTTCGAGTATATTTACTCACGTTTGA
TGGATATCTGCGTATTCATTTTCAAGATTACAGTAATAGTAAAACTTGTTCGTCTTATTCAATATCCTTTTGGGGTAAAA
CTAAATCGAACAGAATAAATACTAATAGCAATTTACCTGTTTCAATAATT------AATAACAAAGTCTTCTTTTTTTCA
AAAAAAAATAATAAT------AGTCTAAGAAATAGAATATGCAACTTTATTTTTCATTTTGGA------AATAAATATAC
TTCCATATATCCTCATGAATTGGATAATACTATGCTATTTCCTCTTCTTATATTAGTAATATTCACTATATTCATCGGGT
TTATAGGAATTCACTTTGATGAAAGTGGAATAAATCCTGATGATCTATTATCAAAATGGTTAAGTTCATCAAAAACCCTT
TTGGTTGAAAATTCCAATTTTTGTTTTAATTCATAT---------GAATTTTTGCAAAATGCAACCATTTCAGTAAGTAT
AGCAACTTTTGGACTATGTATAGCATATATTTTCTATGGATCTGTTTATTGTTTTTTTCATAATTTCTATTTTTTTAATT
CATTTTTTAATTTTAAAAGAGATTTAAAAAGAACTTTTTTGGACCNNNNNNNNNNNNNNNNNNNN
>SC177_[organism=Scleria_distans]_[specimen-voucher=GENT:K._Bauters_&_J._Coenen_2013-007]_Scleria_distans_voucher_GENT:K._Bauters_&_J._Coenen_2013-007_NADH_dehydrogenase_subunit_5-like_(ndhF)_gene,_partial_sequence;_chloroplast
ATGGTAGCAGCGGGGATTTTTCTTATAGCTCGGTTGTTTCCTCTTTTCATAACTATACCTTATATAATGCATATTATTTC
TTTAATAGGTATAATAACTTTATTCTTAGGAGCTACTTTTGCTCTTGCTCAAAAAGATATTAAAAGAAGCTTAGCATATT
CTACAATGTCTCAATTGGGTTATATTATACTTGCTTTAGGTATAGGTTCATATCGAACTGCTTTATTTCATTTGATCACC
CATGCTTACTCTAAGGCTCTATTGTTTTTAGGATCTGGATCTATTATTCACTCAATGGAACCTCTTGTTGGATATTCGCC
AGATAAAAATCAAAATATAGTCCTTATGGGTGGTTTAACTAAATATACTCCAATTACAAGAACTACCTTTTTATTGGGTA
CACTGTCTCTTTGTGGTATCCCACCTTTTGCCTGTTTCTGGTCTAAAGATGAAATTTTGAATGATAGTTGGTTGTATTCT
ACGATTTTCGGAATAATAGCTTACTTCACTGCAGGACTAACAGCTTTTTATATGTTTCGAGTATATTTACTCACCTTTGA
TGGATATCTGCGTATTCATTTTCAAGATTACAGTAATAGTAAAACTTGTTCGTCTTATTCAATATCTTTTTGGGGTAAAA
CAAAATCAAACAGAATAAATACTAATACTAATTTACCTGTTTCAATAATT------AATAACAAAGTCTTATTTTTTTCA
AAAAAAAATAATAAT------AGTTTAAAAAATAGAATATGCAACTTTATTTTTCATTTTGGA------AATAAGTATAC
TTCTATATATCCTCATGAATTGGATAATACTATGCTATTTCCTCTTCTTATATTAGTAATATTCACTATATTCATCGGGT
TTATAGGAATTCACTTTGATGAAAGTGGAACAAATCCTGATGATCTATTATCAAAATGGTTAAGTTCATCAAAAACCCTT
TTGGTTGAAAATTCCAATTTTTGTTTAAATTCATAT---------GAATTTTTGCAAAATGCAATCATTTCAATAAGTAT
AGCAACTTTTGGGCTATGTATAGCATATATTTTCTATGGATCTGTTTATTCTTTTTTTCATAATTTCTATTTTTTTAATT
CATTTTTTAATTTTAAAAGAGATTTAAAAAGAANNNNNNNNNNNNNNNNNNNNNNNNNNNNNNNN
>SC178_[organism=Scleria_distans]_[specimen-voucher=GENT:K._Bauters_&_J._Coenen_2013-008]_Scleria_distans_voucher_GENT:K._Bauters_&_J._Coenen_2013-008_NADH_dehydrogenase_subunit_5-like_(ndhF)_gene,_partial_sequence;_chloroplast
ATGGTAGCAGCGGGGATTTTTCTTATAGCTCGGTTGTTTCCTCTTTTCATAACTATACCTTATATAATGCATATTATTTC
TTTAATAGGTATAATAACTTTATTCTTAGGAGCTACTTTTGCTCTTGCTCAAAAAGATATTAAAAGAAGCTTAGCATATT
CTACAATGTCTCAATTGGGTTATATTATACTTGCTTTAGGTATAGGTTCATATCGAACTGCTTTATTTCATTTGATCACC
CATGCTTACTCTAAGGCTCTATTGTTTTTAGGATCTGGATCTATTATTCACTCAATGGAACCTCTTGTTGGATATTCGCC
AGATAAAAATCAAAATATAGTCCTTATGGGTGGTTTAACTAAATATACTCCAATTACAAGAACTACCTTTTTATTGGGTA
CACTGTCTCTTTGTGGTATCCCACCTTTTGCCTGTTTCTGGTCTAAAGATGAAATTTTGAATGATAGTTGGTTGTATTCT
ACGATTTTCGGAATAATAGCTTACTTCACTGCAGGACTAACAGCTTTTTATATGTTTCGAGTATATTTACTCACCTTTGA
TGGATATCTGCGTATTCATTTTCAAGATTACAGTAATAGTAAAACTTGTTCGTCTTATTCAATATCTTTTTGGGGTAAAA
CAAAATCAAACAGAATAAATACTAATACTAATTTACCTGTTTCAATAATT------AATAACAAAGTCTTATTTTTTTCA
AAAAAAAATAATAAT------AGTTTAAAAAATAGAATATGCAACTTTATTTTTCATTTTGGA------AATAAGTATAC
TTCTATATATCCTCATGAATTGGATAATACTATGCTATTTCCTCTTCTTATATTAGTAATATTCACTATATTCATCGGGT
TTATAGGAATTCACTTTGATGAAAGTGGAACAAATCCTGATGATCTATTATCAAAATGGTTAAGTTCATCAAAAACCCTT
TTGGTTGAAAATTCCAATTTTTGTTTAAATTCATAT---------GAATTTTTGCAAAATGCAATCATTTCAATAAGTAT
AGCAACTTTTGGGCTATGTATAGCATATATTTTCTATGGATCTGTTTATTCTTTTTTTCATAATTTCTATTTTTTTAATT
CATTTTTTAATTTTAAAAGAGANNNNNNNNNNNNNNNNNNNNNNNNNNNNNNNNNNNNNNNNNNN
>SC182_[organism=Scleria_lithosperma]_[specimen-voucher=GENT:K._Bauters_&_J._Coenen_2013-019]_Scleria_lithosperma_voucher_GENT:K._Bauters_&_J._Coenen_2013-019_NADH_dehydrogenase_subunit_5-like_(ndhF)_gene,_partial_sequence;_chloroplast
ATGGTAGCAGCGGGGGTTTTTCTTATAGCTCGGTTGTTTCCTCTTTTTATAACTATACCTTATATAATGCATATTATTTC
TTCAATAGGTATAATAACTTTATTCTTAGGAGCTACTTTGGCTCTTGCTCAAAAAGATATTAAAAGAAGCTTAGCATATT
CTACAATGTCTCAATTGGGTTATATTATACTTGCTTTAGGTATAGGTTCATATCGAACTGCTTTATTTCATTTGATCACC
CATGCTTACTCTAAGGCTCTATTGTTTTTAGGATCCGGATCTATTATTCACTCAATGGAACCTATTGTTGGATATTCACC
AGATAAAAGTCAAAATATAGTCCTTATGGGCGGTTTAACTAAATATATTCCAATTACAAGAACTACCTTTTTATTGGGTA
CACTGTCTCTTTGTGGTATCCCACCTCTTGCCTGTTTCTGGTCTAAAGATGAAATTTTGAGTGATAGTTGGTTGTATTCT
ACAATTTTTGGAGTAATAGTTTACTTCACCGCAGGATTAACAGCTTTTTATATGTTTCGAGTATATTTACTTACCTTTGA
TGGATATTTGCGTATTCATTTTAAAGGTTACAATAATAGTAAAACTTTTTCGTCTTATTCAATATCTTTTTGGGGTAGAA
GTAAATCGAACAGAATAAATACTAATACCAATTTATCTGTTTCAACAATT------AATAACAAAGTCTTCTTTTTTTCA
AAAAAAAAAAATAAT------AGTGTAAGAAATAGAATATGCGACTTTAATTTTTATTTTGGA------AATAAGTATAC
TTCTATATATCCTCATGAATTGGATAATACTATGCTATTCCCTCTTCTTATATTAGTACTATTTACTATATTCATCGGAT
TTATCGGAATTCACTTTGATAAAAGTGGAATAGATCCT---GATATATTATCAAAATGGTTAAGTTCATCAAAAACCCTT
TTGGTTGAAAATTCCAATTTTTGTTTAAATTCATAT---------GAATTTTTGCAAAATGCAATCATTTCAGTAAGTAT
AGCAAGTTTTGGACTATGTATAGCATATATTTTCTATGGATCGGTTTATTCTTTTTTTCATAGTTTCTATTTTTTTAATT
CATTTTTTAATTTTAAAAGAGATTTTAAAAGAAGTTTTTTGGACCAAATACAAAATGCAATAAAC
>SC183_[organism=Scleria_lithosperma]_[specimen-voucher=GENT:K._Bauters_&_J._Coenen_2013-026]_Scleria_lithosperma_voucher_GENT:K._Bauters_&_J._Coenen_2013-026_NADH_dehydrogenase_subunit_5-like_(ndhF)_gene,_partial_sequence;_chloroplast
ATGGTAGCAGCGGGGGTTTTTCTTATAGCTCGGTTGTTTCCTCTTTTTATAACTATACCTTATATAATGCATATTATTTC
TTCAATAGGTATAATAACTTTATTCTTAGGAGCTACTTTGGCTCTTGCTCAAAAAGATATTAAAAGAAGCTTAGCATATT
CTACAATGTCTCAATTGGGTTATATTATACTTGCTTTAGGTATAGGTTCATATCGAACTGCTTTATTTCATTTGATCACC
CATGCTTACTCTAAGGCTCTATTGTTTTTAGGATCCGGATCTATTATTCACTCAATGGAACCTATTGTTGGATATTCACC
AGATAAAAGTCAAAATATAGTCCTTATGGGCGGTTTAACTAAATATATTCCAATTACAAGAACTACCTTTTTATTGGGTA
CACTGTCTCTTTGTGGTATCCCACCTCTTGCCTGTTTCTGGTCTAAAGATGAAATTTTGAGTGATAGTTGGTTGTATTCT
ACAATTTTTGGAGTAATAGTTTACTTCACCGCAGGATTAACAGCTTTTTATATGTTTCGAGTATATTTACTTACCTTTGA
TGGATATTTGCGTATTCATTTTAAAGGTTACAATAATAGTAAAACTTTTTCGTCTTATTCAATATCTTTTTGGGGTAGAA
GTAAATCGAACAGAATAAATACTAATACCAATTTATCTGTTTCAACAATT------AATAACAAAGTCTTCTTTTTTTCA
AAAAAAAAAAATAAT------AGTGTAAGAAATAGAATATGCGACTTTAATTTTTATTTTGGA------AATAAGTATAC
TTCTATATATCCTCATGAATTGGATAATACTATGCTATTCCCTCTTCTTATATTAGTACTATTTACTATATTCATCGGAT
TTATCGGAATTCACTTTGATAAAAGTGGAATAGATCCT---GATATATTATCAAAATGGTTAAGTTCATCAAAAACCCTT
TTGGTTGAAAATTCCAATTTTTGTTTAAATTCATAT---------GAATTTTTGCAAAATGCAATCATTTCAGTAAGTAT
AGCAAGTTTTGGACTATGTATAGCATATATTTTCTATGGATCGGTTTATTCTTTTTTTCATAGTTTCTATTTTTTTAATT
CATTTTTTAATTTTAAAAGAGATTTTAAAAGAAGTTTTTTGGACCAAATACAAAATGCAATAAAC
>SC184_[organism=Scleria_lithosperma]_[specimen-voucher=GENT:K._Bauters_&_J._Coenen_2013-027]_Scleria_lithosperma_voucher_GENT:K._Bauters_&_J._Coenen_2013-027_NADH_dehydrogenase_subunit_5-like_(ndhF)_gene,_partial_sequence;_chloroplast
ATGGTAGCAGCGGGGGTTTTTCTTATAGCTCGGTTGTTTCCTCTTTTTATAACTATACCTTATATAATGCATATTATTTC
TTCAATAGGTATAATAACTTTATTCTTAGGAGCTACTTTGGCTCTTGCTCAAAAAGATATTAAAAGAAGCTTAGCATATT
CTACAATGTCTCAATTGGGTTATATTATACTTGCTTTAGGTATAGGTTCATATCGAACTGCTTTATTTCATTTGATCACC
CATGCTTACTCTAAGGCTCTATTGTTTTTAGGATCCGGATCTATTATTCACTCAATGGAACCTATTGTTGGATATTCACC
AGATAAAAGTCAAAATATAGTCCTTATGGGCGGTTTAACTAAATATATTCCAATTACAAGAACTACCTTTTTATTGGGTA
CACTGTCTCTTTGTGGTATCCCACCTCTTGCCTGTTTCTGGTCTAAAGATGAAATTTTGAGTGATAGTTGGTTGTATTCT
ACAATTTTTGGAGTAATAGTTTACTTCACCGCAGGATTAACAGCTTTTTATATGTTTCGAGTATATTTACTTACCTTTGA
TGGATATTTGCGTATTCATTTTAAAGGTTACAATAATAGTAAAACTTTTTCGTCTTATTCAATATCTTTTTGGGGTAGAA
GTAAATCGAACAGAATAAATACTAATACCAATTTATCTGTTTCAACAATT------AATAACAAAGTCTTCTTTTTTTCA
AAAAAAAAAAATAAT------AGTGTAAGAAATAGAATATGCGACTTTAATTTTTATTTTGGA------AATAAGTATAC
TTCTATATATCCTCATGAATTGGATAATACTATGCTATTCCCTCTTCTTATATTAGTACTATTTACTATATTCATCGGAT
TTATCGGAATTCACTTTGATAAAAGTGGAATAGATCCT---GATATATTATCAAAATGGTTAAGTTCATCAAAAACCCTT
TTGGTTGAAAATTCCAATTTTTGTTTAAATTCATAT---------GAATTTTTGCAAAATGCAATCATTTCAGTAAGTAT
AGCAAGTTTTGGACTATGTATAGCATATATTTTCTATGGATCGGTTTATTCTTTTTTTCATAGTTTCTATTTTTTTAATT
CATTTTTTAATTTTAAAAGAGATTTTAAAAGAAGTTTTTTGGACCAAATACAAAATGCAATAAAC
>SC199_[organism=Scleria_angustifolia]_[specimen-voucher=MO:E.A._Robinson_4286]_Scleria_angustifolia_voucher_MO:E.A._Robinson_4286_NADH_dehydrogenase_subunit_5-like_(ndhF)_gene,_partial_sequence;_chloroplast
ATGGTAGCAGCGGGGATTTTTCTTATAGCTCGGTTGTTTCCTCTTTTCATAACTATACCTTATATAATGCATATTATTTC
TTTAATAGGTATAATAACTTTATTCTTAGGAGCTACTTTTGCTCTTGCTCAAAAAGATATTAAAAGAAGCTTAGCATATT
CTACAATGTCTCAATTGGGTTATATTATACTTGCTTTAGGTATAGGTTCATATCGAACTGCTTTATTTCATTTGATCACC
CATGCTTACTCTAAGGCTCTATTGTTTCTAGGATCTGGATCTATTATTCACTCAATCGAACCTCTTGTTGGATATTCGCC
AGATAAAAGTCAAAATATAGTCCTTATGGGTGGCTTAACTAAATATACTCCAATTACAAGAACTACCTTTTTATTGGGTA
CACTGTCTCTTTGTGGTATCCCACCTTTTGCCTGTTTCTGGTCTAAAGATGAAATTTTGAATGATAGTTGGTTGTATTCT
ACGATTTTCGGAATAATAGCTTACTTCACTGCAGGACTAACAGCTTTTTATATGTTTCGAGTATATTTACTCACCTTTGA
TGGATATCTGCGTATTCATTTTCAAGATTACAGTAATAGTAAAACTTGTTCGTCTTATTCAATATCCTTTTGGGGTAAAA
CTAAATCGAACAGAATAAATACTAATAGCAATTTACCTGTTTCAATAATT------AATAACAAAGTCTTCTTTTTTTCA
AAAAAAAATAATAAT------AGTCTAAGAAATAGAATATGCAACTTTATTTTTCATTTTGGA------AATAAATATAC
TTCTATATATCCTCATGAATTGGATAATACTATGCTATTTCCTCTTCTTATATTAGTAATATTCACTATATTCATCGGGT
TTATAGGAATTCACTTTGATGAAAGTGGAATAAATCCTGATGATGTATTATCAAAATGGTTAAGTTCATCAAAAACCCTT
TTGGTTGAAAATTCCAATTTTTGTTTTAATTCATAT---------GAATTTTTGCAAAATGCAATCATTTCAGTAAGTAT
AGCAACTTTTGGACTATGTATAGCATATATTTTCTATGGATCTGTTTATTGTTTTTTTCATAATTTCTATTTTTTTAATT
CATTTTTTAATTTTAAAAGAGATTTAAAAAGAACTTTTTTGGACCAAATGCAAAATGCAATATAT
>SC202_[organism=Scleria_catophylla]_[specimen-voucher=MO:Carvalho_4674]_Scleria_catophylla_voucher_MO:Carvalho_4674_NADH_dehydrogenase_subunit_5-like_(ndhF)_gene,_partial_sequence;_chloroplast
ATGGTAGCAGCGGGGATTTTTCTTATAGCTCGGTTGTTTCCTCTTTTCATAACTATACCTTATATAATGCATATTATTTC
TTTAATAGGTATAATAACTTTATTCTTAGGAGCTACTTTTGCTCTTGCTCAAAAAGATATTAAAAGAAGCTTAGCATATT
CTACAATGTCTCAATTGGGTTATATTATACTTGCTTTAGGTATAGGTTCATATCGAACTGCTTTATTTCATTTGATCACC
CATGCTTACTCTAAGGCTCTATTGTTTTTAGGATCTGGATCTATTATTCACTCAATGGAACCTCTTGTTGGATATTCGCC
AGATAAAAATCAAAATATAGTCCTTATGGGTGGTTTAACTAAATATACTCCAATTACAAGAACTACCTTTTTATTGGGTA
CACTGTCTCTTTGTGGTATCCCACCTTTTGCCTGTTTCTGGTCTAAAGATGAAATTTTGAATGATAGTTGGTTGTATTCT
ACGATTTTCGGAATAATAGCTTACTTCACTGCAGGACTAACAGCTTTTTATATGTTTCGAGTATATTTACTCACCTTTGA
TGGATATCTGCGTATTCATTTTCAAGATTACAGTAATAGTAAAACTTGTTCGTCTTATTCAATATCTTTTTGGGGTAAAA
CAAAATCAAACAGAATAAATACTAATACTAATTTACCTGTTTCAATAATT------AATAACAAAGTCTTATTTTTTTCA
AAAAAAAATAATAAT------AGTTTAAAAAATAGAATATGCAACTTTATTTTTCATTTTGGA------AATAAGTATAC
TTCTATATATCCTCATGAATTGGATAATACTATGCTATTTCCTCTTCTTATATTAGTAATATTCACTATATTCATCGGGT
TTATAGGAATTCACTTTGATGAAAGTGGAACAAATCCTGATGATCTATTATCAAAATGGTTAAGTTCATCAAAAACCCTT
TTGGTTGAAAATTCCAATTTTTGTTTAAATTCATAT---------GAATTTTTGCAAAATGCAATCATTTCAATAAGTAT
AGCAACTTTTGGGCTATGTATAGCATATATTTTCTATGGATCTGTTTATTCTTTTTTTCATAATTTCTATTTTTTTAATT
CATTTTTTAATTTTAAAAGAGATTTAAAAAGAACTTTTTTGGACCAAATGCAAAATGCAATATAT
>SC207_[organism=Scleria_bequaertii]_[specimen-voucher=MO:E.A._Robinson_4260]_Scleria_bequaertii_voucher_MO:E.A._Robinson_4260_NADH_dehydrogenase_subunit_5-like_(ndhF)_gene,_partial_sequence;_chloroplast
ATGGTAGCAGCAGGTATTTTTCTTATAGCTCGATTGTTTCCTCTTTTCATAACTATACCTTATATAATGCATATTATTTC
TTTAATAGGTATAATAACTTTATTCTTAGGAGCTACTTTTGCTCTTGCTCAAAAAGATATTAAAAGAAGCTTAGCATATT
CTACAATGTCTCAATTGGGTTATATTATACTCGCTTTAGGTATAGGTTCATATCGAACTGCTTTATTTCATTTGATCACC
CATGCTTATTCTAAGGCTCTATTGTTTTTAGGATCTGGATCTATTATTCACTCAATCGAACCTCTTGTTGGATATTCGCC
AGATAAAAGTCAAAATATAGTCCTTATGGGTGGTTTAACTAAATATACTCCAATTACAAGAACTACCTTTTTATTGGGTA
CACTGTCTCTTTGTGGTATCCCACCTTTTGCCTGTTTCTGGTCTAAAGATGAAATCTTAAATGATAGTTGGTTGTATTCT
ACGATTTTCGGAATAATAGCTTACTTCACTGCAGGACTAACAGCTTTTTATATGTTTCGAGTATATTTACTCACCTTTGA
TGGATATCTGCGTATTCATTTTCAAGATTACAGTAATACTCAAATTTGTTCGTCTTATTCAATATCTTTTTGGGGTAAAA
CTAAATCGAACAGAATAAATACTAATACCAATTTACCTGTTTCAATAATT------AATAACAAAGTCTTCTTTTTTTCA
AAAAAAAATAATAAT------AGTCTAAGAAATAGAATATGCGACTTTATTTTTCATTTTGGA------AATAAGTATAC
TTCTATATATCCTCATGAATTGGACAATACTATGCTATTTCCTCTTCTTATATTAGTAATATTCACTATATTTATCGGGT
TTATAGGAATTCACTTTGATGAAAGTGGAATAAATCCTGATGATGTATTATCAAAATGGTTAAGTTCATCAAAAACCCTT
TTAGTTGAAAATTCCAATTTTTGTTTAAATTCATAT---------GAATTTTTGCAAAATGCAATCATTTCACTAAGTAT
AGCAACTTTTGGACTATGTATAGCATATATTTTCTATGGATCTGTTTATTCTTTTTTTCATAATTTCTATTTTTTTAATT
TATTTTTTAATTTTAAAAGAGATTTAAAAAGAACTTTTTTGGACCAAATGCAAAATGCAATATAT
>SC210_[organism=Scleria_brownii]_[specimen-voucher=GENT:XXX_XXX]_Scleria_brownii_voucher_GENT:XXX_XXX_NADH_dehydrogenase_subunit_5-like_(ndhF)_gene,_partial_sequence;_chloroplast
NNNNNNNNNNNNNNNNNNNNNNNNNNNNNNNNNNNNNNNNNNNNNNNNNNNNNNNNNNNNNNNNNNNNNNNNNNNNNNNN
NNNNNNNNNNNNNNNNNNNNNNNNNNNNNNNNNNNNNTTGGCTCTTGCTCAAAAAGACATTAAAAGAAGCTTAGCCTATT
CTACAATGTCTCAATTGGGTTATATTATAGTTGCTTTAGGTATAGGTTCGTATCGAGCTGCTCTATTTCATTTGATTACC
CATGCTTATTCTAAGGCTTTATTGTTTTTAGGATCTGGATCTATTATTCATTCAATGGAACCTATTGTTGGATATTTACC
AGATAAAAGTCAAAATATAGCCCTTATGGGCGGTTTAACTAAATATATTCCAATTACAAGAACTGCCTTTTTATTGGGTA
CACTATCTCTTTGTGGTATCCCCCCCCTTGCCTGTTTTTGGTCTAAAGATGAAATTCTTAGTGATAGTTGGTTGTATTCT
ATAATTTTTGGAATAATAGCTTACTTCACAGCAGGACTAACAGCATTTTATATGTTTCGAATATATCTACTTGCTTTTGA
TGGGTATTTGCGTGTTCATTTTCAAGGTTACAGTAATAGTAAAAATAATTCGTCTTATTCAATATCTCTATGGGGTAAAA
GTACATCGAAGAGAGCAAATATTAATACCAATTTGCCTGTTTCAACAATT---AATAATAACAAAGTCTTCTTTTTTTCA
AAAGATAAAAAGAAT------AGTGTAAAAAATAGAATATGCGACTTTCATTTTTATTTTGGA------AATAAGTATAC
TTCCATATATCCTCATGAATTGGACAATACTATGCTATTTCCTCTTCTCCTATTAATACTATTTACTATGTTTATCGGAT
TAATAGGAATTCACTTTGATTCAAGAGGAATAGATCCT---GATCTATTATCAAAATGGTTAACTTCATCAAAAAACCTT
TTGGTTGAAAATTCCAATTCTTGTTTAAATTCATAT---------GTATTTTTGAAAAATGCAATCATCTCAGTAAGTAT
AGCAACTTTTGGACTATGTATAGCATATATTTTCTATGGATCTGTTTATTCCTTTTTTCAGAATTTTTCTTTTTTTAATT
CATTTTTG------AAAAGAGGTTTTAAAAGAAGTCTTTTGGACAAAATGCAAAATACAATATAC
>SC214_[organism=Scleria_depauperata]_[specimen-voucher=GENT:XXX_XXX]_Scleria_depauperata_voucher_GENT:XXX_XXX_NADH_dehydrogenase_subunit_5-like_(ndhF)_gene,_partial_sequence;_chloroplast
ATGGTAGCAGCGGGGATTTTTCTTATAGCTCGGCTGTTTCCTCTTTTCATAATTATACCTTATATAATGAATATTATTTC
TTCAATAGGTATAGTAACTTTATTCTTAGGAGCTACTTTGGCTCTTGCTCAAAAAGACATTAAAAGAAGCTTAGCCTATT
CTACAATGTCTCAATTGGGTTATATTATAGTTGCTTTAGGTATAGGTTCGTATCGAGCTGCTCTATTTCATTTGATTACC
CATGCTTATTCTAAGGCTTTATTGTTTTTAGGATCTGGATCTATTATTCATTCAATGGAACCTATTGTTGGATATTTCCC
AGATAAAAGTCAAAATATAGCCCTTATGGGCGGTTTAACTAAATATATTCCAATTACAAGAACTGCCTTTTTATTGGGTA
CACTATCTCTTTGTGGTATCCCCCCCCTTGCCTGTTTTTGGTCTAAAGATGAAATTCTTAGTGATAGTTGGTTGTATTCT
ATAATTTTCGGAATAATAGCTTACTTCACAGCAGGACTAACAGCATTTTATATGTTTCGAATATATCTACTTACTTTTGA
TGGGTATTTGCGTGTTCATTTTCAAGGTTACAGTAATAGTAAAAATAATTCGTCTTATTCAATATCTCTATGGGGTAAAA
GTACATCGAACAGAGCAAATATTAATACCAATTTGCCTGTTTCAACAATTAATAATAATAACAAAGTCTTCTTTTTTTCA
AAAGATAAAAAGAAT------AGTATAAAAAATAGAATATGCGACTTTCATTTTTATTTTGGA------AATAAGTATAC
TTCCATATATCCTCATGAATTGGACAATACTATGCTATTTCCTCTTCTCCTATTAATACTATTTACTATGTTTATCGGAT
TAATAGGAATTCACTTTGATTCAAGAGGAATAGATCCT---GATCTATTATCAAAATGGTTAACTTCATCAAAAAACCTT
TTGGTTGAAAATTCCAATTCTTGTTTAAATTCATAT---------GTATTTTTGAAAAATGCAATCATCTCAGTAAGTAT
AGCAACTTTTGGACTATGTATAGCATATATTTTCTATGGATCCGTTTATTCCTTTTTTCAGAATTTTTATTTTTTTAATT
CATTTTTG------AAAAGAGGTTTTAAAAGAAGTCTTTTGGACCAAATGCAAAATACAATATAC
>SC215_[organism=Scleria_dregeana]_[specimen-voucher=MO:S._Bidgood_et_al._5393]_Scleria_dregeana_voucher_MO:S._Bidgood_et_al._5393_NADH_dehydrogenase_subunit_5-like_(ndhF)_gene,_partial_sequence;_chloroplast
ATGGTAGCAGCGGGGATTTTTCTTATAGCTCGGCTGTTTCCTCTTTTCATAACTATACCTTATATAATGCATATTATTTC
TTTAATAGGTATAATAACTTTATTCTTAGGAGCTACTTTTGCTCTTGCTCAAAAAGATATTAAAAGAAGCTTAGCATATT
CTACAATGTCTCAATTGGGTTATATTATACTTGCTTTAGGTATAGGTTCATATCGAACTGCTTTATTTCATTTGATCACC
CATGCTTACTCTAAGGCTCTATTGTTTCTAGGATCTGGATCTATTATTCACTCAATCGAACCTCTTGTTGGATATTCGCC
AGATAAAAGTCAAAATATAGTCCTTATGGGTGGCTTAACTAAATATACTCCAATTACAAGAACTACCTTTTTATTGGGTA
CACTATCTCTTTGTGGTATCCCACCTTTTGCCTGTTTCTGGTCTAAAGATGAAATTTTGAATGATAGTTGGTTGTATTCT
ACGATTTTCGGAATAATAGCTTACTTCACTGCAGGACTAACAGCTTTTTATATGTTTCGAGTATATTTACTCACCTTTGA
TGGATATCTGCGTATTCATTTTCAAGATTACAGTAATAGTAAAACTTGTTCGTCTTATTCAATATCCTTTTGGGGTAAAA
CTAAATCGAACAGAATAAATACTAATAGCAATTTACCTGTTTCAATAATT------AATAACAAAGTCTTCTTTTTTTCA
AAAAAAAATAATAAT------AGTTTAAGAAATAGAATATGCAACTTTATTTTTCATTTTGGA------AATAAATATAC
TTCTATATATCCTCATGAATTGGATAATACTATGCTATTTCCTCTTCTTATATTAGTAATATTCACTATATTCATCGGGT
TTATAGGAATTCACTTTGATGAAAGTGGAATAAATCCTGATGATGTATTATCAAAATGGTTAAGTTCATCAAAAACCCTT
TTGGTTGAAAATTCCAATTTTTGTTTTAATTCATAT---------GAATTTTTGCAAAATGCAATCATTTCAGTAAGTAT
AGCAACTTTTGGACTATGTATAGCATATATTTTCTATGGATCTGTTTATTGTTTTTTTCATAATTTCTATTTTTTTAATT
CATTTTTTAATTTTAAAAGAGATTTAAAAAGAACTTTTTTGGACCAAATGCAAAATGCAGTATAT
>SC252_[organism=Scleria_pantadenia]_[specimen-voucher=MO:S._Bidgood_et_al._5550]_Scleria_pantadenia_voucher_MO:S._Bidgood_et_al._5550_NADH_dehydrogenase_subunit_5-like_(ndhF)_gene,_partial_sequence;_chloroplast
ATGGTAGCAGCGGGTATTTTTCTTATAGCTCGGTTGTTTCCTCTTTTCATAACTATACCTTATATAATGCATATTATTTC
TTTAATAGGTATAATAACTTTATTCTTAGGAGCTACTTTTGCTCTTGCTCAAAAAGATATTAAAAGAAGCTTAGCATATT
CTACAATGTCCCAATTGGGTTATATTATACTCGCTTTAGGTATAGGTTCATATCGAACTGCTTTATTTCATTTGATCACC
CATGCTTATTCTAAGGCTCTATTGTTTTTAGGATCTGGATCTATTATTCACTCAATCGAACCTCTTGTTGGATATTCGCC
AGATAAAAGTCAAAATATAGTCCTTATGGGTGGTTTAACTAAATATACTCCAATTACAAGAACTACCTTTTTATTGGGTA
CACTGTCTCTTTGTGGTATCCCACCTTTTGCCTGTTTCTGGTCTAAAGATGAAATTTTGAATGATAGTTGGTTGTATTCT
ACGATTTTCGGAATAATAGCTTACTTCACTGCAGGACTAACAGCTTTTTATATGTTTCGAGTATATTTACTCACCTTTGA
TGGATATCTGCGTATTCATTTTCAAGATTACAGTAATAGTCAAACTTGTTCGTCTTATTCAATATCTTTTTGGGGTAAAA
CTAAATCGAACAGAATAAATACTAATACCAATTTACCTGTTTCAATAATT------AATAACAAAGTCTTCTTTTTTTCA
AAAAAAAATAATAAT------AGTCTAAGAAATAGAATATGCGACTTTATTTTTCATTTTGGA------AATAAGTATAC
TTCTATATATCCTCATGAATTGGATAATACTATGCTATTTCCTCTTCTTATATTAGTAATATTTACTATATTCATCGGGT
TTATAGGAATTCACTTTGATGAAAGTGGAATAAATCCTGATGATGTATTATCAAAATGGTTAAGTTCATCAAAAACCCTT
TTGGTTGAAAATTCCAATTTTTGTTTAAATTCATAT---------GAATTTTTGCAAAATGCAATCATTTCAGTAAGTAT
AGCAACTTTTGGACTATGTATAGCATATATTTTCTATGGATCTGTTTATTCTTTTTTTCATAATTTCTATTTTTTTAATT
TATTTTTTAATTTTAAAAGAGATTTAAAAAGAACTTTTTTGGNNNNNNNNNNNNNNNNNNNNNNN
>SC253_[organism=Scleria_distans]_[specimen-voucher=GENT:K._Bauters_&_J._Coenen_2013-009]_Scleria_distans_voucher_GENT:K._Bauters_&_J._Coenen_2013-009_NADH_dehydrogenase_subunit_5-like_(ndhF)_gene,_partial_sequence;_chloroplast
ATGGTAGCAGCGGGGATTTTTCTTATAGCTCGGTTGTTTCCTCTTTTCATAACTATACCTTATATAATGCATATTATTTC
TTTAATAGGTATAATAACTTTATTCTTAGGAGCTACTTTTGCTCTTGCTCAAAAAGATATTAAAAGAAGCTTAGCATATT
CTACAATGTCTCAATTGGGTTATATTATACTTGCTTTAGGTATAGGTTCATATCGAACTGCTTTATTTCATTTGATCACC
CATGCTTACTCTAAGGCTCTATTGTTTTTAGGATCTGGATCTATTATTCACTCAATGGAACCTCTTGTTGGATATTCGCC
AGATAAAAATCAAAATATAGTCCTTATGGGTGGTTTAACTAAATATACTCCAATTACAAGAACTACCTTTTTATTGGGTA
CACTGTCTCTTTGTGGTATCCCACCTTTTGCCTGTTTCTGGTCTAAAGATGAAATTTTGAATGATAGTTGGTTGTATTCT
ACGATTTTCGGAATAATAGCTTACTTCACTGCAGGACTAACAGCTTTTTATATGTTTCGAGTATATTTACTCACCTTTGA
TGGATATCTGCGTATTCATTTTCAAGATTACAGTAATAGTAAAACTTGTTCGTCTTATTCAATATCTTTTTGGGGTAAAA
CAAAATCAAACAGAATAAATACTAATACTAATTTACCTGTTTCAATAATT------AATAACAAAGTCTTATTTTTTTCA
AAAAAAAATAATAAT------AGTTTAAAAAATAGAATATGCAACTTTATTTTTCATTTTGGA------AATAAGTATAC
TTCTATATATCCTCATGAATTGGATAATACTATGCTATTTCCTCTTCTTATATTAGTAATATTCACTATATTCATCGGGT
TTATAGGAATTCACTTTGATGAAAGTGGAACAAATCCTGATGATCTATTATCAAAATGGTTAAGTTCATCAAAAACCCTT
TTGGTTGAAAATTCCAATTTTTGTTTAAATTCATAT---------GAATTTTTGCAAAATGCAATCATTTCAATAAGTAT
AGCAACTTTTGGGCTATGTATAGCATATATTTTCTATGGATCTGTTTATTCTTTTTTTCATAATTTCTATTTTTTTAATT
CATTTTTTAATTTTAAAAGAGATTTAAAAAGAACTTTTTTGGACCAAATGCAAAATGCAATATAT
>SC259_[organism=Scleria_sphacelata]_[specimen-voucher=GENT:XXX_XXX]_Scleria_sphacelata_voucher_GENT:XXX_XXX_NADH_dehydrogenase_subunit_5-like_(ndhF)_gene,_partial_sequence;_chloroplast
ATGGTAGCAGCGGGGATTTTTCTTATAGCTCGGCTGTTTCCTCTTTTCATAATTATACCTTATATAATGCATATTATTTC
TTCAATAGGTATAGTAACTTTATTCTTAGGAGCTACTTTGGCTCTTGCTCAAAAAGACATTAAAAGAAGCTTAGCCTATT
CTACAATGTCTCAATTGGGTTATATTATAGTTGCTTTAGGTATAGGTTCGTATCGAGCTGCTCTATTTCATTTGATTACC
CATGCTTATTCTAAGGCTTTATTGTTTTTAGGATCTGGATCTATTATTCATTCAATGGAACCTATTGTTGGATATTTACC
AGATAAAAGTCAAAATATAGCCCTTATGGGCGGTTTAACTAAATATATTCCAATTACAAGAACTGCCTTTTTATTGGGTA
CACTATCTCTTTGTGGTATCCCCCCCCTTGCCTGTTTCTGGTCTAAAGATGAAATTCTTAGTGATAGTTGGTTGTATTCT
ATAATTTTCGGAATAATAGCTTACTTCACAGCAGGACTAACAGCATTTTATATGTTTCGAATATATCTACTTACTTTTGA
TGGGTATTTGCGTGTTCATTTTCAAGGTTACAGTAATAGTAAAAATAATTCGTCTTATTCAATATCTCTATGGGGTAAAA
GTACATCGAACAGAGCAAATATTAATACCAATTTGCCTGTTTCAACAATTAATAATAATAACAAAGTCTTCTTTTTTTCA
AAAGATAAAAAGAAT------AGTATAAAAAATAGAATATGCGACTTTCATTTTTATTTTGGA------AATAAGTATAC
TTCCATATATCCTCATGAATTGGACAATACTATGCTATTTCCTCTTCTCCTATTAATACTATTTACTATGTTTATCGGAT
TAATAGGAATTCACTTTGATTCAAGAGGAATAGATCCT---GATCTATTATCAAAATGGTTAACTTCATCAAAAAACCTT
TTAGTTGAAAATTCAAATTCTTGTTTAAATTCATAT---------GTATTTTTGAAAAATGCAATCATCTCAGTAAGTAT
AGCAACTTTTGGACTATGTATAGCATATATTTTCTATGGATCTGTTTATTCCTTTTTTCAGAATTTTTATTTTTTTAATT
CATTTTTG------AAAAGAGGTTTTAAAAGAAGTCTTTTGGACCAAATGCAAAATACAATATAC
>SC263_[organism=Scleria_paupercula]_[specimen-voucher=GENT:L._Merrett_990]_Scleria_paupercula_voucher_GENT:L._Merrett_990_NADH_dehydrogenase_subunit_5-like_(ndhF)_gene,_partial_sequence;_chloroplast
ATGGTAGCAGCGGGGATTTTTCTTATAGCTCGGTTGTTTCCTCTTTTCATAACTATACCTTATATAATGCATATTATTTC
TTTAATAGGTATAATAACTTTATTCTTAGGAGCTACTTTTGCTCTTGCTCAAAAAGATATTAAAAGAAGCTTAGCATATT
CTACAATGTCTCAATTGGGTTATATTATACTTGCTTTAGGTATAGGTTCATATCGAACTGCTTTATTTCATTTGATCACC
CATGCTTACTCTAAGGCTCTATTGTTTCTAGGATCTGGATCTATTATTCACTCAATCGAACCTCTTGTTGGATATTCGCC
AGATAAAAGTCAAAATATAGTCCTTATGGGTGGCTTAACTAAATATACTCCAATTACAAGAACTACCTTTTTATTGGGTA
CACTGTCTCTTTGTGGTATCCCACCTTTTGCCTGTTTCTGGTCTAAAGATGAAATTTTGAATGATAGTTGGTTGTATTCT
ACGATTTTCGGAATAATAGCTTACTTCACTGCAGGACTAACAGCTTTTTATATGTTTCGAGTATATTTACTCACCTTTGA
TGGATATCTGCGTATTCATTTTCAAGATTACAGTAATAGTAAAACTTGTTCGTCTTATTCAATATCCTTTTGGGGTAAAA
CTAAATCGAACAGAATAAATACTAATAGCAATTTACCTGTTTCAATAATT------AATAACAAAGTCTTCTTTTTTTCA
AAAAAAAATAATAAT------AGTCTAAGAAATAGAATATGCAACTTTATTTTTCATTTTGGA------AATAAATATAC
TTCTATATATCCTCATGAATTGGATAATACTATGCTATTTCCTCTTCTTATATTAGTAATATTCACTATATTCATCGGGT
TTATAGGAATTCACTTTGATGAAAGTGGAATAAATCCTGATGATGTATTATCAAAATGGTTAAGTTCATCAAAAACCCTT
TTGGTTGAAAATTCCAATTTTTGTTTTAATTCATAT---------GAATTTTTGCAAAATGCAATCATTTCAGTAAGTAT
AGCAACTTTTGGACTATGTATAGCATATATTTTCTATGGATCTGTTTATTGTTTTTTTCATAATTTCTATTTTTTTAATT
CATTTTTTAATTTTAAAAGAGATTTAAAAAGAACTTTTTTGGACCAAATGCAAAATGCAATATAT
>SC264_[organism=Scleria_pooides]_[specimen-voucher=GENT:L._Merrett_1027]_Scleria_pooides_voucher_GENT:L._Merrett_1027_NADH_dehydrogenase_subunit_5-like_(ndhF)_gene,_partial_sequence;_chloroplast
ATGGTAGCAGCGGGGATTTTTCTTATAGCTCGGTTGTTTCCTCTTTTCATAACTATACCTTATATAATGCATATTATTTC
TTTAATAGGTATAATAACTTTATTCTTAGGAGCTACTTTTGCTCTTGCTCAAAAAGATATTAAAAGAAGCTTAGCATATT
CTACAATGTCTCAATTGGGTTATATTATACTTGCTTTAGGTATAGGTTCATATCGAACTGCTTTATTTCATTTGATCACC
CATGCTTACTCTAAGGCTCTATTGTTTCTAGGATCTGGATCTATTATTCACTCAATCGAACCTCTTGTTGGATATTCGCC
AGATAAAAGTCAAAATATAGTCCTTATGGGTGGCTTAACTAAATATACTCCAATTACAAGAACTACCTTTTTATTGGGTA
CACTGTCTCTTTGTGGTATCCCACCTTTTGCCTGTTTCTGGTCTAAAGATGAAATTTTGAATGATAGTTGGTTGTATTCT
ACGATTTTCGGAATAATAGCTTACTTCACTGCAGGACTAACAGCTTTTTATATGTTTCGAGTATATTTACTCACCTTTGA
TGGATATCTGCGTATTCATTTTCAAGATTACAGTAATAGTAAAACTTGTTCGTCTTATTCAATATCCTTTTGGGGTAAAA
CTAAATTGAACAGAATAAATACTAATAGCAATTTACCTGTTTCAATAATT------AATAACAAAGTCTTCTTTTTTTCA
AAAAAAAATAATAAT------AGTCTAAGAAATAGAATATGCAACTTTATTTTTCATTTTGGA------AATAAATATAC
TTCTATATATCCTCATGAATTGGATAATACTATGCTATTTCCTCTTCTTATATTAGTAATATTCACTATATTCATCGGGT
TTATAGGAATTCACTTTGATGAAAGTGGAATAAATCCTGATGATGTATTATCAAAATGGTTAAGTTCATCAAAAACCCTT
TTGGTTGAAAATTCCAATTTTGGTTTTAATTCATAT---------GAATTTTTGCAAAATGCAATCATTTCAGTAAGTAT
AGCAACTTTTGGACTATGTATAGCATATATTTTCTATGGATCTGTTTATTGTTTTTTTCATAATTTCTATTTTTTTAATT
CATTTTTTAATTTTAAAAGAGATTTAAAAAGAACTTTTTTGGACCAAATGCAAAATGCAATATAT
>SC265_[organism=Scleria_bulbifera]_[specimen-voucher=GENT:M._Reekmans_6830]_Scleria_bulbifera_voucher_GENT:M._Reekmans_6830_NADH_dehydrogenase_subunit_5-like_(ndhF)_gene,_partial_sequence;_chloroplast
ATGGTAGCAGCGGGTATTTTTCTTATAGCTCGATTGTTTCCTCTTTTCATAATTATACCTTATATAATGCATATTATTTC
TTTAATAGGTATAATAACTTTATTCTTAGGAGCTACTTTTGCTCTTGCTCAAAAAGATATTAAAAGAAGCTTAGCATATT
CTACAATGTCTCAATTGGGTTATATTATACTCGCTTTAGGTATAGGTTCATATCGAACTGCTTTATTTCATTTGATCACC
CATGCTTATTCTAAGGCTCTATTGTTTTTAGGATCTGGATCTATTATTCACTCAATCGAACCTCTTGTTGGATATTCGCC
AGATAAAAGTCAAAATATAGTCCTTATGGGTGGTTTAACTAAATATACTCCAATTACAAGAACTACCTTTTTATTGGGTA
CACTGTCTCTTTGTGGTATCCCACCTTTTGCCTGTTTCTGGTCTAAAGATGAAATCTTGAATGATAGTTGGTTGTATTCT
ACGATTTTCGGAATAATAGCTTACTTCACCGCAGGACTAACAGCTTTTTATATGTTTCGAGTATATTTACTCACCTTTGA
TGGATATCCGCGTATTCATTTTCAAGATTACAGTAATACTCAAACTTGTTCGTCTTATTCAATATCTTTTTGGGGTAAAA
CTAAATCGAACAGAATAAATACTAATACCAATTTACCTGTTTCAATAATT------AATAAAAAAGTCTTCTTTTTTTCA
AAAAAAAATAAT------------------AATAGAATATGCGACTTTATTTTTCATTTTGGA------AATAAGTATAC
TTCTATATATCCTCATGAATTGGACAATACTATGCTATTTTCTCTTCTTATATTAGTAATATTCACTATATTCATCGGGT
TTATAGGAATTCACTTTGATGAAAGTGGAATAAATCCTGATGATGTATTATCAAAATGGTTAAGTTCATCAAAAACCCTT
TTGGTTGAAAATTCCAATTTTTGTTTAAATTCATAT---------GAATTTTTGCAAAATGCAATCATTTCAGTAAGTAT
AGCAACTTTTGGACTATGTATAGCATATATTTTCTATGGATCTGTTTATTCTTTTTTTCATAATTTCTATTTTTTTAATT
TATTTTTTAATTTTAAAAGAGATTTAAAAAGAACTTTTTTGGACCAAATGCAAAATACAATATAT
>SC266_[organism=Scleria_tricristata]_[specimen-voucher=MO:S._Bidgood_et_al._6083]_Scleria_tricristata_voucher_MO:S._Bidgood_et_al._6083_NADH_dehydrogenase_subunit_5-like_(ndhF)_gene,_partial_sequence;_chloroplast
ATGGTAGCAGCGGGGATTTTTCTTATAGCTCGGTTGTTTCCTCTTTTCATAACTATACCTTATATAATGCATATTATTTC
TTTAATAGGTATAATAACTTTATTCTTAGGAGCTACTTTTGCTCTTGCTCAAAAAGATATTAAAAGAAGTTTAGCATATT
CTACAATGTCTCAATTGGGTTATATTATACTTGCTTTAGGTATAGGTTCATATCGAACTGCTTTATTTCATTTGATCACC
CATGCTTACTCTAAGGCTCTATTGTTTCTAGGATCTGGATCTATTATTCACTCAATCGAACCTCTTGTTGGATATTCACC
AGATAAAAGTCAAAATATAGTCCTTATGGGTGGCTTAACTAAATATACTCCAATTACAAGAACTACCTTTTTATTGGGTA
CACTGTCTCTTTGTGGTATCCCACCTTTTGCCTGTTTCTGGTCTAAAGATGAAATCTTGAATGATAGTTGGTTGTATTCT
ACGATTTTTGGAATAATAGCTTACTTCACTGCAGGACTAACAGCTTTTTATATGTTTAGAGTATATTTACTCACCTTTGA
TGGATATCTGCGTATTCATTTTCAAGATTACAGTAATAGTAAAACTTGTTCGTCTTATTCAATATCTTTTTGGGGTAAAA
CGAAATTGAACAGAATAAATACTAATACCAATTTACCTCTTTCAATAATT------AATAACAAAGTCTTCTTTTTTTCA
AAAAAAAATAATAAT------AGTTTAAGAAATAGAATATGCAACTTTATTTTTCATTTTGGA------AATAAGTATAC
TTCTATATATCCTCATGAATTGGATAATACTATGCTATTTCCTCTTCTTATATTAGTAATATTCACTATATTCATCGGGT
TTATAGGAATTCACTTTGATGAAAGTGGAATAAATCCTGATGATGTATTATCAAAATGGTTAAGTTCATCAAAAACCCTT
TTGGTTGAAAATTCCAATTTTTGTTTTAATTCATAT---------GAATTTTTGCAAAATGCAATCATTTCAGTAAGTAT
AGCAACTTTTGGACTATGTATAGCATATATTTTCTATGGATCTGTTTATTGTTTTTTTCATAATTTCTATTTTTTTAATT
CATTTTTAAATTTTAAAAGAGATTTAAAAAGAAGTTTTTTGGACCAAATGCAAAATGCAATATAT
>SC267_[organism=Scleria_tricristata]_[specimen-voucher=MO:S._Bidgood_et_al._5846]_Scleria_tricristata_voucher_MO:S._Bidgood_et_al._5846_NADH_dehydrogenase_subunit_5-like_(ndhF)_gene,_partial_sequence;_chloroplast
ATGGTAGCAGCGGGGATTTTTCTTATAGCTCGGTTGTTTCCTCTTTTCATAACTATACCTTATATAATGCATATTATTTC
TTTAATAGGTATAATAACTTTATTCTTAGGAGCTACTTTTGCTCTTGCTCAAAAAGATATTAAAAGAAGTTTAGCATATT
CTACAATGTCTCAATTGGGTTATATTATACTTGCTTTAGGTATAGGTTCATATCGAACTGCTTTATTTCATTTGATCACC
CATGCTTACTCTAAGGCTCTATTGTTTCTAGGATCTGGATCTATTATTCACTCAATCGAACCTCTTGTTGGATATTCACC
AGATAAAAGTCAAAATATAGTCCTTATGGGTGGCTTAACTAAATATACTCCAATTACAAGAACTACCTTTTTATTGGGTA
CACTGTCTCTTTGTGGTATCCCACCTTTTGCCTGTTTCTGGTCTAAAGATGAAATCTTGAATGATAGTTGGTTGTATTCT
ACGATTTTTGGAATAATAGCTTACTTCACTGCAGGACTAACAGCTTTTTATATGTTTAGAGTATATTTACTCACCTTTGA
TGGATATCTGCGTATTCATTTTCAAGATTACAGTAATAGTAAAACTTGTTCGTCTTATTCAATATCTTTTTGGGGTAAAA
CGAAATTGAACAGAATAAATACTAATACCAATTTACCTCTTTCAATAATT------AATAACAAAGTCTTCTTTTTTTCA
AAAAAAAATAATAAT------AGTTTAAGAAATAGAATATGCAACTTTATTTTTCATTTTGGA------AATAAGTATAC
TTCTATATATCCTCATGAATTGGATAATACTATGCTATTTCCTCTTCTTATATTAGTAATATTCACTATATTCATCGGGT
TTATAGGAATTCACTTTGATGAAAGTGGAATAAATCCTGATGATGTATTATCAAAATGGTTAAGTTCATCAAAAACCCTT
TTGGTTGAAAATTCCAATTTTTGTTTTAATTCATAT---------GAATTTTTGCAAAATGCAATCATTTCAGTAAGTAT
AGCAACTTTTGGACTATGTATAGCATATATTTTCTATGGATCTGTTTATTGTTTTTTTCATAATTTCTATTTTTTTAATT
CATTTTTAAATTTTAAAAGAGATTTAAAAAGAAGTTTTTTGGACCAAATGCAAAATGCAATATAT
>SC268_[organism=Scleria_pantadenia]_[specimen-voucher=MO:S._Bidgood_et_al._8133]_Scleria_pantadenia_voucher_MO:S._Bidgood_et_al._8133_NADH_dehydrogenase_subunit_5-like_(ndhF)_gene,_partial_sequence;_chloroplast
ATGGTAGCAGCGGGTATTTTTCTTATAGCTCGGTTGTTTCCTCTTTTCATAACTATACCTTATATAATGCATATTATTTC
TTTAATAGGTATAATAACTTTATTCTTAGGAGCTACTTTTGCTCTTGCTCAAAAAGATATTAAAAGAAGCTTAGCATATT
CTACAATGTCCCAATTGGGTTATATTATACTCGCTTTAGGTATAGGTTCATATCGAACTGCTTTATTTCATTTGATCACC
CATGCTTATTCTAAGGCTCTATTGTTTTTAGGATCTGGATCTATTATTCACTCAATCGAACCTCTTGTTGGATATTCGCC
AGATAAAAGTCAAAATATAGTCCTTATGGGTGGTTTAACTAAATATACTCCAATTACAAGAACTACCTTTTTATTGGGTA
CACTGTCTCTTTGTGGTATCCCACCTTTTGCCTGTTTCTGGTCTAAAGATGAAATTTTGAATGATAGTTGGTTGTATTCT
ACGATTTTCGGAATAATAGCTTACTTCACTGCAGGACTAACAGCTTTTTATATGTTTCGAGTATATTTACTCACCTTTGA
TGGATATCTGCGTATTCATTTTCAAGATTACAGTAATAGTCAAACTTGTTCGTCTTATTCAATATCTTTTTGGGGTAAAA
CTAAATCGAACAGAATAAATACTAATACCAATTTACCTGTTTCAATAATT------AATAACAAAGTCTTCTTTTTTTCA
AAAAAAAATAATAAT------AGTCTAAGAAATAGAATATGCGACTTTATTTTTCATTTTGGA------AATAAGTATAC
TTCTATATATCCTCATGAATTGGATAATACTATGCTATTTCCTCTTCTTATATTAGTAATATTTACTATATTCATCGGGT
TTATAGGAATTCACTTTGATGAAAGTGGAATAAATCCTGATGATGTATTATCAAAATGGTTAAGTTCATCAAAAACCCTT
TTGGTTGAAAATTCCAATTTTTGTTTAAATTCATAT---------GAATTTTTGCAAAATGCAATCATTTCAGTAAGTAT
AGCAACTTTTGGACTATGTATAGCATACATTTTCTATGGATCTGTTTATTCTTTTTTTCATAATTTCTATTTTTTTAATT
TATTTTTTAATTTTAAAAGAGATTTAAAAAGAACTTTTTTGGNNNNNNNNNNNNNNNNNNNNNNN
>SC269_[organism=Scleria_glabra]_[specimen-voucher=GENT:M._Bingham_7603]_Scleria_glabra_voucher_GENT:M._Bingham_7603_NADH_dehydrogenase_subunit_5-like_(ndhF)_gene,_partial_sequence;_chloroplast
ATGGTAGCAGCGGGGATTTTTCTTATAGCTCGGTTGTTTCCTCTTTTCATAACTATACCTTATATAATGCATATTATTTC
TTTAATAGGTATAATAACTTTATTCTTAGGAGCTACTTTTGCTCTTGCTCAAAAAGATATTAAAAGAAGCTTAGCATATT
CTACAATGTCTCAATTGGGTTATATTATACTTGCTTTAGGTATAGGTTCATATCGAACTGCTTTATTTCATTTGATCACC
CATGCTTACTCTAAGGCTCTATTGTTTCTAGGATCTGGATCTATTATTCACTCAATCGAACCTCTTGTTGGATATTCGCC
AGATAAAAGTCAAAATATAGTCCTTATGGGTGGCTTAACTAAATATACTCCAATTACAAGAACTACCTTTTTATTGGGTA
CACTCTCTCTTTGTGGTATCCCACCTTTTGCCTGTTTCTGGTCTAAAGATGAAATTTTGAATGATAGTTGGCTGTATTCT
ACGATTTTCGGAATAATAGCTTACTTCACTGCAGGACTAACAGCTTTTTATATGTTTCGAGTATATTTACTCACCTTTGA
TGGATATCTGCGTATTCATTTTCAAGATTACAGTAATAGTAAAACTTGTTCGTCTTATTCAATATCCTTTTGGGGTAAAA
CTAAATCGAACAGAATAAATACTAATAGCAATTTACCTGTTTCAATAATT------AATAACAAAGTCTTCTTTTTTTCA
AAAAAAAATAATAAT------AGTCTAAGAAATAGAATATGCAACTTTATTTTTCATTTTGGA------AATAAATATAC
TTCTATATATCCTCATGAATTGGATAATACTATGCTATTTCCTCTTCTTATATTAGTAATATTCACTATATTCATCGGGT
TTATAGGAATTCACTTTGATGAAAGTGGAATAAATCCTGATGATCTATTATCAAAATGGTTAAGTTCATCAAAAACCCTT
TTGGTTGAAAATTCCAATTTTTGTTTTAATTCATAT---------GAATTTTTGCAAAATGCAATCATTTCAGTAAGTAT
AGCAACTTTTGGACTATGTATAGCATATATTTTCTATGGATCTGTTTATTGTTTTTTTCATAATTTCTATTTTTTTAATT
CATTTTTTAATTTTAAAAGAGATTTAAAAAGAACTTTTTTGGACCAAATGCAAAATGCAATATAT
>SC270_[organism=Scleria_hispidula]_[specimen-voucher=MO:J.W._Ash_2126]_Scleria_hispidula_voucher_MO:J.W._Ash_2126_NADH_dehydrogenase_subunit_5-like_(ndhF)_gene,_partial_sequence;_chloroplast
ATGGTAGCAGCGGGGATTTTTCTTATAGCTCGGTTGTTTCCTCTTTTCATAACTATACCTTATATAATGCATATTATTTC
TTTAATAGGTATAATAACTTTATTCTTAGGAGCTACTTTTGCTCTTGCTCAAAAAGATATTAAAAGAAGCTTAGCATATT
CTACAATGTCTCAATTGGGTTATATTATACTTGCTTTAGGTATAGGTTCATATCGAACTGCTTTATTTCATTTGATCACC
CATGCTTACTCTAAGGCTCTATTGTTTCTAGGATCTGGATCTATTATTCACTCAATCGAACCTCTTGTTGGATATTCGCC
AGATAAAAGTCAAAATATAGTCCTTATGGGTGGCTTAACTAAATATACTCCAATTACAAGAACTACCTTTTTATTGGGTA
CACTGTCTCTCTGTGGTATCCCACCTTTTGCCTGTTTCTGGTCTAAAGATGAAATTTTGAATGATAGTTGGTTGTATTCT
ACGATTTTCGGAATAATAGCTTACTTCACTGCAGGACTAACAGCTTTTTATATGTTTCGAGTATATTTACTCACCTTTGA
TGGATATCTGCGTATTCATTTTCAAGATTACAGTAATAGTAAAACTTGTTCGTCTTATTCAATATCCTTTTGGGGTAAAA
CTAAATTGAACAGAATAAATACTAATAGCAATTTACCTGTTTCAATAATT------AATAACAAAGTCTTCTTTTTTTCA
AAAAAAAATAATAAT------AGTTTAAGAAATAGAATATGCAACTTTATTTTTCATTTTGGA------AATAAATATAC
TTCTATATATCCTCATGAATTGGATAATACTATGCTATTTCCTCTTCTTATATTAGTAATATTCACTATATTCATCGGGT
TTATAGGAATTCACTTTGATGAAAGTGGAATAAATCCTGATGATGTATTATCAAAATGGTTAAGTTCATCAAAAACCCTT
TTGGTTGAAAATTCCAATTTTTGTTTTAATTCATAT---------GAATTTTTGCAAAATGCAATCATTTCAGTAAGTAT
AGCAACTTTTGGACTATGTATAGCATATATTTTCTATGGATCTGTTTATTGTTTTTTTCATAATTTCTATTTTTTTAATT
CATTTTTTAATTTTAAAAGAGATTTAAAAAGAACTTTTTTGGACCAAATGCAAAATGCAATATAT
>SC285_[organism=Scleria_bulbifera]_[specimen-voucher=GENT:S._Laegaard_16215]_Scleria_bulbifera_voucher_GENT:S._Laegaard_16215_NADH_dehydrogenase_subunit_5-like_(ndhF)_gene,_partial_sequence;_chloroplast
ATGGTAGCAGCGGGTATTTTTCTTATAGCTCGGTTGTTTCCTCTTTTCATAACTATACCTTATATAATGCATATTATTTC
TTTAATAGGTATAATAACTTTATTCTTAGGAGCTACTTTTGCTCTTGCTCAAAAAGATATTAAAAGAAGCTTAGCATATT
CTACAATGTCTCAATTAGGTTATATTATACTCACTTTAGGTATAGGTTCATATCGAACTGCTTTATTTCATTTGATCACC
CATGCTTATTCTAAGGCTCTATTGTTTTTAGGATCTGGATCGATTATTCACTCAATCGAACCTCTTGTTGGATATTCGCC
AAATAAAAGTCAAAATATAGTCCTTATGGGTGGTTTAACTAAGTATACTCCAATTACAAGAACTACCTTTTTATTTGGTA
CACTGTCTCTTTGTGGTATCCCACCTTTTGCCTGTTTCTGGTCTAAAGATGAAATTTTGAATGATAGTTGGTTGTATTCT
ACGATTTTCGGAATAATAGCTTACTTCACTGCAGGACTAACAGCTTTTTATATGTTTCGAGTATATTTACTCACCTTTGA
TGGATATCTGCGTATTCATTTTCAAGATTACAGTAATAGTCAAACTTGTTCGTCTTATTCAATATTTTTTTGGGGTAAAA
CTAAATCGAACAGAATAAATACTAATACCAATTTACCTGTTTCAATAATT------AATAACAAAGTCTTCTTTTTTTCA
AAAAAAAATAATAAT------AGTCTAAGAAATAGAATATGCGACTTTATTTTTCATTTTGGA------AATAAGTATAC
TTCTATATATCCTCATGAATTGGATAATACTATGCTATTTCCTCTTCTTATATTAGTAATATTCACTATATTCATTGGAT
TTATAGGAGTTCACTTTGATGAAAGTGGAATCAATCCTGATGATGTATTATCAAAATGGTTAAGTTCATCAAAAACCCTT
TTGGTTGAAAATTCCAATTTGTGTTTAAATTCATAT---------GAATTTTTGCAAAATGCAATCATTTCAGTAAGTAT
AGCAACTTTTGGACTATGTATAGCATATATTTTCTATGGATCTGTTTATTCTTTTTTTCATAATTTCTATTTTTTTAATT
TATTTTTTAATTTTAAAAGAGATTTAAAAAGAACTTTTTTTGACCAAATGCAAAATGCAATATAT
>SC286_[organism=Scleria_melanotricha]_[specimen-voucher=GENT:S._Poremski_2549]_Scleria_melanotricha_voucher_GENT:S._Poremski_2549_NADH_dehydrogenase_subunit_5-like_(ndhF)_gene,_partial_sequence;_chloroplast
ATGGTAGCAGCGGGGATTTTTCTTATAGCTCGGTTGTTTCCTCTTTTCATAACTATACCTTATATAATGCATATTATTTC
TTTAATAGGTATAATAACTTTATTCTTAGGAGCTACTTTTGCTCTTGCTCAAAAAGATATTAAAAGAAGCTTAGCATATT
CTACAATGTCTCAATTGGGTTATATTATACTTGCTTTAGGTATAGGTTCATATCGAACTGCTTTATTTCATTTGATCACC
CATGCTTACTCTAAGGCTCTATTGTTTTTAGGATCTGGATCTATTATTCACTCAATGGAACCTCTTGTTGGATATTCGCC
AGATAAAAATCAAAATATAGTCCTTATGGGTGGTTTAACTAAATATACTCCAATTACAAGAACTACCTTTTTATTGGGTA
CACTGTCTCTTTGTGGTATCCCACCTTTTGCCTGTTTCTGGTCTAAAGATGAAATTTTGAATGATAGTTGGTTGTATTCT
ACGATTTTCGGAATAATAGCTTACTTCACTGCAGGACTAACAGCTTTTTATATGTTTCGAGTATATTTACTCACCTTTGA
TGGATATCTGCGTATTCATTTTCAAGATTACAGTAATAGTAAAACTTGTTTGTCTTATTCAATATCTTTTTGGGGTAAAA
CAAAATCAAACAGAATAAATACTAATACTAATTTACCTGTTTCAATAATT------AATAACAAAGTCTTATTTTTTTCA
AAAAAAAATAATAAT------AGTTTAAAAAATAGAATATGCAACTTTATTTTTCATTTTGGA------AATAAGTATAC
TTCTATATATCCTCATGAATTGGACAATACTATGCTATTTCCTCTTCTTATATTAGTAATATTCACTATATTCATCGGGT
TTATAGGAATTCACTTTGATGAAAGTGGAACAAATCCCGATGATCTATTATCAAAATGGTTAAGTTCATCAAAAACCCTT
TTGGTTGAAAATTCCAATTTTTGTTTAAATTCATAT---------GAATTTTTGCAAAATGCAATCATTTCAATAAGTAT
AGCAACTTTTGGGCTATGTATAGCATATATTTTCTATGGATCTGTTTATTCTTTTTTTCATAATTTCTATTTTTTTAATT
CATTTTTAAATTTTAAAAGAGATTTAAAAAGAANNNNNNNNNNNNNNNNNNNNNNNNNNNNNNNN
>SC287_[organism=Scleria_pergracilis]_[specimen-voucher=GENT:S._Lisowski_442]_Scleria_pergracilis_voucher_GENT:S._Lisowski_442_NADH_dehydrogenase_subunit_5-like_(ndhF)_gene,_partial_sequence;_chloroplast
ATGGTAGCAGCGGGGATTTTTCTTATAGCTCGGTTGTTTCCTCTTTTCATAACTATACCTTATATAATGCATATTATTTC
TTTAATAGGTATAATAACTTTATTCTTAGGAGCTACTTTTGCTCTTGCTCAAAAAGATATTAAAAGAAGCTTAGCATATT
CTACAATGTCTCAATTGGGTTATATTATACTTGCTTTAGGTATAGGTTCATATCTAACTGCTTTATTTCATTTGATCACC
CATGCTTACTCTAAGGCTCTATTGTTTCTAGGATCTGGATCTATTATTCACTCAATCGAACCTCTTGTTGGATATTCACC
AGATAAAAGTCAAAATATAGTCCTTATGGGTGGCTTAACTAAATATACTCCAATTACAAGAACTACTTTTTTATTGGGTA
CACTCTCTCTTTGTGGTATTCCACCTTTTGCCTGTTTCTGGTCTAAAGATGAAATTTTGAATGATAGTTGGTTGTATTCT
ACGATTTTCGGAATAATAGCTTACTTCACTGCAGGACTAACAGCTTTTTATATGTTTCGAGTATATTTACTCACCTTTGA
TGGATATCTGCGTATTCATTTTCAAGATTACAGTAATAGTAAAACTTGTTCGTCTTATTCAATATCCTTTTGGGGTAAAA
CTAAATCGAACAGAATAAATACTAATAGCAATTTACCTGTTTCAATAATT------AATAACAAAGTCTTCTTTTTTTCA
AAAAAAAATAATAAT------AGTCTAAGAAATAGAATATGCAACTTTATTTTTCATTTTGGA------AATAAATATAC
TTCTATATATCCTCATGAATTGGATAATACTATGCTATTTCCTCTTCTTATATTAGTAATATTCACTATATTCATCGGGT
TTATAGGAATTCACTTTGATGAAAGTGGAATAAATCCTGATGATCTATTATCAAAATGGTTAAGTTCATCAAAAACCCTT
TTGGTTGAAAATTCCAATTTTTGTTTTAATTCATAT---------GAATTTTTGCAAAATGCAATCATTTCAGTAAGTAT
AGCAACTTTTGGACTATGTATAGCATATATTTTCTATGGATCTGTTTATTGTTTTTTTCATAATTTCTATTTTTTTAATT
CATTTTTTAATTTTAAAAGAGATTTAAAAAGAACTTTTTTGGACCAAATGCAAAATGCAATATAT
>SC288_[organism=Scleria_delicatula]_[specimen-voucher=GENT:A.E._Robinson_4555]_Scleria_delicatula_voucher_GENT:A.E._Robinson_4555_NADH_dehydrogenase_subunit_5-like_(ndhF)_gene,_partial_sequence;_chloroplast
ATGGTAGCAGCGGGGATTTTTCTTATAGCTCGGTTGTTTCCTCTTTTCATAACTATACCTTATATAATGCATATTATTTC
TTTAATAGGTATAATAACTTTATTCTTAGGAGCTACTTTTGCTCTTGCTCAAAAAGATATTAAAAGAAGTTTAGCATATT
CTACAATGTCTCAATTGGGTTATATTATACTTGCTTTAGGTATAGGTTCATATCGAACTGCTTTATTTCATTTGATCACC
CATGCTTACTCTAAGGCTCTATTGTTTCTAGGATCTGGATCTATTATTCACTCAATCGAACCTCTTGTTGGATATTCACC
AGATAAAAGTCAAAATATAGTCCTTATGGGTGGCTTAACTAAATATACTCCAATTACAAGAACTACCTTTTTATTGGGTA
CACTGTCTCTTTGTGGTATCCCACCTTTTGCCTGTTTCTGGTCTAAAGATGAAATCTTGAATGATAGTTGGTTGTATTCT
ACGATTTTTGGAATAATAGCTTACTTCACTGCAGGACTAACAGCTTTTTATATGTTTAGAGTATATTTACTCACCTTTGA
TGGATATCTGCGTATTCATTTTCAAGATTACAGTAATAGTAAAACTTGTTCGTCTTATTCAATATCTTTTTGGGGTAAAA
CGAAATTGAACAGAATAAATACTAATACCAATTTACCTCTTTCAATAATT------AATAACAAAGTCTTCTTTTTTTCA
AAAAAAAATAATAAT------AGTTTAAGAAATAGAATATGCAACTTTATTTTTCATTTTGGA------AATAAGTATAC
TTCTATATATCCTCATGAATTGGATAATACTATGCTATTTCCTCTTCTTATATTAGTAATATTCACTATATTCATCGGGT
TTATAGGAATTCACTTTGATGAAAGTGGAATAAATCCTGATGATGTATTATCAAAATGGTTAAGTTCATCAAAAACCCTT
TTGGTTGAAAATTCCAATTTTTGTTTTAATTCATAT---------GAATTTTTGCAAAATGCAATCATTTCAGTAAGTAT
AGCAACTTTTGGACTATGTATAGCATATATTTTCTATGGATCTGTTTATTGTTTTTTTCATAATTTCTATTTTTTTAATT
CATTTTTAAATTTTAAAAGAGATTTAAAAAGAAGTTTTTTGGACCAAATGCAAAATGCAATATAT
>SC290_[organism=Scleria_micrococca]_[specimen-voucher=GENT:Ja-jar_4691]_Scleria_micrococca_voucher_GENT:Ja-jar_4691_NADH_dehydrogenase_subunit_5-like_(ndhF)_gene,_partial_sequence;_chloroplast
ATGGTAGCAGCGGGGATTTTTCTTATAGCTCGATTGTTTCCTCTTTTCATAACTATACCTTATATAATGCATATTATTTC
TTTAATAGGTATAATAACTTTATTCTTAGGAGCTACTTTTGCTCTTGCTCAAAAAGATATTAAAAGAAGCTTAGCATATT
CTACAATGTCTCAATTGGGTTATATTATACTTGCTTTAGGTATAGGTTCATATCGAACTGCTTTATTTCATTTGATCACC
CATGCTTACTCTAAGGCTCTATTGTTTCTAGGATCTGGATCTATTATTCACTCAATCGAACCTCTTGTTGGATATTCGCC
AGATAAAAGTCAAAATATAGTCCTTATGGGTGGCTTAACTAAATATACTCCAATTACAAGAACTACCTTTTTATTGGGTA
CACTGTCTCTTTGTGGTATCCCACCTTTTGCCTGTTTCTGGTCTAAAGATGAAATTTTGAATGATAGTTGGTTGTATTCT
ACGATTTTCGGAATAATAGCTTACTTCACTGCAGGACTAACAGCTTTTTATATGTTTCGAGTATATTTACTCACCTTTGA
TGGATATCTGCGTATTCATTTTCAAGATTACAGTAATAGTAAAACTTGTTCGTCTTATTCAATATCCTTTTGGGGTAAAA
CTAAATCGAACAGAATAAATACTAATAGCAATTTACCTGTTTCAATAATT------AATAACAAAGTCTTCTTTTTTTCA
AAAAAAAATAATAAT------AGTCTAAGAAATAGAATATGCAACTTTATTTTTCATTTTGGA------AATAAATATAC
TTCTATATATCCTCATGAATTGGATAATACTATGCTATTTCCTCTTCTTATATTAGTAATATTCACTATATTCATCGGGT
TTATAGGAATTCACTTTGATGAAAGTGGAATAAATCCTGATGATGTATTATCAAAATGGTTAAGTTCATCAAAAACCCTT
TTGGTTGAAAATTCCAATTTTTGTTTTAATTCATAT---------GAATTTTTGCAAAATGCAATCATTTCAGTAAGTAT
AGCAACTTTTGGACTATGTATAGCATATATTTTCTATGGATCTGTTTATTGTTTTTTTCATAATTTCTATTTTTTTAATT
CATTTTTTAATTTTAAAAGAGATTTTAAAAGAACTTTTTTGGACCAAATGCAAAATGCAATATAT
>SC291_[organism=Scleria_catophylla]_[specimen-voucher=GENT:H._&_E._Hess_52-505]_Scleria_catophylla_voucher_GENT:H._&_E._Hess_52-505_NADH_dehydrogenase_subunit_5-like_(ndhF)_gene,_partial_sequence;_chloroplast
ATGGTAGCAGCGGGGATTTTTCTTATAGCTCGGTTGTTTCCTCTTTTCATAACTATACCTTATATAATGCATATTATTTC
TTTAATAGGTATAATAACTTTATTCTTAGGAGCTACTTTTGCTCTTGCTCAAAAAGATATTAAAAGAAGCTTAGCATATT
CTACAATGTCTCAATTGGGTTATATTATACTTGCTTTAGGTATAGGTTCATATCGAACTGCTTTATTTCATTTGATCACC
CATGCTTACTCTAAGGCTCTATTGTTTTTAGGATCTGGATCTATTATTCACTCAATGGAACCTCTTGTTGGATATTCGCC
AGATAAAAATCAAAATATAGTCCTTATGGGTGGTTTAACTAAATATACTCCAATTACAAGAACTACCTTTTTATTGGGTA
CACTGTCTCTTTGTGGTATCCCACCTTTTGCCTGTTTCTGGTCTAAAGATGAAATTTTGAATGATAGTTGGTTGTATTCT
ACGATTTTCGGAATAATAGCTTACTTCACTGCAGGACTAACAGCTTTTTATATGTTTCGAGTATATTTACTCACCTTTGA
TGGATATCTGCGTATTCATTTTCAAGATTACAGTAATAGTAAAACTTGTTCGTCTTATTCAATATCTTTTTGGGGTAAAA
CAAAATCAAACAGAATAAATACTAATACTAATTTACCTGTTTCAATAATT------AATAACAAAGTCTTATTTTTTTCA
AAAAAAAATAATAAT------AGTTTAAAAAATAGAATATGCAACTTTATTTTTCATTTTGGA------AATAAGTATAC
TTCTATATATCCTCATGAATTGGATAATACTATGCTATTTCCTCTTCTTATATTAGTAATATTCACTATATTCATCGGGT
TTATAGGAATTCACTTTGATGAAAGTGGAACAAATCCTGATGATCTATTATCAAAATGGTTAAGTTCATCAAAAACCCTT
TTGGTTGAAAATTCCAATTTTTGTTTAAATTCATAT---------GAATTTTTGCAAAATGCAATCATTTCAATAAGTAT
AGCAACTTTTGGGCTATGTATAGCATATATTTTCTATGGATCTGTTTATTCTTTTTTTCATAATTTCTATTTTTTTAATT
CATTTTTTAATTTTAAAAGAGATTTAAAAAGAACTTTTTTGGACCAAATGCAAAATGCAATATAT
>SC292_[organism=Scleria_calcicola]_[specimen-voucher=GENT:E.A._Robinson_3676]_Scleria_calcicola_voucher_GENT:E.A._Robinson_3676_NADH_dehydrogenase_subunit_5-like_(ndhF)_gene,_partial_sequence;_chloroplast
ATGGTAGCAGCGGGGATTTTTCTTATAGCTCGGTTGTTTCCTCTTTTCATAACTATACCTTATATAATGCATATTATTTC
TTTAATAGGTATAATAACTTTATTCCTAGGAGCTACTTTTGCTCTTGCTCAAAAAGATATTAAAAGAAGCTTAGCATATT
CTACAATGTCTCAATTGGGTTATATTATACTTGCTTTAGGTATAGGTTCATATCGAACTGCTTTATTTCATTTGATCACC
CATGCTTACTCTAAGGCTCTATTGTTTCTAGGATCTGGATCTATTATTCACTCAATCGAACCTCTTGTTGGATATTCGCC
AGATAAAAGTCAAAATATAGTCCTTATGGGTGGCTTAACTAAATATACTCCAATTACAAGAACTACCTTTTTATTGGGTA
CACTGTCTCTTTGTGGTATCCCACCTTTTGCCTGTTTCTGGTCTAAAGATGAAATTTTGAATGATAGTTGGTTGTATTCT
ACGATTTTCGGAATAATAGCTTACTTCACTGCAGGACTAACAGCTTTTTATATGTTTCGAGTATATTTACTCACCTTTGA
TGGATATCTGCGTATTCATTTTCAAGATTACAGTAATAGTAAAACTTGTTCGTCTTATTCAATATCCTTTTGGGGTAAAA
CTAAATCGAACAGAATAAATACTAATAGCAATTTACCTGTTTCAATAATT------AATAATAAAGTCTTCTTTTTTTCA
AAAAAAAATAATAAT------AGTCTAAGAAATAGAATATGCAACTTTATTTTTCATTTTGGA------AATAAATATAC
TTCTATATATCCTCATGAATTGGATAATACTATGCTATTTCCTCTTCTTATATTAGTAATATTCACTATATTCATCGGGT
TTATAGGAATTCACTTTGATGAAAGTGGAATAAATCCTGATGATGTATTATCAAAATGGTTAAGTTCATCAAAAACCCTT
TTGGTTGAAAATTCCAATTTTTGTTTTAATTCATAT---------GAATTTTTGCAAAATGCAATCATTTCAGTAAGTAT
AGCAACTTTTGGACTATGTATAGCATATATTTTCTATGGATCTGTTTATTGTTTTTTTCATAATTTCTATTTTTTTAATT
CATTTTTTAATTTTAAAAGAGATTTAAAAAGAACTTTTTTGGACCAAATGCAAAATGCAATATAT
>SC293_[organism=Scleria_composita]_[specimen-voucher=GENT:St.G._Beck_13175]_Scleria_composita_voucher_GENT:St.G._Beck_13175_NADH_dehydrogenase_subunit_5-like_(ndhF)_gene,_partial_sequence;_chloroplast
ATGGTAGCAGCGGGGATTTTTCTTATAGCTCGGTTGTTTCCTCTTTTCATAACTATACCTTATATAATGCATATTATTTC
TTTAATAGGTATAATAACTTTATTCTTAGGAGCTACTTTTGCTCTTGCTCAAAAAGATATTAAAAGAAGCTTAGCATATT
CTACAATGTCTCAATTGGGTTATATTATACTTGCTTTAGGTATAGGTTCATATCGAACTGCTTTATTTCATTTGATCACC
CATGCTTACTCTAAGGCTCTATTGTTTCTAGGATCTGGATCTATTATTCACTCAATCGAACCTCTTGTTGGATATTCGCC
AGATAAAAGTCAAAATATAGTCCTTATGGGTGGCTTAACTAAATATACTCCAATTACAAGAACTACCTTTTTATTGGGTA
CACTGTCTCTTTGTGGTATCCCACCTTTTGCCTGTTTCTGGTCTAAAGATGAAATTTTGAATGATAGTTGGTTGTATTCT
ACGATTTTCGGAATAATAGCTTACTTCACTGCAGGACTAACAGCTTTTTATATGTTTCGAATATATTTACTCACCTTTGA
TGGATATCTGCGTATTCATTTTCAAGATTACAGTAATAGTAAAACTTGTTCGTCTTATTCAATATCCTTTTGGGGTAAAA
CTAAATTGAACAGAATAAATACTAATAGCAATTTACCTGTTTCAATAATT------AATAGCAAAGTCTTCTTTTTTTCA
AAAAAAAATAATAAT------AGTCTAAGAAATAGAATATGCAACTTTATTTTTCATTTTGGA------AATAAATATAC
TTCTATATATCCTCATGAATTGGATAATACTATGCTATTTCCTCTTCTTATATTAGTAATATTCACTATATTCATCGGGT
TTATAGGAATTCACTTTGATGAAAGTGGAATAAATCCTGATGATGTATTATCAAAATGGTTAAGTTCATCAAAAACCCTT
TTGGTTGAAAATTCCAATTTTTGTTTTAATTCATAT---------GAATTTTTGCAAAATGCAATCATTTCAGTAAGTAT
AGCAACTTTTGGACTATGTATAGCATATATTTTCTATGGATCTGTTTATTGTTTTTTTCATAATTTCTATTTTTTTAATT
CATTTTTTAATTTTAAAAGAGATTTAAAAAGAACTTTTTTGGACCAANNNNNNNNNNNNNNNNNN
>SC294_[organism=Scleria_fulvipilosa]_[specimen-voucher=GENT:E.A._Robinson_6324]_Scleria_fulvipilosa_voucher_GENT:E.A._Robinson_6324_NADH_dehydrogenase_subunit_5-like_(ndhF)_gene,_partial_sequence;_chloroplast
ATGGTAGCAGCGGGTATTTTTCTTATAGCTCGCTTGTTTCCTCTTTTCATAAGTATCCCTTATATAATGCATATTATTTC
TTTAATAGGTATAATAACTTTATTCTTAGGAGCTACTTTTGCTCTTGCTCAAAAAGATATTAAAAGAAGCTTAGCATATT
CTACAATGTCTCAATTGGGTTATATTATGCTCGCTTTAGGTATAGGTTCATATCGAACTGCTTTATTTCATTTGATCACC
CATGCTTATTCTAAAGCTCTATTGTTTTTAGGATCTGGATCTATTATTCACTCAATCGAACCTCTTGTTGGATATTCGCC
AGATAAAAGTCAAAATATAGTGCTTATGGGTGGTTTAACTAAATATACTCCAATTACAAGAACTATCTTTTTATTGGGTA
CACTATCTCTTTGTGGTATCCCACCTTTTGCGTGTTTCTGGTCTAAAGATGAAATTTTGAATGATAGTTGGTTGTATTCT
ACGATTTTCGGAATAATAGCTTACTTCACTGCAGGACTAACAGCTTTTTATATGTTTCGAGTATATTTACTCACCTTTGA
TGGATATCTGCGTATTCATTTTCAAGATTACAGTAATAATCAAACTTGTTCGTCTTATTCAATATCTTTTTGGGGTAAGA
CTAAATTGAACAGAATAAATACTAATACCAATTTACCTGTTTCAATAATT------AATAAAAAAGTCTTCTTTTTTTCA
AAAAAAAATAATAAT------AGTCTAAAAAATAGAATATGCGACTTTATTTTTCATTTTGGA------AATAAGTATAC
TTCTATATATCCTCATGAATTGGACAATACTATGCTATTTCCTCTTCTTATATTAGTAATATTCACTATATTCATCGGGT
TTATAGGAATTCACTTTGATGAAAGGGGAATAAATCCTGATGATGTGTTATCAAAATGGTTAAGTTCATCAAAAACCCTT
TTGGTTGAAAATTCCAATTTTTGTTTAAATTCATAT---------GAATTTTTGCAAAATGCAATCATTTCAGTAAGTAT
AGCAACTTTTGGACTATGTATAGCATATATTTTCTATGGATCTTTTTATTCTTTTTTTCATAATTTCTATTTTTTTAATT
TATTTTTTAATTTTAAAAGAAATTTAAAAAGAACTTTTTTGGACCAAATGCAAAATGCAATATAT
>SC296_[organism=Scleria_leptostachya]_[specimen-voucher=GENT:H.S._Irwin_et_al._11690]_Scleria_leptostachya_voucher_GENT:H.S._Irwin_et_al._11690_NADH_dehydrogenase_subunit_5-like_(ndhF)_gene,_partial_sequence;_chloroplast
ATGGTAGCAGCGGGGATTTTTCTTATAGCTCGGTTGTTTCCTCTTTTCATAACTATACCTTATATAATGCATATTATTTC
TTTAATAGGTATAATAACTTTATTCTTAGGAGCTACTTTTGCTCTTGCTCAAAAAGATATTAAAAGAAGCTTAGCATATT
CTACAATGTCTCAATTGGGTTATATTATACTTGCTTTAGGTATAGGTTCATATCGAACTGCTTTATTTCATTTGATCACC
CATGCTTACTCTAAGGCTCTATTGTTTCTAGGATCTGGATCTATTATTCACTCAATCGAACCTCTTGTTGGATATTCGCC
AGATAAAAGTCAAAATATAGTCCTTATGGGTGGCTTAACTAAATATACTCCAATTACAAGAACTACCTTTTTATTGGGTA
CACTGTCTCTTTGTGGTATCCCACCTTTTGCCTGTTTCTGGTCTAAAGATGAAATTTTGAATGATAGTTGGTTGTATTCT
ACGATTTTCGGAATAATAGCTTACTTCACTGCAGGACTAACAGCTTTTTATATGTTTCGAGTATATTTACTCACCTTTGA
TGGATATCTGCGTATTCATTTTCAAGATTACAGTAATAGTAAAACTTGTTCGTCTTATTCAATATCCTTTTGGGGTAAAA
CTAAATCGAACAGAATAAATACTAATAGCAATTTACCTGTTTCAATAATT------AATAACAAAGTCTTCTTTTTTTCA
AAAAAAAATAATAAT------AGTCTAAGAAATAGAATATGCAACTTTATTTTTCATTTTGGA------AATAAATATAC
TTCTATATATCCTCATGAATTGGACAATACTATGCTATTTCCTCTTCTTATATTAGTAATATTCACTATATTCATCGGGT
TTATAGGAATTCACTTTGATGAAAGTGGAATAAATCCTGATGATGTATTATCAAAATGGTTAAGTTCATCAAAAACCCTT
TTGGTTGAAAATTCAAATTTTTGTTTTAATTCATAT---------GAATTTTTGCAAAATGCAATCATTTCAGTAAGTAT
AGCAACTTTTGGACTATGTATAGCATATATTTTCTATGGATCTGTTTATTGTTTTTTTCATAATTTCTATTTTTTTAATT
CATTTTTTAATTTTAAAAGAGANNNNNNNNNNNNNNNNNNNNNNNNNNNNNNNNNNNNNNNNNNN
>SC297_[organism=Scleria_leptostachya]_[specimen-voucher=GENT:H.S._Irwin_et_al._23930]_Scleria_leptostachya_voucher_GENT:H.S._Irwin_et_al._23930_NADH_dehydrogenase_subunit_5-like_(ndhF)_gene,_partial_sequence;_chloroplast
ATGGTAGCAGCGGGGATTTTTCTTATAGCTCGGTTGTTTCCTCTTTTCATAACTATACCTTATATAATGCATATTATTTC
TTTAATAGGTATAATAACTTTATTCTTAGGAGCTACTTTTGCTCTTGCTCAAAAAGATATTAAAAGAAGCTTAGCATATT
CTACAATGTCTCAATTGGGTTATATTATACTTGCTTTAGGTATAGGTTCATATCGAACTGCTTTATTTCATTTGATCACC
CATGCTTACTCTAAGGCTCTATTGTTTCTAGGATCTGGATCTATTATTCACTCAATCGAACCTCTTGTTGGATATTCGCC
AGATAAAAGTCAAAATATAGTCCTTATGGGTGGCTTAACTAAATATACTCCAATTACAAGAACTACCTTTTTATTGGGTA
CACTGTCTCTTTGTGGTATCCCACCTTTTGCCTGTTTCTGGTCTAAAGATGAAATTTTGAATGATAGTTGGTTGTATTCT
ACGATTTTCGGAATAATAGCTTACTTCACTGCGGGACTAACAGCTTTTTATATGTTTCGAGTATATTTACTCACCTTTGA
TGGATATCTGCGTATTCATTTTCAAGATTACAGTAATAGTAAAACTTGTTCGTCTTATTCAATATCCTTTTGGGGTAAAA
CTAAATCGAACAGAATAAATACTAATAGCAATTTACCTGTTTCAATAATT------AATAACAAAGTCTTCTTTTTTTCA
AAAAAAAATAATAAT------AGTCTAAAAAATAGAATATGCAACTTTATTTTTCATTTTGGA------AATAAATATAC
TTCTATATATCCTCATGAATTGGATAATACTATGCTATTTCCTCTTCTTATATTAGTAATATTCACTATATTCATCGGGT
TTATAGGAATTCACTTTGATGAAAGTGGAATAAATCCTGATGATGTATTATCAAAATGGTTAAGTTCATCAAAAACCCTT
TTGGTTGAAAATTCCAATTTTTGTTTTAATTCATAT---------GAATTTTTGCAAAATGCAATCATTTCAGTAAGTAT
AGCAACTTTTGGACTATGTATAGCATATATTTTCTATGGATCTGTTTATTGTTTTTTTCATAATTTCTATTTTTTTAATT
CATTTTTTAATTTTAAAAGAGANNNNNNNNNNNNNNNNNNNNNNNNNNNNNNNNNNNNNNNNNNN
>SC298_[organism=Scleria_hilsenbergii]_[specimen-voucher=GENT:Dhondt_7]_Scleria_hilsenbergii_voucher_GENT:Dhondt_7_NADH_dehydrogenase_subunit_5-like_(ndhF)_gene,_partial_sequence;_chloroplast
ATGGTAGCAGCGGGGATTTTTCTTATAGCTCGGTTGTTTCCTCTTTTCATAACTATACCTTATATAATGCATATTATTTC
TTTAATAGGTATAATAACTTTATTCTTAGGAGCTACTTTTGCTCTTGCTCAAAAAGATATTAAAAGAAGCTTAGCATATT
CTACAATGTCTCAATTGGGTTATATTATACTTGCTTTAGGTATAGGTTCATATCGAACTGCTTTATTTCATTTGATCACC
CATGCTTACTCTAAGGCTCTATTGTTTCTAGGATCTGGATCTATTATTCACTCAATCGAACCTCTTGTTGGATATTCGCC
AGATAAAAGTCAAAATATAGTCCTTATGGGTGGCTTAACTAAATATACTCCAATTACAAGAACTACCTTTTTATTGGGTA
CACTGTCTCTTTGTGGTATCCCACCTTTTGCCTGTTTCTGGTCTAAAGATGAAATTTTGAATGATAGTTGGTTGTATTCT
ACGATTTTCGGAATAATAGCTTACTTCACTGCAGGACTAACAGCTTTTTATATGTTTCGAGTATATTTACTCACCTTTGA
TGGATATCTGCGTATTCATTTTCAAGATTACAGTAATAGTAAAACTTGTTCGTCTTATTCAATATCCTTTTGGGGTAAAA
CTAAATTGAACAGAATAAATACTAATAGCAATTTACCTGTTTCAATAATT------AATAACAAAGTCTTCTTTTTTTCA
AAAAAAAATAATAAT------AGTCTAAGAAATAGAATATGCAACTTTATTTTTCATTTTGGA------AATAAATATAC
TTCTATATATCCTCATGAATTGGATAATACTATGCTATTTCCTCTTCTTATATTAGTAATATTCACTATATTCATCGGGT
TTATAGGAATTCACTTTGATGAAAGTGGAATAAATCCTGATGATGTATTATCAAAATGGTTAAGTTCATCAAAAACCCTT
TTGGTTGAAAATTCCAATTTTTGTTTTAATTCATAT---------GAATTTTTGCAAAATGCAATCATTTCAGTAAGTAT
AGCAACTTTTGGACTATGTATAGCATATATTTTCTATGGATCTGTTTATTGTTTTTTTCATAATTTCTATTTTTTTAATT
CATTTTTTAATTTTAAAAGAGATTTAAAAAGAACTTTTTTGGACCAAATGCAAAATGCAATATAT
>SC299_[organism=Scleria_polyrrhiza]_[specimen-voucher=GENT:E.A._Robinson_4921]_Scleria_polyrrhiza_voucher_GENT:E.A._Robinson_4921_NADH_dehydrogenase_subunit_5-like_(ndhF)_gene,_partial_sequence;_chloroplast
ATGGTAGCAGCGGGGATTTTTCTTATAGCTCGGTTGTTTCCTCTTTTCATAACTATACCTTATATAATGCATATTATTTC
TTTAATAGGTATAATAACTTTATTCTTAGGAGCTACTTTTGCTCTTGCTCAAAAAGATATTAAAAGAAGCTTAGCATATT
CTACAATGTCTCAATTGGGTTATATTATACTTGCTTTAGGTATAGGTTCATATCGAACTGCTTTATTTCATTTGATCACC
CATGCTTACTCTAAGGCTCTATTGTTTCTAGGATCTGGATCTATTATTCACTCAATCGAACCTCTTGTTGGATATTCGCC
AGATAAAAGTCAAAATATAGTCCTTATGGGTGGCTTAACTAAATATACTCCAATTACAAGAACTACCTTTTTATTGGGTA
CACTGTCTCTTTGTGGTATCCCACCTTTTGCCTGTTTCTGGTCTAAAGATGAAATTTTGAATGATAGTTGGTTGTATTCT
ACGATTTTCGGAATAATAGCTTACTTCACTGCAGGACTAACAGCTTTTTATATGTTTCGAGTATATTTACTCACCTTTGA
TGGATATCTGCGTATTCATTTTCAAGATTACAGTAATAGTAAAACTTGTTCGTCTTATTCAATATCCTTTTGGGGTAAAA
CTAAATCGAACAGAATAAATACTAATAGCAATTTACCTGTTTCAATAATT------AATAACAAAGTCTTCTTTTTTTCA
AAAAAAAATAATAAT------AGTCTAAGAAATAGAATATGCAACTTTATTTTTCATTTTGGA------AATAAATATAC
TTCTATATATCCTCATGAATTGGACAATACTATGCTATTTCCTCTTCTTATATTAGTAATATTCACTATATTCATCGGGT
TTATAGGAATTCACTTTGATGAAAGTGGAATAAATCCTGATGATGTATTATCAAAATGGTTAAGTTCATCAAAAACCCTT
TTGGTTGAAAATTCCAATTTTTGTTTTAATTCATAT---------GAATTTTTGCAAAATGCAATCATTTCAGTAAGTAT
AGCAACTTTTGGACTATGTATAGCATATATTTTCTATGGATCTGTTTATTGTTTTTTTCATAATTTCTATTTTTTTAATT
CATTTTTTAATTTTAAAAGAGATTTAAAAAGAACTTTTTTGGACCAAATGCAAAATGCAATATAT
>SC301_[organism=Scleria_vesey-fitzgeraldii]_[specimen-voucher=GENT:P._Smith_3774]_Scleria_vesey-fitzgeraldii_voucher_GENT:P._Smith_3774_NADH_dehydrogenase_subunit_5-like_(ndhF)_gene,_partial_sequence;_chloroplast
ATGGTAGCAGCGGGGATTTTTCTTATAGCTCGGTTGTTTCCTCTTTTCATAACTATACCTTATATAATGCATATTATTTC
TTTAATAGGTATAATAACTTTATTCTTAGGAGCTACTTTTGCTCTTGCTCAAAAAGATATTAAAAGAAGCTTAGCATATT
CTACAATGTCTCAATTGGGTTATATTATACTTGCTTTAGGTATAGGTTCATATCGAACTGCTTTATTTCATTTGATCACC
CATGCTTACTCTAAGGCTCTATTGTTTTTAGGATCTGGATCTATTATTCACTCAATGGAACCTTTTGTTGGATATTCGCC
AGATAAAAATCAAAATATAGTCCTTATGGGTGGTTTAACTAAATATACTCCAATTACAAGAACTACCTTTTTATTGGGTA
CACTGTCTCTTTGTGGTATCCCACCTTTTGCCTGTTTCTGGTCTAAAGATGAAATTTTGAATGATAGTTGGTTGTATTCT
ACGATTTTCGGAATAATAGCTTACTTCACTGCAGGACTAACAGCTTTTTATATGTTTCGAGTATATTTACTCACCTTTGA
TGGATATCTGCGTATTCATTTTCAAGATTACAGTAATAGTAAAACTTGTTCGTCTTATTCAATATCTTTTTGGGGTAAAA
CAAAATCAAACAGAATAAATACTAATACTAATTTACCTGTTTCAATAGTT------AATAACAAAGTCTTCTTTTTTTCA
AAAAAAAATAATAAT------AGTCTAAGAAATAGAATATGCAACTTTATTTTTCATTTTGGA------AATAAGTATAC
TTCTATATATCCTCATGAATTGGATAATACTATGCTATTTCCTCTTCTTATATTAGTAATATTCACTATATTCATCGGGT
TTATAGGAATTCACTTTGATGAAAGTGGAATAAATCCTGATGATCTATTATCAAAATGGTTAAGTTCATCAAAAACCCTT
TTGGTTGAAAATTCCAATTTTTGTTTAAATTCATAT---------GAATTTTTGCAAAATGCAATCATTTCAATAAGTAT
AGCAACTTTTGGACTATGTATAGCATATATTTTCTATGGATCTGTTTATTCTTTTTTTCATAATTTCTATTTTTTTAATT
CATTTTTTAATTTTAAAAGAGATTTAAAAAGAACTTTTTTGGACCAAATGCAAAATGCAATATAT
>SC303_[organism=Scleria_glabra]_[specimen-voucher=GENT:E.A._Robinson_5115]_Scleria_glabra_voucher_GENT:E.A._Robinson_5115_NADH_dehydrogenase_subunit_5-like_(ndhF)_gene,_partial_sequence;_chloroplast
ATGGTAGCAGCGGGGATTTTTCTTATAGCTCGGTTGTTTCCTCTTTTCATAACTATACCTTATATAATGCATATTATTTC
TTTAATAGGTATAATAACTTTATTCTTAGGAGCTACTTTTGCTCTTGCTCAAAAAGATATTAAAAGAAGCTTAGCATATT
CTACAATGTCTCAATTGGGTTATATTATACTTGCTTTAGGTATAGGTTCATATCGAACTGCTTTATTTCATTTGATCACC
CATGCTTACTCTAAGGCTCTATTGTTTCTAGGATCTGGATCTATTATTCACTCAATCGAACCTCTTGTTGGATATTCGCC
AGATAAAAGTCAAAATATAGTCCTTATGGGTGGCTTAACTAAATATACTCCAATTACAAGAACTACCTTTTTATTGGGTA
CACTCTCTCTTTGTGGTATCCCACCTTTTGCCTGTTTCTGGTCTAAAGATGAAATTTTGAATGATAGTTGGCTGTATTCT
ACGATTTTCGGAATAATAGCTTACTTCACTGCAGGACTAACAGCTTTTTATATGTTTCGAGTATATTTACTCACCTTTGA
TGGATATCTGCGTATTCATTTTCAAGATTACAGTAATAGTAAAACTTGTTCGTCTTATTCAATATCCTTTTGGGGTAAAA
CTAAATCGAACAGAATAAATACTAATAGCAATTTACCTGTTTCAATAATT------AATAACAAAGTCTTCTTTTTTTCA
AAAAAAAATAATAAT------AGTCTAAGAAATAGAATATGCAACTTTATTTTTCATTTTGGA------AATAAATATAC
TTCTATATATCCTCATGAATTGGATAATACTATGCTATTTCCTCTTCTTATATTAGTAATATTCACTATATTCATCGGGT
TTATAGGAATTCACTTTGATGAAAGTGGAATAAATCCTGATGATCTATTATCAAAATGGTTAAGTTCATCAAAAACCCTT
TTGGTTGAAAATTCCAATTTTTGTTTTAATTCATAT---------GAATTTTTGCAAAATGCAATCATTTCAGTAAGTAT
AGCAACTCTTGGACTATGTATAGCATATATTTTCTATGGATCTGTTTATTGTTTTTTTCATAATTTCTATTTTTTTAATT
CATTTTTTAATTTTAAAAGAGATTTAAAAAGAACTTTTTTGGACCAAATGCAAAATGCAATATAT
>SC304_[organism=Scleria_richardsiae]_[specimen-voucher=BR:R.B._Faden_et_al._96-245]_Scleria_richardsiae_voucher_BR:R.B._Faden_et_al._96-245_NADH_dehydrogenase_subunit_5-like_(ndhF)_gene,_partial_sequence;_chloroplast
ATGGTAGCAGCGGGGATTTTTCTTATAGCTCGGTTGTTTCCTCTTTTTATAACTATACCTTATATAATGCATATTATTTC
TTTAATAGGTATAATAACTTTATTCTTAGGAGCTACTTTTGCTCTTGCTCAAAAAGATATTAAAAGAAGCTTAGCATATT
CTACAATGTCTCAATTGGGTTATATTATACTTGCTTTAGGTATAGGTTCATATCGAACTGCTTTATTTCATTTGATCACC
CATGCTTATTCTAAGGCTCTATTGTTTTTAGGATCTGGATCTATTATTCACTCAATCGAACCTCTTGTTGGATATTCGCC
AGATAAAAGTCAAAATATAGTTCTTATGGGTGGTTTAACTAAATATACTCCAATTACAAGAACTACCTTTTTATTGGGTA
CACTGTCTCTTTGTGGTATCCCACCTTTTGCCTGTTTCTGGTCTAAAGATGAAATTTTGAATGATAGTTGGTTGTATTCT
ACGATTTTCGGAATAGTAGCTTACTTCACTGCAGGACTAACAGCTTTTTATATGTTTCGAGTATATTTACTCACCTTTGA
TGGATATCTGCGTATTCATTTTCAAGATTACAGTAATAGTAAAACTTGTTCGTCTTATTCAATATCTTTTTGGGGTAAAA
CTAAATTGAACAGAATAAATACTAATACCAATTTACCTGTTTCAATAATT------AATAACAAAGTCTTCTTTTTTTCA
AAAAAAAATAATAAT------AGTCTAAGAAATAGAATATGCGACTTTATTTTTCATTTTGGA------AATAAGTATAC
TTCTATATATCCTCATGAATTGGATAATACTATGCTATTTCCTCTTCTTATATTAGTAATATTCACTATATTCATCGGGT
TTATAGGAATTCACTTTGATGAAAGTGGAATAAATCCTCATGATATATTATCAAAATGGTTAAGTTCATCAAAAACCCTT
TTGGTTGAAAATTCCAATTTTTGTTTAAATTCATAT---------GAATTTTTTAAAAATGCAATCATTTCAGTAAGTAT
AGCAACTTTTGGACTATGTATAGCATATATTTTCTATGGATCTGTTTATTCTTTTTTTCATAATTTCTATTTTTTTAATT
TATTTTTTAATTTTAAAAGAGATTTAAAAAGAACTTTTTTGGACCAAACACAAAATGCAATATAT
>SC305_[organism=Scleria_robinsoniana]_[specimen-voucher=BR:A.S._Gomar_343]_Scleria_robinsoniana_voucher_BR:A.S._Gomar_343_NADH_dehydrogenase_subunit_5-like_(ndhF)_gene,_partial_sequence;_chloroplast
ATGGTAGCAGCGGGGATTTTTCTTATAGCTCGGTTGTTTCCTCTTTTCATAATTATACCTTATATAATGCATATTATTTC
TTTAATAGGTATAATAACTTTATTCTTAGGAGCTACTTTTGCTCTTGCTCAAAAAGATATTAAAAGAAGCTTAGCATATT
CTACAATGTCTCAATTGGGTTATATTATACTTGCTTTAGGTATAGGTTCATATCGAACTGCTTTATTTCATTTGATCACC
CATGCTTACTCTAAGGCTCTATTGTTTCTAGGATCTGGATCTATTATTCACTCAATCGAACCTCTTGTTGGATATTCGCC
AGATAAAAGTCAAAATATAGTCCTTATGGGTGGCTTAACTAAATATACTCCAATTACAAGAACTACCTTTTTATTGGGTA
CACTGTCTCTTTGTGGTATCCCACCTTTTGCCTGTTTCTGGTCTAAAGATGAAATTTTGAATGATAGTTGGTTGTATTCT
ACGATTTTCGGAATAATAGCTTACTTCACTGCAGGACTAACAGCTTTTTATATGTTTCGAGTATATTTACTCACCTTTGA
TGGATATCTGCGTATTCATTTTCAAGATTACAGTAATAGTAAAACTTGTTCGTCTTATTCAATATCCGTTTGGGGTAAAA
CTAAATCGAACAGAATAAATACTAATAGCAATTTACCTGTTTCAATAATT------AATAACAAAGTCTTCTTTTTTTCA
AAAAAAAATAATAAT------AGTCTAAGAAATAGAATATGCAACTTTATTTTTCATTTTGGA------AATAAATATAC
TTCTATATATCCTCATGAATTGGATAATACTATGCTATTTCCTCTTCTTATATTAGTAATATTCACTATATTCATCGGGT
TTATAGGAATTCACTTTGATGAAAGTGGAATAAATCCTGATGATGTATTATCAAAATGGTTAAGTTCATCAAAAACCCTT
TTGGTTGAAAATTCCAATTTTTGTTTTAATTCATAT---------GAATTTTTGCAAAATGCAATCATTTCAGTAAGTAT
AGCAACTTTTGGACTATGTATAGCATATATTTTCTATGGATCTGTTTATTGTTTTTTTCATAATTTCTATTTTTTTAATT
CATTTTTTAATTTTAAAAGAGATTTAAAAAGAACTTTTTTGGACCAAATGCAAAATGCAATATAT
>SC306_[organism=Scleria_bulbifera]_[specimen-voucher=BR:B._Senterre_et_al._4740]_Scleria_bulbifera_voucher_BR:B._Senterre_et_al._4740_NADH_dehydrogenase_subunit_5-like_(ndhF)_gene,_partial_sequence;_chloroplast
ATGGTAGCAGCGGGTATTTTTCTTATAGCTCGATTGTTTCCTCTTTTCATAATTATACCTTATATAATGCATATTATTTC
TTTAATAGGTATAATAACTTTATTCTTAGGAGCTACTTTTGCTCTTGCTCAAAAAGATATTAAAAGAAGCTTAGCATATT
CTACAATGTCTCAATTGGGTTATATTATACTCGCTTTAGGTATAGGTTCATATCGAACTGCTTTATTTCATTTGATCACC
CATGCTTATTCTAAGGCTCTATTGTTTTTAGGATCTGGATCTATTATTCACTCAATCGAACCTCTTGTTGGATATTCGCC
AGATAAAAGTCAAAATATAGTCCTTATGGGTGGTTTAACTAAATATACTCCAATTACAAGAACTACCTTTTTATTGGGTA
CACTGTCTCTTTGTGGTATCCCACCTTTTGCCTGTTTCTGGTCTAAAGATGAAATCTTGAATGATAGTTGGTTGTATTCT
ACGATTTTCGGAATAATAGCTTACTTCACCGCAGGACTAACAGCTTTTTATATGTTTCGAGTATATTTACTCACCTTTGA
TGGATATCCGCGTATTCATTTTCAAGATTACAGTAATACTCAAACTTGTTCGTCTTATTCAATATCTTTTTGGGGTAAAA
CTAAATCGAACAGAATAAATACTAATACCAATTTACCTGTTTCAATAATT------AATAAAAAAGTCTTCTTTTTTTCA
AAAAAAAATAAT------------------AATAGAATATGCGACTTTATTTTTCATTTTGGA------AATAAGTATAC
TTCTATATATCCTCATGAATTGGATAATACTATGCTATTTCCTCTTCTTATATTAGTAATATTCACTATATTCATCGGGT
TTATAGGAATTCACTTTGATGAAAGTGGAATAAATCCTGATAATGTATTATCAAAATGGTTAAGTTCATCAAAAACCCTT
TTGGTTGAAAATTCCAATTTTTGTTTAAATTCATAT---------GAATTTTTGCAAAATGCAATCATTTCAGTAAGTAT
AGCAACTTTTGGACTATGTATAGCATATATTTTCTATGGATCTGTTTATTCTTTTTTTCATAATTTCTATTTTTTTAATT
TATTTTTTAATTTTAAAAGAGATTTAAAAAGAACTTTTTTGGACCAAATGCAAAATACAATATAT
>SC307_[organism=Scleria_vesey-fitzgeraldii]_[specimen-voucher=BR:E.A._Robinson_3537]_Scleria_vesey-fitzgeraldii_voucher_BR:E.A._Robinson_3537_NADH_dehydrogenase_subunit_5-like_(ndhF)_gene,_partial_sequence;_chloroplast
ATGGTAGCAGCGGGGATTTTTCTTATAGCTCGGTTGTTTCCTCTTTTCATAACTATACCTTATATAATGCATATTATTTC
TTTAATAGGTATAATAACTTTATTCTTAGGAGCTACTTTTGCTCTTGCTCAAAAAGATATTAAAAGAAGCTTAGCATATT
CTACAATGTCTCAATTGGGTTATATTATACTTGCTTTAGGTATAGGTTCATATCGAACTGCTTTATTTCATTTGATCACC
CATGCTTACTCTAAGGCTCTATTGTTTTTAGGATCTGGATCTATTATTCACTCAATGGAACCTCTTGTTGGATATTCGCC
AGATAAAAATCAAAATATAGTCCTTATGGGTGGTTTAACTAAATATACTCCAATTACAAGAACTACCTTTTTATTGGGTA
CACTGTCTCTTTGTGGTATCCCACCTTTTGCCTGTTTCTGGTCTAAAGATGAAATTTTGAATGATAGTTGGTTGTATTCT
ACGATTTTCGGAATAATAGCTTACTTCACTGCAGGACTAACAGCTTTTTATATGTTTCGAGTATATTTACTCACCTTTGA
TGGATATCTGCGTATTCATTTTCAAGATTACAGTAATAGTAAAACTTGTTCGTCTTATTCAATATCTTTTTGGGGTAAAA
CAAAATCAAACAGAATAAATACTAATACTAATTTACCTGTTTCAATAGTT------AATAACAAAGTCTTCTTTTTTTCA
AAAAAAAATAATAAT------AGTCTAAGAAATAGAATATGCAACTTTATTTTTCATTTTGGA------AATAAGTATAC
TTCTATATATCCTCATGAATTGGACAATACTATGCTATTTCCTCTTCTTATATTAGTAATATTCACTATATTCATCGGGT
TTATAGGAATTCACTTTGATGAAAGTGGAATAAATCCTGATGATCTATTATCAAAATGGTTAAGTTCATCAAAAACCCTT
TTGGTTGAAAATTCCAATTTTTGTTTAAATTCATAT---------GAATTTTTGCAAAATGCAATCATTTCAATAAGTAT
AGCAACTTTTGGACTATGTATAGCATATATTTTCTATGGATCTGTTTATTCTTTTTTTCATAATTTCTATTTTTTTAATT
CATTTTTTAATTTTAAAAGAGATTTAAAAAGAACTTTTTTGGACCAAATGCAAAATGCAATATAT
>SC308_[organism=Scleria_richardsiae]_[specimen-voucher=BR:E.A._Robinson_3099]_Scleria_richardsiae_voucher_BR:E.A._Robinson_3099_NADH_dehydrogenase_subunit_5-like_(ndhF)_gene,_partial_sequence;_chloroplast
ATGGTAGCAGCGGGGATTTTTCTTATAGCTCGGTTGTTTCCTCTTTTTATAACTATACCTTATATAATGCATATTATTTC
TTTAATAGGTATAATAACTTTATTCTTAGGAGCTACTTTTGCTCTTGCTCAAAAAGATATTAAAAGAAGCTTAGCATATT
CTACAATGTCTCAATTGGGTTATATTATACTTGCTTTAGGTATAGGTTCATATCGAACTGCTTTATTTCATTTGATCACC
CATGCTTATTCTAAGGCTCTATTGTTTTTAGGATCTGGATCTATTATTCACTCAATCGAACCTCTTGTTGGATATTCGCC
AGATAAAAGTCAAAATATAGTTCTTATGGGTGGTTTAACTAAATATACTCCAATTACAAGAACTACCTTTTTATTGGGTA
CACTGTCTCTTTGTGGTATCCCACCTTTTGCCTGTTTCTGGTCTAAAGATGAAATTTTGAATGATAGTTGGTTGTATTCT
ACGATTTTCGGAATAGTAGCTTACTTCACTGCAGGACTAACAGCTTTTTATATGTTTCGAGTATATTTACTCACCTTTGA
TGGATATCTGCGTATTCATTTTCAAGATTACAGTAATAGTAAAACTTGTTCGTCTTATTCAATATCTTTTTGGGGTAAAA
CTAAATTGAACAGAATAAATACTAATACCAATTTACCTGTTTCAATAATT------AATAACAAAGTCTTCTTTTTTTCA
AAAAAAAATAATAAT------AGTCTAAGAAATAGAATATGCGACTTTATTTTTTATTTTGGA------AATAAGTATAC
TTCTATATATCCTCATGAATTGGACAATACTATGCTATTCCCTCTTCTTATATTAGTAATATTCACTATATTCATCGGGT
TTATAGGAATTCACTTTGATGAAAGTGGAATAAATCCTCATGATATATTATCAAAATGGTTAAGTTCATCAAAAACCCTT
TTGGTTGAAAATTCCAATTTGTGTTTAAATTCATAT---------GAATTTTTTAAAAATGCAATCATTTCAGTAAGTAT
AGCAACTTTTGGACTATGTATAGCATATATTTTCTATGGATCTGTTTATTCTTTTTTTCATAATTTCTATTTTTTTAATT
CATTTTTTAATTTTAAAAGAGATTTAAAAAGAACTTTTTTGGACCAAACACAAAATGCAATATAT
>SC309_[organism=Scleria_composita]_[specimen-voucher=BR:T.M._Pedersen_4510]_Scleria_composita_voucher_BR:T.M._Pedersen_4510_NADH_dehydrogenase_subunit_5-like_(ndhF)_gene,_partial_sequence;_chloroplast
ATGGTAGCAGCGGGGATTTTTCTTATAGCTCGGTTGTTTCCTCTTTTCATAACTATACCTTATATAATGCATATTATTTC
TTTAATAGGTATAATAACTTTATTCTTAGGAGCTACTTTTGCTCTTGCTCAAAAAGATATTAAAAGAAGCTTAGCATATT
CTACAATGTCTCAATTGGGTTATATTATACTTGCTTTAGGTATAGGTTCATATCGAACTGCTTTATTTCATTTGATCACC
CATGCTTACTCTAAGGCTCTATTGTTTCTAGGATCTGGATCTATTATTCACTCAATCGAACCTCTTGTTGGATATTCGCC
AGATAAAAGTCAAAATATAGTCCTTATGGGTGGCTTAACTAAATATACTCCAATTACAAGAACTACCTTTTTATTGGGTA
CACTGTCTCTTTGTGGTATCCCACCTTTTGCCTGTTTCTGGTCTAAAGATGAAATTTTGAATGATAGTTGGTTGTATTCT
ACGATTTTCGGAATAATAGCTTACTTCACTGCAGGACTAACAGCTTTTTATATGTTTCGAGTATATTTACTCACCTTTGA
TGGATATCTGCGTATTCATTTTCAAGATTACAGTAATAGTAAAACTTGTTCGTCTTATTCAATATCCTTTTGGGGTAAAA
CTAAATCGAACAGAATAAATACTAATAGCAATTTACCTGTTTCAATAATT------AATAACAAAGTCTTCTTTTTTTCA
AAAAAAAATAATAAT------AGTCTAAGAAATAGAATATGCAACTTTATTTTTCATTTTGGA------AATAAATATAC
TTCTATATATCCTCATGAATTGGATAATACTATGCTATTTCCTCTTCTTATATTAGTAATATTCACTATATTCATCGGGT
TTATAGGAATTCACTTTGATGAAAGTGGAATAAATCCTGATGATGTATTATCAAAATGGTTAAGTTCATCAAAAACCCTT
TTGGTTGAAAATTCCAATTTTTGTTTTAATTCATAT---------GAATTTTTGCAAAATGCAATCATTTCAGTAAGTAT
AGCAACTTTTGGACTATGTATAGCATATATTTTCTATGGATCTGTTTATTGTTTTTTTCATAATTTCTATTTTTTTAATT
CATTTTTTAATTTTAAAAGAGATTTAAAAAGAACTTTTTTGGACCAANNNNNNNNNNNNNNNNNN
>SC311_[organism=Scleria_andringitrensis]_[specimen-voucher=GENT:I._Larridon_et_al._2010-0340]_Scleria_andringitrensis_voucher_GENT:I._Larridon_et_al._2010-0340_NADH_dehydrogenase_subunit_5-like_(ndhF)_gene,_partial_sequence;_chloroplast
ATGGTAGCAGCGGGTATTTTTCTTATAGCTCGGGTATTTCCTCTTTTCATAACTATACCTTATATAATGCATATTATTTC
TTTAATAGGTATAATAACTTTATTCTTAGGAGCTACTTTTGCTCTTGCTCAAAAAGATATTAAAAGAAGCTTAGCATATT
CTACAATGTCTCAATTGGGTTATATTATACTCGCTTTAGGTATAGGTTCATATCGAACTGCTTTATTTCATTTGATCACC
CATGCTTATTCGAAAGCTCTATTGTTTTTAGGATCTGGATCTATTATTCACTCAATCGAACCTCTTGTTGGATATTCGCC
AGATAAAAGTCAAAATATAGTCCTTATGGGTGGTTTAACTAAATATACTCCAATTACAAGAACTATCTTTTTATTGGGTA
CACTATCTCTTTGTGGTATCCCACCTTTTGCGTGTTTCTGGTCTAAAGATGAAATTTTGAATGATAGTTGGTTGTATTCT
ACGATTTTCGGAATAATAGCTTACTTCACTGCAGGACTAACAGCTTTTTATATGTTTCGAGTATATTTACTCACCTTTGA
TGGATATCTGCGTATTCATTTTCAAGATTACAGTAATAGTGAAACTTGTTCGTCTTATTCAATATCTTTTTGGGGTAAAA
CTAAATTGAACAGAATAAATACTAATACCAATTTACCTGTTTCAATAATT------AATAACAAAGTCTTCTTTTTTTCA
AAAAAAAATAATAAT------AGTCTAAGAAATAGAATATGCGACTTTATTTTTCATTTTGGA------AATAAGTATAC
TTCTATATATCCTCATGAATTGGATAATACTATGCTATTTCCTCTTCTTATATTAGTAATATTCACTATATTCATCGGGT
TTATAGGAATTCACTTTGATGAAAGTGGAATAAATTCTGATGATGTATTATCAAAATGGTTAAGTTCATCAAAAACCCTT
TTGGTTGAAAATTCCAATTTTTATTTAAATTCATAT---------GAATTTTTGCAAAATGCAATCATTTCAGTAAGTAT
AGCAACTTTTGGACTATGTATAGCATATATTTTCTATGGATCTGTTTATTCTTTTTTTCATAATTTCTATTTTTTTAATT
TATTTTTTAATTTTAAAAGAGATTTAAAAAGAACTTTTTTGGACCAAATGCAAAATGCAATATAT
>SC317_[organism=Scleria_woodii]_[specimen-voucher=GENT:P._Goetghebeur_5030]_Scleria_woodii_voucher_GENT:P._Goetghebeur_5030_NADH_dehydrogenase_subunit_5-like_(ndhF)_gene,_partial_sequence;_chloroplast
ATGGTAGCAGCGGGGATTTTTCTTATAGCTCGGTTGTTTCCTCTTTTCATAACTATACCTTATATAATGCATATTATTTC
TTTAATAGGTATAATAACTTTATTCTTAGGAGCTACTTTTGCTCTTGCTCAAAAAGATATTAAAAGAAGCTTAGCATATT
CTACAATGTCTCAATTGGGTTATATTATACTTGCTTTAGGTATAGGTTCATATCGAACTGCTTTATTTCATTTGATCACC
CATGCTTACTCTAAGGCTCTATTGTTTCTAGGATCTGGATCTATTATTCACTCAATCGAACCTCTTGTTGGATATTCGCC
AGATAAAAGTCAAAATATAGTCCTTATGGGTGGCTTAACTAAATATACTCCAATTACAAGAACTACCTTTTTATTGGGTA
CACTGTCTCTTTGTGGTATCCCACCTTTTGCCTGTTTCTGGTCTAAAGATGAAATTTTGAATGATAGTTGGTTGTATTCT
ACGATTTTCGGAATAATAGCTTACTTCACTGCAGGACTAACAGCTTTTTATATGTTTCGAGTATATTTACTCACCTTTGA
TGGATATCTGCGTATTCATTTTCAAGATTACAGTAATAGTAAAACTTGTTCGTCTTATTCAATATCCTTTTGGGGTAAAA
CTAAATCGAACAGAATAAATACTAATAGCAATTTACCTGTTTCAATAATT------AATAACAAAGTCTTCTTTTTTTCA
AAAAAAAATAATAAT------AGTCTAAGAAATAGAATATGCAACTTTATTTTTCATTTTGGA------AATAAATATAC
TTCTATATATCCTCATGAATTGGATAATACTATGCTATTTCCTCTTCTTATATTAGTAATATTCACTATATTCATCGGGT
TTATAGGAATTCACTTTGATGAAAGTGGAATAAATCCTGATGATGTATTATCAAAATGGTTAAGTTCATCAAAAACCCTT
TTGGTTGAAAATTCCAATTTTTGTTTTAATTCATAT---------GAATTTTTGCAAAATGCAATCATTTCAGTAAGTAT
AGCAACTTTTGGACTATGTATAGCATATATTTTCTATGGATCTGTTTATTGTTTTTTTCATAATTTCTATTTTTTTAATT
CATTTTTTAATTTTAAAAGAGATTTAAAAAGAACTTTTTTGGACCAAATGCAAAATGCAATATAT
>SC318_[organism=Scleria_interrupta]_[specimen-voucher=GENT:M.J._Jansen-Jacobs_s.n.]_Scleria_interrupta_voucher_GENT:M.J._Jansen-Jacobs_s.n._NADH_dehydrogenase_subunit_5-like_(ndhF)_gene,_partial_sequence;_chloroplast
ATGGTAGCAGCGGGGATTTTTCTTATAGCTCGGTTGTTTCCTCTTTTCATAACTATACCTTATATAATGCATATTATTTC
TTTAATAGGTATAATAACTTTATTCTTAGGAGCTACTTTTGCTCTTGCTCAAAAAGATATTAAAAGAAGCTTAGCATATT
CTACAATGTCTCAATTGGGTTATATTATACTTGCTTTAGGTATAGGTTCATATCGAACTGCTTTATTTCATTTGATCACC
CATGCTTATTCTAAGGCTCTATTGTTTTTAGGATCTGGATCTATTATTCACTCAATCGAACCTCTTGTTGGATATTCGCC
AGATAAAAGTCAAAATATAGTTCTTATGGGTGGTTTAACTAAATATACTCCAATTACAAGAACTACCTTTTTATTGGGTA
CACTGTCTCTTTGTGGTATCCCACCTTTTGCCTGTTTCTGGTCTAAAGATGAAATTTTGAATGATAGTTGGTTATATTCT
ACGATTTTCGGAATAGTAGCTTACTTCACTGCAGGACTAACAGCTTTTTATATGTTTCGAGTATATTTACTCACCTTTGA
TGGATATCTGCGTATTCATTTTCAAGATTACAGTAATAGTAAAACTTGTTCGTCTTATTCAATATCTTTTTGGGGTAAAA
CTAAATCGAACAGAATAAATACTAATACCAATTTACCTGTTTCAATAATT------AATAACAAAGTCTTCTTTTTTTCA
AAAAAAAATAATAAT------AGTCTAAGAAATAGAATATGCGACTTTATTTTTCATTTTGGA------AATAAGTATAC
TTCTATATATCCTCATGAATTGGATAATACTATGCTATTTCCTCTTCTTATATTAGTAATATTCACTCTATTCATCGGGT
TTATAGGAATTGACTTTGATGAAAGTGGAATAAATCCTCATGATATATTATCAAAATGGTTAAGTTCATCAAAAACCCTT
TTGGTTGAAAATTCCAATTTTTGTTTAAATTCATAT---------GAATTTTTCCAAAATGCAATCATTTCAGTAAGTAT
AGCAACTTTTGGACTATGTATAGCATATATTTTCTATGGATCTGTTTATTCTTTTTTTCATAATTTCTATTTTTTTAATT
CATTTTTTAATTTTAAAAGAGATTTAAAAAGAACTTTTTTGGACCAAACACAAAATGCAATATAT
>SC321_[organism=Scleria_longispiculata]_[specimen-voucher=GENT:H._&_E._Hess_52-580]_Scleria_longispiculata_voucher_GENT:H._&_E._Hess_52-580_NADH_dehydrogenase_subunit_5-like_(ndhF)_gene,_partial_sequence;_chloroplast
ATGGTAGCAGCGGGTATTTTTCTTATAGCTCGGTTGTTTCCTCTTTTCATAACTATACCTTATATAATGCATATTATTTC
TTTAATAGGTATAATAACTTTATTCTTAGGAGCTACTTTTGCTCTTGCTCAAAAAGATATTAAAAGAAGCTTAGCATATT
CTACAATGTCTCAATTGGGTTATATTATACTCGCTTTAGGTATAGGTTCATATCGAACTGCTTTATTTCATTTGATCACC
CATGCTTATTCTAAGGCTCTATTGTTTTTAGGATCTGGATCTATTATTCACTCAATCGAACCTCTTGTTGGATATTCGCC
AGATAAAAGTCAAAATATAGTCCTTATGGGTGGTTTAACTAAATATACCCCAATTACAAGAACTACCTTTTTATTGGGTA
CACTGTCTCTTTGTGGTATCCCACCTTTTGCCTGTTTCTGGTCTAAAGATGAAATTTTGAATGATAGTTGGTTGTATTCT
ACGATTTTCGGAATAATAGCTTACTTCACTGCAGGACTAACAGCTTTTTATATGTTTCGAGTATATTTACTCACCTTTGA
TGGATATCTGCGTATTCATTTTCAAGATTACAGTAATAGTCAAACTTGTTCGTCTTATTCAATATCTTTTTGGGGTAAAA
CTAAATCGAACAGAATAAATACTAATACCAATTTACCTGTTTCAATAATT------AATAACAAAGTCTTCTTTTTTTCA
AAAAAAAATAATAAT------AGTCTAAGAAATAGAATATGCGACTTTATTTTTCATTTTGGA------AATAAGTATAC
TTCTATATATCCTCATGAATTGGATAATACTATGCTATTTCCTCTTCTTATATTAGTAATATTCACTATATTCATCGGGT
TTATAGGAATACACTTTGATGAAAGCGGAATAAATCCTGATGATGTATTATCAAAATGGTTAAGTTCATCAAAAACTCTT
TTGGTTGAAAATTCCAATTTTTGTTTAAATTCATAT---------GAATTTTTGCAAAATGCAATCATTTCAGTAAGTAT
AGCAACTTTTGGACTATGTATAGCATATATTTTCTATGGATCTGTTTATTCTTTTTTTCATAATTTCTATTTTTTTAATT
TATTTTTTAATTTTAAAAGAGATTTAAAAAGAACTTTTTTGGACCAAATGCAAAATGCAATATAT
>SC324_[organism=Scleria_polyrrhiza]_[specimen-voucher=NY:E.A._Robinson_2124]_Scleria_polyrrhiza_voucher_NY:E.A._Robinson_2124_NADH_dehydrogenase_subunit_5-like_(ndhF)_gene,_partial_sequence;_chloroplast
ATGGTAGCAGCGGGGATTTTTCTTATAGCTCGGTTGTTTCCTCTTTTCATAACTATACCTTATATAATGCATATTATTTC
TTTAATAGGTATAATAACTTTATTCTTAGGAGCTACTTTTGCTCTTGCTCAAAAAGATATTAAAAGAAGCTTAGCATATT
CTACAATGTCTCAATTGGGTTATATTATACTTGCTTTAGGTATAGGTTCATATCGAACTGCTTTATTTCATTTGATCACC
CATGCTTACTCTAAGGCTCTATTGTTTCTAGGATCTGGATCTATTATTCACTCAATCGAACCTCTTGTTGGATATTCGCC
AGATAAAAGTCAAAATATAGTCCTTATGGGTGGCTTAACTAAATATACTCCAATTACAAGAACTACCTTTTTATTGGGTA
CACTGTCTCTTTGTGGTATCCCACCTTTTGCCTGTTTCTGGTCTAAAGATGAAATTTTGAATGATAGTTGGTTGTATTCT
ACGATTTTCGGAATAATAGCTTACTTCACTGCAGGACTAACAGCTTTTTATATGTTTCGAGTATATTTACTCACCTTTGA
TGGATATCTGCGTATTCATTTTCAAGATTACAGTAATAGTAAAACTTGTTCGTCTTATTCAATATCCTTTTGGGGTAAAA
CTAAATCGAACAGAATAAATACTAATAGCAATTTACCTGTTTCAATAATT------AATAACAAAGTCTTCTTTTTTTCA
AAAAAAAATAATAAT------AGTCTAAGAAATAGAATATGCAACTTTATTTTTCATTTTGGA------AATAAATATAC
TTCTATATATCCTCATGAATTGGATAATACTATGCTATTTCCTCTTCTTATATTAGTAATATTCACTATATTCATCGGGT
TTATAGGAATTCACTTTGATGAAAGTGGAATAAATCCTGATGATGTATTATCAAAATGGTTAAGTTCATCAAAAACCCTT
TTGGTTGAAAATTCCAATTTTGGTTTTAATTCATAT---------GAATTTTTGCAAAATGCAATCATTTCAGTAAGTAT
AGCAACTTTTGGACTATGTATAGCATATATTTTCTATGGATCTGTTTATTGTTTTTTTCATAATTTCTATTTTTTTAATT
CATTTTTTAATTTTAAAAGAGATTTAAAAAGAACTTTTTTGGACCAAATGCAAAATGCAATATAT
>SC326_[organism=Scleria_woodii]_[specimen-voucher=GENT:S._Bidgood_et_al._5202]_Scleria_woodii_voucher_GENT:S._Bidgood_et_al._5202_NADH_dehydrogenase_subunit_5-like_(ndhF)_gene,_partial_sequence;_chloroplast
ATGGTAGCAGCGGGGATTTTTCTTATAGCTCGGTTGTTTCCTCTTTTCATAACTATACCTTATATAATGCATATTATTTC
TTTAATAGGTATAATAACTTTATTCTTAGGAGCTACTTTTGCTCTTGCTCAAAAAGATATTAAAAGAAGCTTAGCATATT
CTACAATGTCTCAATTGGGTTATATTATACTTGCTTTAGGTATAGGTTCATATCGAACTGCTTTATTTCATTTGATCACC
CATGCTTACTCTAAGGCTCTATTGTTTCTAGGATCTGGATCTATTATTCACTCAATCGAACCTCTTGTTGGATATTCGCC
AGATAAAAGTCAAAATATAGTCCTTATGGGTGGCTTAACTAAATATACTCCAATTACAAGAACTACCTTTTTATTGGGTA
CACTGTCTCTTTGTGGTATCCCACCTTTTGCCTGTTTCTGGTCTAAAGATGAAATTTTGAATGATAGTTGGTTGTATTCT
ACGATTTTCGGAATAATAGCTTACTTCACTGCAGGACTAACAGCTTTTTATATGTTTCGAGTATATTTACTCACCTTTGA
TGGATATCTGCGTATTCATTTTCAAGATTACAGTAATAGTAAAACTTGTTCGTCTTATTCAATATCCTTTTGGGGTAAAA
CTAAATCGAACAGAATAAATACTAATAGCAATTTACCTGTTTCAATAATT------AATAACAAAGTCTTCTTTTTTTCA
AAAAAAAATAATAAT------AGTCTAAGAAATAGAATATGCAACTTTATTTTTCATTTTGGA------AATAAATATAC
TTCTATATATCCTCATGAATTGGATAATACTATGCTATTTCCTCTTCTTATATTAGTAATATTCACTATATTCATCGGGT
TTATAGGAATTCACTTTGATGAAAGTGGAATAAATCCTGATGATGTATTATCAAAATGGTTAAGTTCATCAAAAACCCTT
TTGGTTGAAAATTCCAATTTTTGTTTTAATTCATAT---------GAATTTTTGCAAAATGCAATCATTTCAGTAAGTAT
AGCAACTTTTGGACTATGTATAGCATATATTTTCTATGGATCTGTTTATTGTTTTTTTCATAATTTCTATTTTTTTAATT
CATTTTTTAATTTTAAAAGAGATTTAAAAAGAACTTTTTTGGACCAAATGCAAAATGCAATATAT
>SC328_[organism=Scleria_paupercula]_[specimen-voucher=NY:E.A._Robinson_5767]_Scleria_paupercula_voucher_NY:E.A._Robinson_5767_NADH_dehydrogenase_subunit_5-like_(ndhF)_gene,_partial_sequence;_chloroplast
ATGGTAGCAGCGGGGATTTTTCTTATAGCTCGGTTGTTTCCTCTTTTCATAACTATACCTTATATAATGCATATTATTTC
TTTAATAGGTATAATAACTTTATTCTTAGGAGCTACTTTTGCTCTTGCTCAAAAAGATATTAAAAGAAGCTTAGCATATT
CTACAATGTCTCAATTGGGTTATATTATACTTGCTTTAGGTATAGGTTCATATCGAACTGCTTTATTTCATTTGATCACC
CATGCTTACTCTAAGGCTCTATTGTTTCTAGGATCTGGATCTATTATTCACTCAATCGAACCTCTTGTTGGATATTCGCC
AGATAAAAGTCAAAATATAGTCCTTATGGGTGGCTTAACTAAATATACTCCAATTACAAGAACTACCTTTTTATTGGGTA
CACTGTCTCTTTGTGGTATCCCACCTTTTGCCTGTTTCTGGTCTAAAGATGAAATTTTGAATGATAGTTGGTTGTATTCT
ACGATTTTCGGAATAATAGCTTACTTCACTGCAGGACTAACAGCTTTTTATATGTTTCGAGTATATTTACTCACCTTTGA
TGGATATCTGCGTATTCATTTTCAAGATTACAGTAATAGTAAAACTTGTTCGTCTTATTCAATATCCTTTTGGGGTAAAA
CTAAATCGAACAGAATAAATACTAATAGCAATTTACCTGTTTCAATAATT------AATAACAAAGTCTTCTTTTTTTCA
AAAAAAAATAATAAT------AGTCTAAGAAATAGAATATGCAACTTTATTTTTCATTTTGGA------AATAAATATAC
TTCTATATATCCTCATGAATTGGATAATACTATGCTATTTCCTCTTCTTATATTAGTAATATTCACTATATTCATCGGGT
TTATAGGAATTCACTTTGATGAAAGTGGAATAAATCCTGATGATGTATTATCAAAATGGTTAAGTTCATCAAAAACCCTT
TTGGTTGAAAATTCCAATTTTTGTTTTAATTCATAT---------GAATTTTTGCAAAATGCAATCATTTCAGTAAGTAT
AGCAACTTTTGGACTATGTATAGCATATATTTTCTATGGATCTGTTTATTGTTTTTTTCATAATTTCTATTTTTTTAATT
CATTTTTTAATTTTAAAAGAGATTTAAAAAGAACTTTTTTGGACCAAATGCAAAATGCAATATAT
>SC333_[organism=Scleria_erythrorrhiza]_[specimen-voucher=MO:S._Pawek_10890]_Scleria_erythrorrhiza_voucher_MO:S._Pawek_10890_NADH_dehydrogenase_subunit_5-like_(ndhF)_gene,_partial_sequence;_chloroplast
ATGGTAGCAGCGGGTATTTTTCTTATAGCTCGACTGTTTCCTCTTTTTATAACTATACCTTATATAATGCATATTATTTC
TTTAATAGGTATAATAACTTTATTCTTAGGAGCTACTTTTGCTCTTGCTCAAAAAGATATTAAAAGAAGCTTAGCATATT
CTACAATGTCTCAATTGGGTTATATTATACTCGCTTTAGGTATAGGTTCATATCGAACTGCTTTATTTCATTTGATCACC
CATGCTTATTCTAAGGCTCTATTGTTTTTAGGATCTGGATCTATTATTCACTCAATCGAACCTCTTGTTGGATATTCGCC
AGATAAAAGTCAAAATATAGTCCTTATGGGTGGTTTAACTAAATATACTCCAATTACAAGAACTACCTTTTTATTGGGTA
CACTGTCTCTTTGTGGTATCCCACCTTTTGCCTGTTTCTGGTCTAAAGATGAAATCTTGAATGATAGTTGGTTGTATTCT
ACGATTTTCGGAATAATAGCTTACTTCACTGCAGGACTAACAGCTTTTTATATGTTTCGAGTATATTTACTCACCTTTGA
TGGATATCTGCGTATTCATTTTCAAGATTACAGTAATACTCAAACTTGTTCGTCTTATTCAATATCTTTTTGGGGTAAAA
CTAAATCGAACAGAATAAATACTAATACCAATTTACCTGTTTCAATAATT------AATAACAAAGTCTTCTTTTTTTCA
AAAAAAAATAATAAT------AGTCTAAGAAATAGAATATGCGACTTTATTTTTCATTTTGGA------AATAAGTATAC
TTCTATATATCCTCATGAATTGGACAATACTATGCTATTTCCTCTTCTTATATTAGTAATATTCACTATATTCATCGGGT
TTATAGGAATTCACTTTGATGAAAGTGGAATAAATCCTGATGATGTATTATCGAAATGGTTAAGTTCATCAAAAACCCCT
TTAGTTGAAAATTCCAATTTTTGTTTAAATTCATAT---------GAATTTTTGCAAAATGCAATCATTTCAGTAAGTAT
AGCAACTTTTGGACTATGTATAGCATATATTTTCTATGGATCTGTTTATTCTTTTTTTCATAATTTCTATTTTTTTAATT
TATTTTTTAATTTTAAAAGAGATTTAAAAAGAACTTTTTTGGACCAAATGCAAAATGCAATATAT
>SC334_[organism=Scleria_richardsiae]_[specimen-voucher=NY:H.M._Richards_14254]_Scleria_richardsiae_voucher_NY:H.M._Richards_14254_NADH_dehydrogenase_subunit_5-like_(ndhF)_gene,_partial_sequence;_chloroplast
ATGGTAGCAGCGGGGATTTTTCTTATAGCTCGGTTGTTTCCTCTTTTTATAACTATACCTTATATAATGCATATTATTTC
TTTAATAGGTATAATAACTTTATTCTTAGGAGCTACTTTTGCTCTTGCTCAAAAAGATATTAAAAGAAGCTTAGCATATT
CTACAATGTCTCAATTGGGTTATATTATACTTGCTTTAGGTATAGGTTCATATCGAACTGCTTTATTTCATTTGATCACC
CATGCTTATTCTAAGGCTCTATTGTTTTTAGGATCTGGATCTATTATTCACTCAATCGAACCTCTTGTTGGATATTCGCC
AGATAAAAGTCAAAATATAGTTCTTATGGGTGGTTTAACTAAATATACTCCAATTACAAGAACTACCTTTTTATTGGGTA
CACTGTCTCTTTGTGGTATCCCACCTTTTGCCTGTTTCTGGTCTAAAGATGAAATTTTGAATGATAGTTGGTTGTATTCT
ACGATTTTCGGAATAGTAGCTTACTTCACTGCAGGACTAACAGCTTTTTATATGTTTCGAGTATATTTACTCACCTTTGA
TGGATATCTGCGTATTCATTTTCAAGATTACAGTAATAGTAAAACTTGTTCGTCTTATTCAATATCTTTTTGGGGTAAAA
CTAAATTGAACAGAATAAATACTAATACCAATTTACCTGTTTCAATAATT------AATAACAAAGTCTTCTTTTTTTCA
AAAAAAAATAATAAT------AGTCTAAGAAATAGAATATGCGACTTTATTTTTTATTTTGGA------AATAAGTATAC
TTCTATATATCCTCATGAATTGGACAATACTATGCTATTCCCTCTTCTTATATTAGTAATATTCACTATATTCATCGGGT
TTATAGGAATTCACTTTGATGAAAGTGGAATAAATCCTCATGATATATTATCAAAATGGTTAAGTTCATCAAAAACCCTT
TTGGTTGAAAATTCCAATTTGTGTTTAAATTCATAT---------GAATTTTTTAAAAATGCAATCATTTCAGTAAGTAT
AGCAACTTTTGGACTATGTATAGCATATATTTTCTATGGATCTGTTTATTCTTTTTTTCATAATTTCTATTTTTTTAATT
CATTTTTTAATTTTAAAAGAGATTTAAAAAGAACTTTTTTGGACCAAACACAAAATGCAATATAT
>SC335_[organism=Scleria_zambesica]_[specimen-voucher=NY:E.A._Robinson_6578]_Scleria_zambesica_voucher_NY:E.A._Robinson_6578_NADH_dehydrogenase_subunit_5-like_(ndhF)_gene,_partial_sequence;_chloroplast
ATGGTAGCAGCGGGGATTTTTCTTATAGCTCGGTTGTTTCCTCTTTTAATAACTATACCTTATATAATGCATATTATTTC
TTTAATAGGTATAATAACTTTATTCTTAGGAGCTACTTTTGCTCTTGCTCAAAAAGATATTAAAAGAAGCTTAGCATATT
CTACAATGTCTCAATTGGGTTATATTATACTTGCTTTAGGTATAGGTTCATATCGAACTGCTTTATTTCATTTGATCACC
CATGCTTACTCTAAGGCTCTATTGTTTCTAGGATCTGGATCTATTATTCACTCAATCGAACCTCTTGTTGGATATTCGCC
AGATAAAAGTCAAAATATAGTCCTTATGGGTGGCTTAACTAAATATACTCCAATTACAAGAACTACCTTTTTATTGGGTA
CACTGTCTCTTTGTGGTATCCCACCTTTTGCCTGTTTCTGGTCTAAAGATGAAATTTTGAATGATAGTTGGTTGTATTCT
ACGATTTTCGGAATAATAGCTTACTTCACTGCAGGACTAACAGCTTTTTATATGTTTCGAGTATATTTACTCACCTTTGA
TGGATATCTGCGTATTCATTTTCAAGATTACAGTAATAGTAAAACTTGTTCATCTTATTCAATATCCTTTTGGGGTAAAA
CTAAATCGAACAGAATAAATACTAATACCAATTTACCTGTTTCAATAATT------AATAACAAAGTCTTCTTTTTTTCA
AAAAAAAATAATAAT------AGTCTAAGAAATAGAATATGCAACTTTATTTTTCATTTTGGA------AATAAATATAC
TTCTATATATCCTCATGAATTGGATAATACTATGCTATTTCCTCTTCTTATATTAGTAATATTCACTATATTCATCGGGT
TTATAGGAATTCACTTTGATGAAAGTGGAATAAATCCTGATGATGTATTATCAAAATGGTTAAGTTCATCAAAAACCCTT
TTGGTTGAAAATTCCAATTTTTGTTTTAATTCATAT---------GAATTTTTGCAAAATGCAATCATCTCAGTAAGTAT
AGCAACTTTTGGACTATGTATAGCATATATTTTCTATGGATCTGTTTATTGTTTTTTTCATAATTTCTATTTTTTTAATT
CATTTTTTAATTTTAAAAGAGATTTAAAAAGAGCTTTTTTGGACCAAATGCAAAATGCAATATAT
>SC345_[organism=Scleria_dregeana]_[specimen-voucher=GENT:K._Bauters_2015-007]_Scleria_dregeana_voucher_GENT:K._Bauters_2015-007_NADH_dehydrogenase_subunit_5-like_(ndhF)_gene,_partial_sequence;_chloroplast
ATGGTAGCAGCGGGGATTTTTCTTATAGCTCGGCTGTTTCCTCTTTTCATAACTATACCTTATATAATGCATATTATTTC
TTTAATAGGTATAATAACTTTATTCTTAGGAGCTACTTTTGCTCTTGCTCAAAAAGATATTAAAAGAAGCTTAGCATATT
CTACAATGTCTCAATTGGGTTATATTATACTTGCTTTAGGTATAGGTTCATATCGAACTGCTTTATTTCATTTGATCACC
CATGCTTACTCTAAGGCTCTATTGTTTCTAGGATCTGGATCTATTATTCACTCAATCGAACCTCTTGTTGGATATTCGCC
AGATAAAAGTCAAAATATAGTCCTTATGGGTGGCTTAACTAAATATACTCCAATTACAAGAACTACCTTTTTATTGGGTA
CACTATCTCTTTGTGGTATCCCACCTTTTGCCTGTTTCTGGTCTAAAGATGAAATTTTGAATGATAGTTGGTTGTATTCT
ACGATTTTCGGAATAATAGCTTACTTCACTGCAGGACTAACAGCTTTTTATATGTTTCGAGTATATTTACTCACCTTTGA
TGGATATCTGCGTATTCATTTTCAAGATTACAGTAATAGTAAAACTTGTTCGTCTTATTCAATATCCTTTTGGGGTAAAA
CTAAATCGAACAGAATAAATACTAATAGCAATTTACCTGTTTCAATAATT------AATAACAAAGTCTTCTTTTTTTCA
AAAAAAAATAATAAT------AGTTTAAGAAATAGAATATGCAACTTTATTTTTCATTTTGGA------AATAAATATAC
TTCTATATATCCTCATGAATTGGATAATACTATGCTATTTCCTCTTCTTATATTAGTAATATTCACTATATTCATCGGGT
TTATAGGAATTCACTTTGATGAAAGTGGAATAAATCCTGATGATGTATTATCAAAATGGTTAAGTTCATCAAAAACCCTT
TTGGTTGAAAATTCCAATTTTTGTTTTAATTCATAT---------GAATTTTTGCAAAATGCAATCATTTCAGTAAGTAT
AGCAACTTTTGGACTATGTATAGCATATATTTTCTATGGATCTGTTTATTGTTTTTTTCATAATTTCTATTTTTTTAATT
CATTTTTTAATTTTAAAAGAGATTTAAAAAGAACTTTTTTGGACCAAATGCAAAATGCAGTATAT
>SC349_[organism=Scleria_pergracilis]_[specimen-voucher=GENT:K._Bauters_2015-052]_Scleria_pergracilis_voucher_GENT:K._Bauters_2015-052_NADH_dehydrogenase_subunit_5-like_(ndhF)_gene,_partial_sequence;_chloroplast
ATGGTAGCAGCGGGGATTTTTCTTATAGCTCGGTTGTTTCCTCTTTTCATAACTATACCTTATATAATGCATATTATTTC
TTTAATAGGTATAATAACTTTATTCTTAGGAGCTACTTTTGCTCTTGCTCAAAAAGATATTAAAAGAAGCTTAGCATATT
CTACAATGTCTCAATTGGGTTATATTATACTTGCTTTAGGTATAGGTTCATATCGAACTGCTTTATTTCATTTGATCACC
CATGCTTACTCTAAGGCTCTATTGTTTCTAGGATCTGGATCTATTATTCACTCAATCGAACCTCTTGTTGGATATTCACC
AGATAAAAGTCAAAATATAGTCCTTATGGGTGGCTTAACTAAATATACTCCAATTACAAGAACTACTTTTTTATTGGGTA
CACTCTCTCTTTGTGGTATTCCACCTTTTGCCTGTTTCTGGTCTAAAGATGAAATTTTGAATGATAGTTGGTTGTATTCT
ACGATTTTCGGAATAATAGCTTACTTCACTGCAGGACTAACAGCTTTTTATATGTTTCGAGTATATTTACTCACCTTTGA
TGGATATCTGCGTATTCATTTTCAAGATTACAGTAATAGTAAAACTTGTTCGTCTTATTCAATATCCTTTTGGGGTAAAA
CTAAATCGAACAGAATAAATACTAATAGCAATTTACCTGTTTCAATAATT------AATAACAAAGTCTTCTTTTTTTCA
AAAAAAAATAATAAT------AGTCTAAGAAATAGAATATGCAACTTTATTTTTCATTTTGGA------AATAAATATAC
TTCTATATATCCTCATGAATTGGATAATACTATGCTATTTCCTCTTCTTATATTAGTAATATTTACTATATTCATCGGGT
TTATAGGAATTCACTTTGATGAAAGTGGAATAAATCCTGATGATCTATTATCAAAATGGTTAAGTTCATCAAAAACCCTT
TTGGTTGAAAATTCCAATTTTTGTTTTAATTCATAT---------GAATTTTTGCAAAATGCAATCATTTCAGTAAGTAT
AGCAACTTTTGGACTATGTATAGCATATATTTTCTATGGATCTGTTTATTGTTTTTTTCATAATTTCTATTTTTTTAATT
CATTTTTTAATTTTAAAAGAGATTANNNNNNNNNNNNNNNNNNNNNNNNNNNNNNNNNNNNNNNN
>SC350_[organism=Scleria_suaveolens]_[specimen-voucher=GENT:K._Bauters_2015-053]_Scleria_suaveolens_voucher_GENT:K._Bauters_2015-053_NADH_dehydrogenase_subunit_5-like_(ndhF)_gene,_partial_sequence;_chloroplast
ATGGTAGCAGCGGGGATTTTTCTTATAGCTCGGTTGTTTCCTCTTTTCATAACTATACCTTATATAATGCATATTATTTC
TTTAATAGGTATAATAACTTTATTCTTAGGAGCTACTTTTGCTCTTGCTCAAAAAGATATTAAAAGAAGCTTAGCATATT
CTACAATGTCTCAATTGGGTTATATTATACTTGCTTTAGGTATAGGTTCATATCGAACTGCTTTATTTCATTTGATCACC
CATGCTTACTCTAAGGCTCTATTGTTTCTAGGATCTGGATCTATTATTCACTCAATCGAACCTCTTGTTGGATATTCGCC
AGATAAAAGTCAAAATATAGTCCTTATGGGTGGCTTAACTAAATATACTCCAATTACAAGAACTACCTTTTTATTGGGTA
CACTGTCTCTTTGTGGTATCCCACCTTTTGCCTGTTTCTGGTCTAAAGATGAAATTTTGAATGATAGTTGGTTGTATTCT
ACGATTTTCGGAATAATAGCTTACTTCACTGCAGGACTAACAGCTTTTTATATGTTTCGAGTATATTTACTCACCTTTGA
TGGATATCTGCGTATTCATTTTCAAGATTACAGTAATAGTAAAACTTGTTCGTCTTATTCAATATCCTTTTGGGGTAAAA
CTAAATCGAACAGAATAAATACTAATAGCAATTTACCTGTTTCAATAATT------AATAACAAAGTCTTCTTTTTTTCA
AAAAAAAATAATAAT------AGTCTAAGAAATAGAATATGCAACTTTATTTTTCATTTTGGA------AATAAATATAC
TTCTATATATCCTCATGAATTGGATAATACTATGCTATTTCCTCTTCTTATATTAGTAATATTCACTATATTCATCGGGT
TTATAGGAATTCACTTTGATGAAAGTGGAATAAATCCTGATGATGTATTATCAAAATGGTTAAGTTCATCAAAAACCCTT
TTGGTTGAAAATTCCAATTTTTGTTTTAATTCATAT---------GAATTTTTGCAAAATGCAATCATTTCAGTAAGTAT
AGCAACTTTTGGACTATGTATAGCATATATTTTCTATGGATCTGTTTATTGTTTTTTTCATAATTTCTATTTTTTTAATT
CATTTTTTAATTTTAAAAGAGATTTAAAAAGAANNNNNNNNNNNNNNNNNNNNNNNNNNNNNNNN
>SC351_[organism=Scleria_flexuosa]_[specimen-voucher=GENT:K._Bauters_2015-057]_Scleria_flexuosa_voucher_GENT:K._Bauters_2015-057_NADH_dehydrogenase_subunit_5-like_(ndhF)_gene,_partial_sequence;_chloroplast
ATGGTAGCAGCGGGTATTTTTCTTATAGCTCGGTTGTTTCCTCTTTTCATAACTATACCTTATATAATGCATATTATTTC
TTTAATAGGTATAATAACTTTATTCTTAGGAGCTACTTTTGCTCTTGCTCAAAAAGATATTAAAAGAAGCTTAGCATATT
CTACAATGTCTCAATTGGGTTATATTATACTCGCTTTAGGTATAGGTTCATATCGAACTGCTTTATTTCATTTGATCACC
CATGCTTATTCTAAGGCTCTATTGTTTTTAGGATCTGGATCTATTATTCACTCAATCGAACCTCTTGTTGGATATTCGCC
AGATAAAAGTCAAAATATAGTCCTTATGGGTGGTTTAACTAAATATACTCCAATTACAAGAACTACCTTTTTATTGGGTA
CACTGTCTCTTTGTGGTATCCCACCTTTTGCCTGTTTCTGGTCTAAAGATGAAATTTTGAATGATAGTTGGTTGTATTCT
ACCATTTTCGGAATAATAGCTTACTTCACTGCAGGACTAACAGCTTTTTATATGTTTCGAGTATATTTACTCACCTTTGA
TGGATATCTGCGTATTCATTTTCAAGATTACAGTAATAGTCAAACTTGTTCGTCTTATTCAATATCTTTTTGGGGTAAAA
CTAAATCGAACAGAATAAATACTAATACCAATTTACCTGTTTCAATAATT------AATAACAAAGTCTTTTTTTTTTCA
AAAAAAAATAATAAT------AGTCTAAGAAATAGAATATGCGACTTTATTTTTCATTTTGCA------AATAAGTATAC
TTCTATATATCCTCATGAATTGGATAATACTATGCTATTTCCTCTTCTTATATTAGTAATATTCACTATATTCATCGGGT
TTATAGGAATTCACTTTGATGAAAGTGGAATAAATCCTGATGATGTATTATCAAAATGGTTAAGTTCATCAAAAACCCTT
TTGGTTGAAAATTCCAATTTTTGTTTAAATTCATAT---------GAATTTTTGCAAAATGCAATCATTTCAGTAAGTAT
AGCAACTTTTGGACTATGTATAGCATATATTTTCTATGGATCTGTTTATTCTTTTTTTCATATTTTCTATTTTTTTAATT
TATTTTTTAATTTTAAAAGAGATTTAAAAAGAACTTTTTTGGACCAAATGCAAAATGCAATATAT
>SC355_[organism=Scleria_bulbifera]_[specimen-voucher=GENT:K._Bauters_2015-071]_Scleria_bulbifera_voucher_GENT:K._Bauters_2015-071_NADH_dehydrogenase_subunit_5-like_(ndhF)_gene,_partial_sequence;_chloroplast
ATGGTAGCAGCGGGTATTTTTCTTATAGCTCGATTGTTTCCTCTTTTCATAATTATACCTTATATAATGCATATTATTTC
TTTAATAGGTATAATAACTTTATTCTTAGGAGCTACTTTTGCTCTTGCTCAAAAAGATATTAAAAGAAGCTTAGCATATT
CTACAATGTCTCAATTGGGTTATATTATACTCGCTTTAGGTATAGGTTCATATCGAACTGCTTTATTTCATTTGATCACC
CATGCTTATTCTAAGGCTCTATTGTTTTTAGGATCTGGATCTATTATTCACTCAATCGAACCTCTTGTTGGATATTCGCC
AGATAAAAGTCAAAATATAGTCCTTATGGGTGGTTTAACTAAATATACTCCAATTACAAGAACTACCTTTTTATTGGGTA
CACTGTCTCTTTGTGGTATCCCACCTTTTGCCTGTTTCTGGTCTAAAGATGAAATCTTGAATGATAGTTGGTTGTATTCT
ACGATTTTCGGAATAATAGCTTACTTCACCGCAGGACTAACAGCTTTTTATATGTTTCGAGTATATTTACTCACCTTTGA
TGGATATCCGCGTATTCATTTTCAAGATTACAGTAATACTCAAACTTGTTCGTCTTATTCAATATCTTTTTGGGGTAAAA
CTAAATCGAACAGAATAAATACTAATACCAATTTACCTGTTTCAATAATT------AATAAAAAAGTCTTCTTTTTTTCA
AAAAAAAATAAT------------------AATAGAATATGCGACTTTATTTTTCATTTTGGA------AATAAGTATAC
TTCTATATATCCTCATGAATTGGATAATACTATGCTATTTCCTCTTCTTATATTAGTAATATTCAATATATTCATCGGGT
TTATAGGAATTCACTTTGATGAAAGTGGAATAAATCCTGATGATGTATTATCAAAATGGTTAAGTTCATCAAAAACCCTT
TTGGTTGAAAATTCCAATTTTTGTTTAAATTCATAT---------GAATTTTTGCAAAATGCAATCATTTCAGTAAGCAT
AGCAACTTTTGGACTATGTATAGCATATATTTTCTATGGATCTGTTTATTCTTTTTTTCATAATTTCTATTTTTTTAATT
TATTTTTTAATTTTAAAAGAGATTTAAAAAGAACTTTTTTGGACCAAATGCAAAATACAATATAT
>SC358_[organism=Scleria_rehmannii]_[specimen-voucher=GENT:K._Bauters_2015-107]_Scleria_rehmannii_voucher_GENT:K._Bauters_2015-107_NADH_dehydrogenase_subunit_5-like_(ndhF)_gene,_partial_sequence;_chloroplast
ATGGTAGCAACGGGTATTTTTCTTATAGCTCGGTTGTTTCCTCTTTTCATAACTATACCTTATATAATGCATATTATTTC
TTTAATAGGTATAATAACTTTATTCTTAGGAGCTACTTTTGCTCTTGCTCAAAAAGATATTAAAAGAAGCTTAGCATATT
CTACAATGTCTCAATTGGGTTATATTATACTCGCTTTAGGTATAGGTTCATATCGAACTGCTTTATTTCATTTGATCACC
CATGCTTATTCTAAAGCTCTATTGTTTTTAGGATCTGGATCTATTATTCACTCAATCGAACCTCTTGTTGGATATTCGCC
AGATAAAAGTCAAAATATAGTCCTTATGGGTGGTTTAACTAAATATACTCCAATTACAAGAACTATCTTTTTATTGGGTA
CACTATCTCTTTGTGGTATCCCACCTTTTGCGTGTTTCTGGTCTAAAGATGAAATTTTGAATGATAGTTGGTTGTATTCT
ACGATTTTCGGAATAATAGCTTACTTCACTGCAGGACTAACAGCTTTTTATATGTTTCGAGTATATTTACTCACCTTTGA
TGGATATCTGCGTATTCATTTTCAAGATTACAGTAATAATCAAACTTGTTCCTCTTATTCAATATCTTTTTGGGGTAAGA
CTAAATTGAACAGAATAAATACTAATACCAATTTACCTGTTTCAATAATT------AATAACAAAGTCTTCTTTTTTTCA
AAAAAAAATAATAAT------AGTCTAAGAAATAGAATATGCGACTTTATTTTTCATTTTGGA------AATAAGTATAC
TTCTATATATCCTCATGAATTGGATAATACTATGCTATTTCCTCTTCTTATATTAGTAATATTCAGTATATTCATCGGGT
TTATAGGAATTCACTTTGATGAAAGTGGAATAAATCCTGATGATGTATTATCAAAATGGTTAAGTTCATCAAAAACCCTT
TTGGTTGAAAATTCCAATTTTTGTTTAAATTCATAT---------GAATTTTTGCAAAATGCAATCATTTCAGTAAGTAT
AGCAACTTTCGGACTATGTATAGCATATATTTTCTATGGATCTGTTTATTCTTTTTTTCATAATTTCTATTTTTTTAATT
TATTTTTTAATTTTAAAAGAGATTTAAAAAGAACTTTTTTGGACCAAATGCAAAATGCAATATAT
>SC359_[organism=Scleria_rehmannii]_[specimen-voucher=GENT:K._Bauters_2015-109]_Scleria_rehmannii_voucher_GENT:K._Bauters_2015-109_NADH_dehydrogenase_subunit_5-like_(ndhF)_gene,_partial_sequence;_chloroplast
ATGGTAGCAGCGGGTATTTTTCTTATAGCTCGGTTGTTTCCTCTTTTCATAACTATACCTTATATAATGCATATTATTTC
TTTAATAGGTATAATAACTTTATTCTTAGGAGCTACTTTTGCTCTTGCTCAAAAAGATATTAAAAGAAGCTTAGCATATT
CTACAATGTCTCAATTGGGTTATATTATACTCGCTTTAGGTATAGGTTCATATCGAACTGCTTTATTTCATTTGATCACC
CATGCTTATTCTAAAGCTCTATTGTTTTTAGGATCTGGATCTATTATTCACTCAATCGAACCTCTTGTTGGATATTCGCC
AGATAAAAGTCAAAATATAGTCCTTATGGGTGGTTTAACTAAATATACTCCAATTACAAGAACTATCTTTTTATTGGGTA
CACTATCTCTTTGTGGTATCCCACCTTTTGCGTGTTTCTGGTCTAAAGATGAAATTTTGAATGATAGTTGGTTGTATTCT
ACGATTTTCGGAATAATAGCTTACTTCACTGCAGGACTAACAGCTTTTTATATGTTTCGAGTATATTTACTCACCTTTGA
TGGATATCTGCGTATTCATTTTCAAGATTACAGTAATAATCAAACTTGTTCCTCTTATTCAATATCTTTTTGGGGTAAGA
CTAAATTGAACAGAATAAATACTAATACCAATTTACCTGTTTCAATAATT------AATAACAAAGTCTTCTTTTTTTCA
AAAAAAAATAATAAT------AGTCTAAGAAATAGAATATGCGACTTTATTTTTCATTTTGGA------AATAAGTATAC
TTCTATATATCCTCATGAATTGGATAATACTATGCTATTTCCTCTTCTTATATTAGTAATATTCAGTATATTCATCGGGT
TTATAGGAATTCACTTTGATGAAAGTGGAATAAATCCTGATGATGTATTATCAAAATGGTTAAGTTCATCAAAAACCCTT
TTGGTTGAAAATTCCAATTTTTGTTTAAATTCATAT---------GAATTTTTGCAAAATGCAATCATTTCAGTAAGTAT
AGCAACTTTCGGACTATGTATAGCATATATTTTCTATGGATCTGTTTATTCTTTTTTTCATAATTTCTATTTTTTTAATT
TATTTTTTAATTTTAAAAGAGATTTAAAAAGAACTTTTTTGGACCAAATGCAAAATGCAATATAT
>SC361_[organism=Scleria_rehmannii]_[specimen-voucher=GENT:K._Bauters_2015-113]_Scleria_rehmannii_voucher_GENT:K._Bauters_2015-113_NADH_dehydrogenase_subunit_5-like_(ndhF)_gene,_partial_sequence;_chloroplast
ATGGTAGCAGCGGGTATTTTTCTTATAGCTCGGTTGTTTCCTCTTTTCATAACTATACCTTATATAATGCATATTATTTC
TTTAATAGGTATAATAACTTTATTCTTAGGAGCTACTTTTGCTCTTGCTCAAAAAGATATTAAAAGAAGCTTAGCATATT
CTACAATGTCTCAATTGGGTTATATTATACTCGCTTTAGGTATAGGTTCATATCGAACTGCTTTATTTCATTTGATCACC
CATGCTTATTCTAAAGCTCTATTGTTTTTAGGATCTGGATCTATTATTCACTCAATCGAACCTCTTGTTGGATATTCGCC
AGATAAAAGTCAAAATATAGTCCTTATGGGTGGTTTAACTAAATATACTCCAATTACAAGAACTATCTTTTTATTGGGTA
CACTATCTCTTTGTGGTATCCCACCTTTTGCGTGTTTCTGGTCTAAAGATGAAATTTTGAATGATAGTTGGTTGTATTCT
ACGATTTTCGGAATAATAGCTTACTTCACTGCAGGACTAACAGCTTTTTATATGTTTCGAGTATATTTACTCACCTTTGA
TGGATATCTGCGTATTCATTTTCAAGATTACAGTAATAATCAAACTTGTTCCTCTTATTCAATATCTTTTTGGGGTAAGA
CTAAATTGAACAGAATAAATACTAATACCAATTTACCTGTTTCAATAATT------AATAACAAAGTCTTCTTTTTTTCA
AAAAAAAATAATAAT------AGTCTAAGAAATAGAATATGCGACTTTATTTTTCATTTTGGA------AATAAGTATAC
TTCTATATATCCTCATGAATTGGATAATACTATGCTATTTCCTCTTCTTATATTAGTAATATTCAGTATATTCATCGGGT
TTATAGGAATTCACTTTGATGAAAGTGGAATAAATCCTGATGATGTATTATCAAAATGGTTAAGTTCATCAAAAACCCTT
TTGGTTGAAAATTCCAATTTTTGTTTAAATTCATAT---------GAATTTTTGCAAAATGCAATCATTTCAGTAAGTAT
AGCAACTTTCGGACTATGTATAGCATATATTTTCTATGGATCTGTTTATTCTTTTTTTCATAATTTCTATTTTTTTAATT
TATTTTTTAATTTTAAAAGAGATTTAAAAAGAACTTTTTTGGACCAAATGCAAAATGCAATATAT
>SC362_[organism=Scleria_dregeana]_[specimen-voucher=GENT:K._Bauters_2015-116]_Scleria_dregeana_voucher_GENT:K._Bauters_2015-116_NADH_dehydrogenase_subunit_5-like_(ndhF)_gene,_partial_sequence;_chloroplast
ATGGTAGCAGCGGGGATTTTTCTTATAGCTCGGCTGTTTCCTCTTTTCATAACTATACCTTATATAATGCATATTATTTC
TTTAATAGGTATAATAACTTTATTCTTAGGAGCTACTTTTGCTCTTGCTCAAAAAGATATTAAAAGAAGCTTAGCATATT
CTACAATGTCTCAATTGGGTTATATTATACTTGCTTTAGGTATAGGTTCATATCGAACTGCTTTATTTCATTTGATCACC
CATGCTTACTCTAAGGCTCTATTGTTTCTAGGATCTGGATCTATTATTCACTCAATCGAACCTCTTGTTGGATATTCGCC
AGATAAAAGTCAAAATATAGTCCTTATGGGTGGCTTAACTAAATATACTCCAATTACAAGAACTACCTTTTTATTGGGTA
CACTATCTCTTTGTGGTATCCCACCTTTTGCCTGTTTCTGGTCTAAAGATGAAATTTTGAATGATAGTTGGTTGTATTCT
ACGATTTTCGGAATAATAGCTTACTTCACTGCAGGACTAACAGCTTTTTATATGTTTCGAGTATATTTACTCACCTTTGA
TGGATATCTGCGTATTCATTTTCAAGATTACAGTAATAGTAAAACTTGTTCGTCTTATTCAATATCCTTTTGGGGTAAAA
CTAAATCGAACAGAATAAATACTAATAGCAATTTACCTGTTTCAATAATT------AATAACAAAGTCTTCTTTTTTTCA
AAAAAAAATAATAAT------AGTTTAAGAAATAGAATATGCAACTTTATTTTTCATTTTGGA------AATAAATATAC
TTCTATATATCCTCATGAATTGGATAATACTATGCTATTTCCTCTTCTTATATTAGTAATATTCACTATATTCATCGGGT
TTATAGGAATTCACTTTGATGAAAGTGGAATAAATCCTGATGATGTATTATCAAAATGGTTAAGTTCATCAAAAACCCTT
TTGGTTGAAAATTCCAATTTTTGTTTTAATTCATAT---------GAATTTTTGCAAAATGCAATCATTTCAGTAAGTAT
AGCAACTTTTGGACTATGTATAGCATATATTTTCTATGGATCTGTTTATTGTTTTTTTCATAATTTCTATTTTTTTAATT
CATTTTTTAATTTTAAAAGAGATTTAAAAAGAACTTTTTTGGACCAAATGCAAAATGCAGTATAT
>SC363_[organism=Scleria_rehmannii]_[specimen-voucher=GENT:K._Bauters_2015-118]_Scleria_rehmannii_voucher_GENT:K._Bauters_2015-118_NADH_dehydrogenase_subunit_5-like_(ndhF)_gene,_partial_sequence;_chloroplast
ATGGTAGCAGCGGGTATTTTTCTTATAGCTCGGTTGTTTCCTCTTTTCATAACTATACCTTATATAATGCATATTATTTC
TTTAATAGGTATAATAACTTTATTCTTAGGAGCTACTTTTGCTCTTGCTCAAAAAGATATTAAAAGAAGCTTAGCATATT
CTACAATGTCTCAATTGGGTTATATTATACTCGCTTTAGGTATAGGTTCATATCGAACTGCTTTATTTCATTTGATCACC
CATGCTTATTCTAAAGCTCTATTGTTTTTAGGATCTGGATCTATTATTCACTCAATCGAACCTCTTGTTGGATATTCGCC
AGATAAAAGTCAAAATATAGTCCTTATGGGTGGTTTAACTAAATATACTCCAATTACAAGAACTATCTTTTTATTGGGTA
CACTATCTCTTTGTGGTATCCCACCTTTTGCGTGTTTCTGGTCTAAAGATGAAATTTTGAATGATAGTTGGTTGTATTCT
ACGATTTTCGGAATAATAGCTTACTTCACTGCAGGACTAACAGCTTTTTATATGTTTCGAGTATATTTACTCACCTTTGA
TGGATATCTGCGTATTCATTTTCAAGATTACAGTAATAATCAAACTTGTTCCTCTTATTCAATATCTTTTTGGGGTAAGA
CTAAATTGAACAGAATAAATACTAATACCAATTTACCTGTTTCAATAATT------AATAACAAAGTCTTCTTTTTTTCA
AAAAAAAATAATAAT------AGTCTAAGAAATAGAATATGCGACTTTATTTTTCATTTTGGA------AATAAGTATAC
TTCTATATATCCTCATGAATTGGATAATACTATGCTATTTCCTCTTCTTATATTAGTAATATTCAGTATATTCATCGGGT
TTATAGGAATTCACTTTGATGAAAGTGGAATAAATCCTGATGATGTATTATCAAAATGGTTAAGTTCATCAAAAACCCTT
TTGGTTGAAAATTCCAATTTTTGTTTAAATTCATAT---------GAATTTTTGCAAAATGCAATCATTTCAGTAAGTAT
AGCAACTTTCGGACTATGTATAGCATATATTTTCTATGGATCTGTTTATTCTTTTTTTCATAATTTCTATTTTTTTAATT
TATTTTTTAATTTTAAAAGAGATTTAAAAAGAACTTTTTTGGACCAAATGCAAAATGCAATATAT
>SC364_[organism=Scleria_pooides]_[specimen-voucher=GENT:K._Bauters_2015-119]_Scleria_pooides_voucher_GENT:K._Bauters_2015-119_NADH_dehydrogenase_subunit_5-like_(ndhF)_gene,_partial_sequence;_chloroplast
ATGGTAGCAGCGGGGATTTTTCTTATAGCTCGGTTGTTTCCTCTTTTCATAACTATACCTTATATAATGCATATTATTTC
TTTAATAGGTATAATAACTTTATTCTTAGGAGCTACTTTTGCTCTTGCTCAAAAAGATATTAAAAGAAGCTTAGCATATT
CTACAATGTCTCAATTGGGTTATATTATACTTGCTTTAGGTATAGGTTCATATCGAACTGCTTTATTTCATTTGATCACC
CATGCTTACTCTAAGGCTCTATTGTTTCTAGGATCTGGATCTATTATTCACTCAATCGAACCTCTTGTTGGATATTCGCC
AGATAAAAGTCAAAATATAGTCCTTATGGGTGGCTTAACTAAATATACTCCAATTACAAGAACTACCTTTTTATTGGGTA
CACTGTCTCTTTGTGGTATCCCACCTTTTGCCTGTTTCTGGTCTAAAGATGAAATTTTGAATGATAGTTGGTTGTATTCT
ACGATTTTCGGAATAATAGCTTACTTCACTGCAGGACTAACAGCTTTTTATATGTTTCGAGTATATTTACTCACCTTTGA
TGGATATCTGCGTATTCATTTTCAAGATTACAGTAATAGTAAAACTTGTTCGTCTTATTCAATATCCTTTTGGGGTAAAA
CTAAATTGAACAGAATAAATACTAATAGCAATTTACCTGTTTCAATAATT------AATAACAAAGTCTTCTTTTTTTCA
AAAAAAAATAATAAT------AGTCTAAGAAATAGAATATGCAACTTTATTTTTCATTTTGGA------AATAAATATAC
TTCTATATATCCTCATGAATTGGATAATACTATGCTATTTCCTCTTCTTATATTAGTAATATTCACTATATTCATCGGGT
TTATAGGAATTCACTTTGATGAAAGTGGAATAAATCCTGATGATGTATTATCAAAATGGTTAAGTTCATCAAAAACCCTT
TTGGTTGAAAATTCCAATTTTGGTTTTAATTCATAT---------GAATTTTTGCAAAATGCAATCATTTCAGTAAGTAT
AGCAACTTTTGGACTATGTATAGCATATATTTTCTATGGATCTGTTTATTGTTTTTTTCATAATTTCTATTTTTTTAATT
CATTTTTTAATTTTAAAAGAGATTTAAAAAGAACTTTTTTGGACCAAATGCAAAATGCAATATAT
>SC365_[organism=Scleria_pooides]_[specimen-voucher=GENT:K._Bauters_2015-122]_Scleria_pooides_voucher_GENT:K._Bauters_2015-122_NADH_dehydrogenase_subunit_5-like_(ndhF)_gene,_partial_sequence;_chloroplast
ATGGTAGCAGCGGGGATTTTTCTTATAGCTCGGTTGTTTCCTCTTTTCATAACTATACCTTATATAATGCATATTATTTC
TTTAATAGGTATAATAACTTTATTCTTAGGAGCTACTTTTGCTCTTGCTCAAAAAGATATTAAAAGAAGCTTAGCATATT
CTACAATGTCTCAATTGGGTTATATTATACTTGCTTTAGGTATAGGTTCATATCGAACTGCTTTATTTCATTTGATCACC
CATGCTTACTCTAAGGCTCTATTGTTTCTAGGATCTGGATCTATTATTCACTCAATCGAACCTCTTGTTGGATATTCGCC
AGATAAAAGTCAAAATATAGTCCTTATGGGTGGCTTAACTAAATATACTCCAATTACAAGAACTACCTTTTTATTGGGTA
CACTGTCTCTTTGTGGTATCCCACCTTTTGCCTGTTTCTGGTCTAAAGATGAAATTTTGAATGATAGTTGGTTGTATTCT
ACGATTTTCGGAATAATAGCTTACTTCACTGCAGGACTAACAGCTTTTTATATGTTTCGAGTATATTTACTCACCTTTGA
TGGATATCTGCGTATTCATTTTCAAGATTACAGTAATAGTAAAACTTGTTCGTCTTATTCAATATCCTTTTGGGGTAAAA
CTAAATTGAACAGAATAAATACTAATAGCAATTTACCTGTTTCAATAATT------AATAACAAAGTCTTCTTTTTTTCA
AAAAAAAATAATAAT------AGTCTAAGAAATAGAATATGCAACTTTATTTTTCATTTTGGA------AATAAATATAC
TTCTATATATCCTCATGAATTGGATAATACTATGCTATTTCCTCTTCTTATATTAGTAATATTCACTATATTCATCGGGT
TTATAGGAATTCACTTTGATGAAAGTGGAATAAATCCTGATGATGTATTATCAAAATGGTTAAGTTCATCAAAAACCCTT
TTGGTTGAAAATTCCAATTTTGGTTTTAATTCATAT---------GAATTTTTGCAAAATGCAATCATTTCAGTAAGTAT
AGCAACTTTTGGACTATGTATAGCATATATTTTCTATGGATCTGTTTATTGTTTTTTTCATAATTTCTATTTTTTTAATT
CATTTTTTAATTTTAAAAGAGATTTAAAAAGAACTTTTTTGGACCAAATGCAAAATGCAATATAT
>SC367_[organism=Scleria_pooides]_[specimen-voucher=GENT:K._Bauters_2015-129]_Scleria_pooides_voucher_GENT:K._Bauters_2015-129_NADH_dehydrogenase_subunit_5-like_(ndhF)_gene,_partial_sequence;_chloroplast
ATGGTAGCAGCGGGGATTTTTCTTATAGCTCGGTTGTTTCCTCTTTTCATAACTATACCTTATATAATGCATATTATTTC
TTTAATAGGTATAATAACTTTATTCTTAGGAGCTACTTTTGCTCTTGCTCAAAAAGATATTAAAAGAAGCTTAGCATATT
CTACAATGTCTCAATTGGGTTATATTATACTTGCTTTAGGTATAGGTTCATATCGAACTGCTTTATTTCATTTGATCACC
CATGCTTACTCTAAGGCTCTATTGTTTCTAGGATCTGGATCTATTATTCACTCAATCGAACCTCTTGTTGGATATTCGCC
AGATAAAAGTCAAAATATAGTCCTTATGGGTGGCTTAACTAAATATACTCCAATTACAAGAACTACCTTTTTATTGGGTA
CACTGTCTCTTTGTGGTATCCCACCTTTTGCCTGTTTCTGGTCTAAAGATGAAATTTTGAATGATAGTTGGTTGTATTCT
ACGATTTTCGGAATAATAGCTTACTTCACTGCAGGACTAACAGCTTTTTATATGTTTCGAGTATATTTACTCACCTTTGA
TGGATATCTGCGTATTCATTTTCAAGATTACAGTAATAGTAAAACTTGTTCGTCTTATTCAATATCCTTTTGGGGTAAAA
CTAAATTGAACAGAATAAATACTAATAGCAATTTACCTGTTTCAATAATT------AATAACAAAGTCTTCTTTTTTTCA
AAAAAAAATAATAAT------AGTCTAAGAAATAGAATATGCAACTTTATTTTTCATTTTGGA------AATAAATATAC
TTCTATATATCCTCATGAATTGGATAATACTATGCTATTTCCTCTTCTTATATTAGTAATATTCACTATATTCATCGGGT
TTATAGGAATTCACTTTGATGAAAGTGGAATAAATCCTGATGATGTATTATCAAAATGGTTAAGTTCATCAAAAACCCTT
TTGGTTGAAAATTCCAATTTTGGTTTTAATTCATAT---------GAATTTTTGCAAAATGCAATCATTTCAGTAAGTAT
AGCAACTTTTGGACTATGTATAGCATATATTTTCTATGGATCTGTTTATTGTTTTTTTCATAATTTCTATTTTTTTAATT
CATTTTTTAATTTTAAAAGAGATTTAAAAAGAACTTTTTTGGACCAAATGCAAAATGCAATATAT
>SC368_[organism=Scleria_pergracilis]_[specimen-voucher=GENT:K._Bauters_2015-139]_Scleria_pergracilis_voucher_GENT:K._Bauters_2015-139_NADH_dehydrogenase_subunit_5-like_(ndhF)_gene,_partial_sequence;_chloroplast
ATGGTAGCAGCGGGGATTTTTCTTATAGCTCGGTTGTTTCCTCTTTTCATAACTATACCTTATATAATGCATATTATTTC
TTTAATAGGTATAATAACTTTATTCTTAGGAGCTACTTTTGCTCTTGCTCAAAAAGATATTAAAAGAAGCTTAGCATATT
CTACAATGTCTCAATTGGGTTATATTATACTTGCTTTAGGTATAGGTTCATATCGAACTGCTTTATTTCATTTGATCACC
CATGCTTACTCTAAGGCTCTATTGTTTCTAGGATCTGGATCTATTATTCACTCAATCGAACCTCTTGTTGGATATTCACC
AGATAAAAGTCAAAATATAGTCCTTATGGGTGGCTTAACTAAATATACTCCAATTACAAGAACTACTTTTTTATTGGGTA
CACTCTCTCTTTGTGGTATTCCACCTTTTGCCTGTTTCTGGTCTAAAGATGAAATTTTGAATGATAGTTGGTTGTATTCT
ACGATTTTCGGAATAATAGCTTACTTCACTGCAGGACTAACAGCTTTTTATATGTTTCGAGTATATTTACTCACCTTTGA
TGGATATCTGCGTATTCATTTTCAAGATTACAGTAATAGTAAAACTTGTTCGTCTTATTCAATATCCTTTTGGGGTAAAA
CTAAATCGAACAGAATAAATACTAATAGCAATTTACCTGTTTCAATAATT------AATAACAAAGTCTTCTTTTTTTCA
AAAAAAAATAATAAT------AGTCTAAGAAATAGAATATGCAACTTTATTTTTCATTTTGGA------AATAAATATAC
TTCTATATATCCTCATGAATTGGATAATACTATGCTATTTCCTCTTCTTATATTAGTAATATTTACTATATTCATCGGGT
TTATAGGAATTCACTTTGATGAAAGTGGAATAAATCCTGATGATCTATTATCAAAATGGTTAAGTTCATCAAAAACCCTT
TTGGTTGAAAATTCCAATTTTTGTTTTAATTCATAT---------GAATTTTTGCAAAATGCAATCATTTCAGTAAGTAT
AGCAACTTTTGGACTATGTATAGCATATATTTTCTATGGATCTGTTTATTGTTTTTTTCATAATTTCTATTTTTTTAATT
CATTTTTTAATTTTAAAAGAGATTTAAAAAGAACTTTTTTGGACCAAATGCAAAATGCAATATAT
>SC369_[organism=Scleria_rehmannii]_[specimen-voucher=GENT:K._Bauters_2015-140]_Scleria_pergracilis_voucher_GENT:K._Bauters_2015-140_NADH_dehydrogenase_subunit_5-like_(ndhF)_gene,_partial_sequence;_chloroplast
ATGGTAGCAGCGGGTATTTTTCTTATAGCTCGGTTGTTTCCTCTTTTCATAACTATACCTTATATAATGCATATTATTTC
TTTAATAGGTATAATAACTTTATTCTTAGGAGCTACTTTTGCTCTTGCTCAAAAAGATATTAAAAGAAGCTTAGCATATT
CTACAATGTCTCAATTGGGTTATATTATACTCGCTTTAGGTATAGGTTCATATCGAACTGCTTTATTTCATTTGATCACC
CATGCTTATTCTAAAGCTCTATTGTTTTTAGGATCTGGATCTATTATTCACTCAATCGAACCTCTTGTTGGATATTCGCC
AGATAAAAGTCAAAATATAGTCCTTATGGGTGGTTTAACTAAATATACTCCAATTACAAGAACTATCTTTTTATTGGGTA
CACTATCTCTTTGTGGTATCCCACCTTTTGCGTGTTTCTGGTCTAAAGATGAAATTTTGAATGATAGTTGGTTGTATTCT
ACGATTTTCGGAATAATAGCTTACTTCACTGCAGGACTAACAGCTTTTTATATGTTTCGAGTATATTTACTCACCTTTGA
TGGATATCTGCGTATTCATTTTCAAGATTACAGTAATAATCAAACTTGTTCCTCTTATTCAATATCTTTTTGGGGTAAGA
CTAAATTGAACAGAATAAATACTAATACCAATTTACCTGTTTCAATAATT------AATAACAAAGTCTTCTTTTTTTCA
AAAAAAAATAATAAT------AGTCTAAGAAATAGAATATGCGACTTTATTTTTCATTTTGGA------AATAAGTATAC
TTCTATATATCCTCATGAATTGGATAATACTATGCTATTTCCTCTTCTTATATTAGTAATATTCAGTATATTCATCGGGT
TTATAGGAATTCACTTTGATGAAAGTGGAATAAATCCTGATGATGTATTATCAAAATGGTTAAGTTCATCAAAAACCCTT
TTGGTTGAAAATTCCAATTTTTGTTTAAATTCATAT---------GAATTTTTGCAAAATGCAATCATTTCAGTAAGTAT
AGCAACTTTCGGACTATGTATAGCATATATTTTCTATGGATCTGTTTATTCTTTTTTTCATAATTTCTATTTTTTTAATT
TATTTTTTAATTTTAAAAGAGATTTAAAAAGAACTTTTTTGGACCAAATGCAAAATGCAATATAT
>SC371_[organism=Scleria_suaveolens]_[specimen-voucher=GENT:K._Bauters_2015-150]_Scleria_suaveolens_voucher_GENT:K._Bauters_2015-150_NADH_dehydrogenase_subunit_5-like_(ndhF)_gene,_partial_sequence;_chloroplast
ATGGTAGCAGCGGGGATTTTTCTTATAGCTCGGTTGTTTCCTCTTTTCATAACTATACCTTATATAATGCATATTATTTC
TTTAATAGGTATAATAACTTTATTCTTAGGAGCTACTTTTGCTCTTGCTCAAAAAGATATTAAAAGAAGCTTAGCATATT
CTACAATGTCTCAATTGGGTTATATTATACTTGCTTTAGGTATAGGTTCATATCGAACTGCTTTATTTCATTTGATCACC
CATGCTTACTCTAAGGCTCTATTGTTTCTAGGATCTGGATCTATTATTCACTCAATCGAACCTCTTGTTGGATATTCGCC
AGATAAAAGTCAAAATATAGTCCTTATGGGTGGCTTAACTAAATATACTCCAATTACAAGAACTACCTTTTTATTGGGTA
CACTGTCTCTTTGTGGTATCCCACCTTTTGCCTGTTTCTGGTCTAAAGATGAAATTTTGAATGATAGTTGGTTGTATTCT
ACGATTTTCGGAATAATAGCTTACTTCACTGCAGGACTAACAGCTTTTTATATGTTTCGAGTATATTTACTCACCTTTGA
TGGATATCTGCGTATTCATTTTCAAGATTACAGTAATAGTAAAACTTGTTCGTCTTATTCAATATCCTTTTGGGGTAAAA
CTAAATCGAACAGAATAAATACTAATAGCAATTTACCTGTTTCAATAATT------AATAACAAAGTCTTCTTTTTTTCA
AAAAAAAATAATAAT------AGTCTAAGAAATAGAATATGCAACTTTATTTTTCATTTTGGA------AATAAATATAC
TTCTATATATCCTCATGAATTGGATAATACTATGCTATTTCCTCTTCTTATATTAGTAATATTCACTATATTCATCGGGT
TTATAGGAATTCACTTTGATGAAAGTGGAATAAATCCTGATGATGTATTATCAAAATGGTTAAGTTCATCAAAAACCCTT
TTGGTTGAAAATTCCAATTTTTGTTTTAATTCATAT---------GAATTTTTGCAAAATGCAATCATTTCAGTAAGTAT
AGCAACTTTTGGACTATGTATAGCATATATTTTCTATGGATCTGTTTATTGTTTTTTTCATAATTTCTATTTTTTTAATT
CATTTTTTAATTTTAAAAGAGATTTAAAAAGAANNNNNNNNNNNNNNNNNNNNNNNNNNNNNNNN
>SC372_[organism=Scleria_pergracilis]_[specimen-voucher=GENT:K._Bauters_2015-151]_Scleria_pergracilis_voucher_GENT:K._Bauters_2015-151_NADH_dehydrogenase_subunit_5-like_(ndhF)_gene,_partial_sequence;_chloroplast
ATGGTAGCAGCGGGGATTTTTCTTATAGCTCGGTTGTTTCCTCTTTTCATAACTATACCTTATATAATGCATATTATTTC
TTTAATAGGTATAATAACTTTATTCTTAGGAGCTACTTTTGCTCTTGCTCAAAAAGATATTAAAAGAAGCTTAGCATATT
CTACAATGTCTCAATTGGGTTATATTATACTTGCTTTAGGTATAGGTTCATATCGAACTGCTTTATTTCATTTGATCACC
CATGCTTACTCTAAGGCTCTATTGTTTCTAGGATCTGGATCTATTATTCACTCAATCGAACCTCTTGTTGGATATTCACC
AGATAAAAGTCAAAATATAGTCCTTATGGGTGGCTTAACTAAATATACTCCAATTACAAGAACTACTTTTTTATTGGGTA
CACTCTCTCTTTGTGGTATTCCACCTTTTGCCTGTTTCTGGTCTAAAGATGAAATTTTGAATGATAGTTGGTTGTATTCT
ACGATTTTCGGAATAATAGCTTACTTCACTGCAGGACTAACAGCTTTTTATATGTTTCGAGTATATTTACTCACCTTTGA
TGGATATCTGCGTATTCATTTTCAAGATTACAGTAATAGTAAAACTTGTTCGTCTTATTCAATATCCTTTTGGGGTAAAA
CTAAATCGAACAGAATAAATACTAATAGCAATTTACCTGTTTCAATAATT------AATAACAAAGTCTTCTTTTTTTCA
AAAAAAAATAATAAT------AGTCTAAGAAATAGAATATGCAACTTTATTTTTCATTTTGGA------AATAAATATAC
TTCTATATATCCTCATGAATTGGATAATACTATGCTATTTCCTCTTCTTATATTAGTAATATTTACTATATTCATCGGGT
TTATAGGAATTCACTTTGATGAAAGTGGAATAAATCCTGATGATCTATTATCAAAATGGTTAAGTTCATCAAAAACCCTT
TTGGTTGAAAATTCCAATTTTTGTTTTAATTCATAT---------GAATTTTTGCAAAATGCAATCATTTCAGTAAGTAT
AGCAACTTTTGGACTATGTATAGCATATATTTTCTATGGATCTGTTTATTGTTTTTTTCATAATTTCTATTTTTTTAATT
CATTTTTTAATTTTAAAAGAGATTTAAAAAGAACTTTTTTGGACCAAATGCAAAATGCAATATAT
>SC373_[organism=Scleria_flexuosa]_[specimen-voucher=GENT:K._Bauters_2015-152]_Scleria_flexuosa_voucher_GENT:K._Bauters_2015-152_NADH_dehydrogenase_subunit_5-like_(ndhF)_gene,_partial_sequence;_chloroplast
ATGGTAGCAGCGGGTATTTTTCTTATAGCTCGGTTGTTTCCTCTTTTCATAACTATACCTTATATAATGCATATTATTTC
TTTAATAGGTATAATAACTTTATTCTTAGGAGCTACTTTTGCTCTTGCTCAAAAAGATATTAAAAGAAGCTTAGCATATT
CTACAATGTCTCAATTGGGTTATATTATACTCGCTTTAGGTATAGGTTCATATCGAACTGCTTTATTTCATTTGATCACC
CATGCTTATTCTAAGGCTCTATTGTTTTTAGGATCTGGATCTATTATTCACTCAATCGAACCTCTTGTTGGATATTCGCC
AGATAAAAGTCAAAATATAGTCCTTATGGGTGGTTTAACTAAATATACTCCAATTACAAGAACTACCTTTTTATTGGGTA
CACTGTCTCTTTGTGGTATCCCACCTTTTGCCTGTTTCTGGTCTAAAGATGAAATTTTGAATGATAGTTGGTTGTATTCT
ACCATTTTCGGAATAATAGCTTACTTCACTGCAGGACTAACAGCTTTTTATATGTTTCGAGTATATTTACTCACCTTTGA
TGGATATCTGCGTATTCATTTTCAAGATTACAGTAATAGTCAAACTTGTTCGTCTTATTCAATATCTTTTTGGGGTAAAA
CTAAATCGAACAGAATAAATACTAATACCAATTTACCTGTTTCAATAATT------AATAACAAAGTCTTTTTTTTTTCA
AAAAAAAATAATAAT------AGTCTAAGAAATAGAATATGCGACTTTATTTTTCATTTTGCA------AATAAGTATAC
TTCTATATATCCTCATGAATTGGATAATACTATGCTATTTCCTCTTCTTATATTAGTAATATTCACTATATTCATCGGGT
TTATAGGAATTCACTTTGATGAAAGTGGAATAAATCCTGATGATGTATTATCAAAATGGTTAAGTTCATCAAAAACCCTT
TTGGTTGAAAATTCCAATTTTTGTTTAAATTCATAT---------GAATTTTTGCAAAATGCAATCATTTCAGTAAGTAT
AGCAACTTTTGGACTATGTATAGCATATATTTTCTATGGATCTGTTTATTCTTTTTTTCATAATTTCTATTTTTTTAATT
TATTTTTTAATTTTAAAAGAGATTTAAAAAGAACTTTTTTGGACCAAATGCAAAATGCAATATAT
>SC376_[organism=Scleria_dregeana]_[specimen-voucher=GENT:K._Bauters_2015-159]_Scleria_dregeana_voucher_GENT:K._Bauters_2015-159_NADH_dehydrogenase_subunit_5-like_(ndhF)_gene,_partial_sequence;_chloroplast
ATGGTAGCAGCGGGGATTTTTCTTATAGCTCGGCTGTTTCCTCTTTTCATAACTATACCTTATATAATGCATATTATTTC
TTTAATAGGTATAATAACTTTATTCTTAGGAGCTACTTTTGCTCTTGCTCAAAAAGATATTAAAAGAAGCTTAGCATATT
CTACAATGTCTCAATTGGGTTATATTATACTTGCTTTAGGTATAGGTTCATATCGAACTGCTTTATTTCATTTGATCACC
CATGCTTACTCTAAGGCTCTATTGTTTCTAGGATCTGGATCTATTATTCACTCAATCGAACCTCTTGTTGGATATTCGCC
AGATAAAAGTCAAAATATAGTCCTTATGGGTGGCTTAACTAAATATACTCCAATTACAAGAACTACCTTTTTATTGGGTA
CACTATCTCTTTGTGGTATCCCACCTTTTGCCTGTTTCTGGTCTAAAGATGAAATTTTGAATGATAGTTGGTTGTATTCT
ACGATTTTCGGAATAATAGCTTACTTCACTGCAGGACTAACAGCTTTTTATATGTTTCGAGTATATTTACTCACCTTTGA
TGGATATCTGCGTATTCATTTTCAAGATTACAGTAATAGTAAAACTTGTTCGTCTTATTCAATATCCTTTTGGGGTAAAA
CTAAATCGAACAGAATAAATACTAATAGCAATTTACCTGTTTCAATAATT------AATAACAAAGTCTTCTTTTTTTCA
AAAAAAAATAATAAT------AGTTTAAGAAATAGAATATGCAACTTTATTTTTCATTTTGGA------AATAAATATAC
TTCTATATATCCTCATGAATTGGATAATACTATGCTATTTCCTCTTCTTATATTAGTAATATTCACTATATTCATCGGGT
TTATAGGAATTCACTTTGATGAAAGTGGAATAAATCCTGATGATGTATTATCAAAATGGTTAAGTTCATCAAAAACCCTT
TTGGTTGAAAATTCCAATTTTTGTTTTAATTCATAT---------GAATTTTTGCAAAATGCAATCATTTCAGTAAGTAT
AGCAACTTTTGGACTATGTATAGCATATATTTTCTATGGATCTGTTTATTGTTTTTTTCATAATTTCTATTTTTTTAATT
CATTTTTTAATTTTAAAAGAGATTTAAAAAGAACTTTTTTGGACCAAATGCAAAATGCAGTATAT
>SC378_[organism=Scleria_bulbifera]_[specimen-voucher=GENT:K._Bauters_2015-163]_Scleria_bulbifera_voucher_GENT:K._Bauters_2015-163_NADH_dehydrogenase_subunit_5-like_(ndhF)_gene,_partial_sequence;_chloroplast
ATGGTAGCAGCGGGTATTTTTCTTATAGCTCGGTTGTTTCCTCTTTTCATAACTATACCTTATATAATGCATATTATTTC
TTTAATAGGTATAATAACTTTATTCTTAGGAGCTACTTTTGCTCTTGCTCAAAAAGATATTAAAAGAAGCTTAGCATATT
CTACAATGTCTCAATTAGGTTATATTATACTCACTTTAGGTATAGGTTCATATCGAACTGCTTTATTTCATTTGATCACC
CATGCTTATTCTAAGGCTCTATTGTTTTTAGGATCTGGATCGATTATTCACTCAATCGAACCTCTTGTTGGATATTCGCC
AAATAAAAGTCAAAATATAGTCCTTATGGGTGGTTTAACTAAGTATACTCCAATTACAAGAACTACCTTTTTATTTGGTA
CACTGTCTCTTTGTGGTATCCCACCTTTTGCCTGTTTCTGGTCTAAAGATGAAATTTTGAATGATAGTTGGTTGTATTCT
ACGATTTTCGGAATAATAGCTTACTTCACTGCAGGACTAACAGCTTTTTATATGTTTCGAGTATATTTACTCACCTTTGA
TGGATATCTGCGTATTCATTTTCAAGATTACAGTAATAGTCAAACTTGTTCGTCTTATTCAATATTTTTTTGGGGTAAAA
CTAAATCGAACAGAATAAATACTAATACCAATTTACCTGTTTCAATAATT------AATAACAAAGTCTTCTTTTTTTCA
AAAAAAAATAATAAT------AGTCTAAGAAATAGAATATGCGACTTTATTTTTCATTTTGGA------AATAAGTATAC
TTCTATATATCCTCATGAATTGGATAATACTATGCTATTTCCTCTTCTTATATTAGTAATATTCACTATATTCATTGGAT
TTATAGGAGTTCACTTTGATGAAAGTGGAATCAATCCTGATGATGTATTATCAAAATGGTTAAGTTCATCAAAAACCCTT
TTGGTTGAAAATTCCAATTTGTGTTTAAATTCATAT---------GAATTTTTGCAAAATGCAATCATTTCAGTAAGTAT
AGCAACTTTTGGACTATGTATAGCATATATTTTCTATGGATCTGTTTATTCTTTTTTTCATAATTTCTATTTTTTTAATT
TATTTTTTAATTTTAAAAGAGATTTAAAAAGAACTTTTTTGGACCAAATGCAAAATGCAATATAT
>SC379_[organism=Scleria_paupercula]_[specimen-voucher=GENT:K._Bauters_2015-167]_Scleria_paupercula_voucher_GENT:K._Bauters_2015-167_NADH_dehydrogenase_subunit_5-like_(ndhF)_gene,_partial_sequence;_chloroplast
ATGGTAGCAGCGGGGATTTTTCTTATAGCTCGGTTGTTTCCTCTTTTCATAACTATACCTTATATAATGCATATTATTTC
TTTAATAGGTATAATAACTTTATTCTTAGGAGCTACTTTTGCTCTTGCTCAAAAAGATATTAAAAGAAGCTTAGCATATT
CTACAATGTCTCAATTGGGTTATATTATACTTGCTTTAGGTATAGGTTCATATCGAACTGCTTTATTTCATTTGATCACC
CATGCTTACTCTAAGGCTCTATTGTTTCTAGGATCTGGATCTATTATTCACTCAATCGAACCTCTTGTTGGATATTCGCC
AGATAAAAGTCAAAATATAGTCCTTATGGGTGGCTTAACTAAATATACTCCAATTACAAGAACTACCTTTTTATTGGGTA
CACTGTCTCTTTGTGGTATCCCACCTTTTGCCTGTTTCTGGTCTAAAGATGAAATTTTGAATGATAGTTGGTTGTATTCT
ACGATTTTCGGAATAATAGCTTACTTCACTGCAGGACTAACAGCTTTTTATATGTTTCGAGTATATTTACTCACCTTTGA
TGGATATCTGCGTATTCATTTTCAAGATTACAGTAATAGTAAAACTTGTTCGTCTTATTCAATATCCTTTTGGGGTAAAA
CTAAATCGAACAGAATAAATACTAATAGCAATTTACCTGTTTCAATAATT------AATAACAAAGTCTTCTTTTTTTCA
AAAAAAAATAATAAT------AGTCTAAGAAATAGAATATGCAACTTTATTTTTCATTTTGGA------AATAAATATAC
TTCTATATATCCTCATGAATTGGATAATACTATGCTATTTCCTCTTCTTATATTAGTAATATTCACTATATTCATCGGGT
TTATAGGAATTCACTTTGATGAAAGTGGAATAAATCCTGATGATGTATTATCAAAATGGTTAAGTTCATCAAAAACCCTT
TTGGTTGAAAATTCCAATTTTTGTTTTAATTCATAT---------GAATTTTTGCAAAATGCAATCATTTCAGTAAGTAT
AGCAACTTTTGGACTATGTATAGCATATATTTTCTATGGATCTGTTTATTGTTTTTTTCATAATTTCTATTTTTTTAATT
CATTTTTTAATTTTAAAAGAGATTTAAAAAGAACTTTTTTGGACCAAATGCAAAATGCAATATAT
>SC381_[organism=Scleria_bequaertii]_[specimen-voucher=GENT:K._Bauters_2015-171]_Scleria_bequaertii_voucher_GENT:K._Bauters_2015-171_NADH_dehydrogenase_subunit_5-like_(ndhF)_gene,_partial_sequence;_chloroplast
ATGGTAGCAGCAGGTATTTTTCTTATAGCTCGATTGTTTCCTCTTTTCATAACTATACCTTATATAATGCATATTATTTC
TTTAATAGGTATAATAACTTTATTCTTAGGAGCTACTTTTGCTCTTGCTCAAAAAGATATTAAAAGAAGCTTAGCATATT
CTACAATGTCTCAATTGGGTTATATTATACTCGCTTTAGGTATAGGTTCATATCGAACTGCTTTATTTCATTTGATCACC
CATGCTTATTCTAAGGCTCTATTGTTTTTAGGATCTGGATCTATTATTCACTCAATCGAACCTCTTGTTGGATATTCGCC
AGATAAAAGTCAAAATATAGTCCTTATGGGTGGTTTAACTAAATATACTCCAATTACAAGAACTACCTTTTTATTGGGTA
CACTGTCTCTTTGTGGTATCCCACCTTTTGCCTGTTTCTGGTCTAAAGATGAAATCTTAAATGATAGTTGGTTGTATTCT
ACGATTTTCGGAATAATAGCTTACTTCACTGCAGGACTAACAGCTTTTTATATGTTTCGAGTATATTTACTCACCTTTGA
TGGATATCTGCGTATTCATTTTCAAGATTACAGTAATACTCAAATTTGTTCGTCTTATTCAATATCTTTTTGGGGTAAAA
CTAAATCGAACAGAATAAATACTAATACCAATTTACCTGTTTCAATAATT------AATAACAAAGTCTTCTTTTTTTCA
AAAAAAAATAATAAT------AGTCTAAGAAATAGAATATGCGACTTTATTTTTCATTTTGGA------AATAAGTATAC
TTCTATATATCCTCATGAATTGGATAATACTATGCTATTTCCTCTTCTTATATTAGTAATATTCACTATATTTATCGGGT
TTATAGGAATTCACTTTGATGAAAGTGGAATAAATCCTGATGATGTATTATCAAAATGGTTAAGTTCATCAAAAACCCTT
TTAGTTGAAAATTCCAATTTTTTTTTAAATTCATAT---------GAATTTTTGCAAAATGCAATCATTTCACTAAGTAT
AGCAACTTTTGGACTATGTATAGCATATATTTTCTATGGATCTGTTTATTCTTTTTTTCATAATTTCTATTTTTTTAATT
TATTTTTTAATTTTAAAAGAGATTTAAAAAGAACTTTTTTGGACCAAATCCAAAATGCAATATAT
>SC382_[organism=Scleria_paupercula]_[specimen-voucher=GENT:K._Bauters_2015-172]_Scleria_paupercula_voucher_GENT:K._Bauters_2015-172_NADH_dehydrogenase_subunit_5-like_(ndhF)_gene,_partial_sequence;_chloroplast
ATGGTAGCAGCGGGGATTTTTCTTATAGCTCGGTTGTTTCCTCTTTTCATAACTATACCTTATATAATGCATATTATTTC
TTTAATAGGTATAATAACTTTATTCTTAGGAGCTACTTTTGCTCTTGCTCAAAAAGATATTAAAAGAAGCTTAGCATATT
CTACAATGTCTCAATTGGGTTATATTATACTTGCTTTAGGTATAGGTTCATATCGAACTGCTTTATTTCATTTGATCACC
CATGCTTACTCTAAGGCTCTATTGTTTCTAGGATCTGGATCTATTATTCACTCAATCGAACCTCTTGTTGGATATTCGCC
AGATAAAAGTCAAAATATAGTCCTTATGGGTGGCTTAACTAAATATACTCCAATTACAAGAACTACCTTTTTATTGGGTA
CACTGTCTCTTTGTGGTATCCCACCTTTTGCCTGTTTCTGGTCTAAAGATGAAATTTTGAATGATAGTTGGTTGTATTCT
ACGATTTTCGGAATAATAGCTTACTTCACTGCAGGACTAACAGCTTTTTATATGTTTCGAGTATATTTACTCACCTTTGA
TGGATATCTGCGTATTCATTTTCAAGATTACAGTAATAGTAAAACTTGTTCGTCTTATTCAATATCCTTTTGGGGTAAAA
CTAAATCGAACAGAATAAATACTAATAGCAATTTACCTGTTTCAATAATT------AATAACAAAGTCTTCTTTTTTTCA
AAAAAAAATAATAAT------AGTCTAAGAAATAGAATATGCAACTTTATTTTTCATTTTGGA------AATAAATATAC
TTCTATATATCCTCATGAATTGGATAATACTATGCTATTTCCTCTTCTTATATTAGTAATATTCACTATATTCATCGGGT
TTATAGGAATTCACTTTGATGAAAGTGGAATAAATCCTGATGATGTATTATCAAAATGGTTAAGTTCATCAAAAACCCTT
TTGGTTGAAAATTCCAATTTTTGTTTTAATTCATAT---------GAATTTTTGCAAAATGCAATCATTTCAGTAAGTAT
AGCAACTTTTGGACTATGTATAGCATATATTTTCTATGGATCTGTTTATTGTTTTTTTCATAATTTCTATTTTTTTAATT
CATTTTTTAATTTTAAAAGAGATTTAAAAAGAACTTTTTTGGACCAAATGCAAAATGCAATATAT
>SC384_[organism=Scleria_dregeana]_[specimen-voucher=GENT:K._Bauters_2015-184]_Scleria_dregeana_voucher_GENT:K._Bauters_2015-184_NADH_dehydrogenase_subunit_5-like_(ndhF)_gene,_partial_sequence;_chloroplast
ATGGTAGCAGCGGGGATTTTTCTTATAGCTCGGCTGTTTCCTCTTTTCATAACTATACCTTATATAATGCATATTATTTC
TTTAATAGGTATAATAACTTTATTCTTAGGAGCTACTTTTGCTCTTGCTCAAAAAGATATTAAAAGAAGCTTAGCATATT
CTACAATGTCTCAATTGGGTTATATTATACTTGCTTTAGGTATAGGTTCATATCGAACTGCTTTATTTCATTTGATCACC
CATGCTTACTCTAAGGCTCTATTGTTTCTAGGATCTGGATCTATTATTCACTCAATCGAACCTCTTGTTGGATATTCGCC
AGATAAAAGTCAAAATATAGTCCTTATGGGTGGCTTAACTAAATATACTCCAATTACAAGAACTACCTTTTTATTGGGTA
CACTATCTCTTTGTGGTATCCCACCTTTTGCCTGTTTCTGGTCTAAAGATGAAATTTTGAATGATAGTTGGTTGTATTCT
ACGATTTTCGGAATAATAGCTTACTTCACTGCAGGACTAACAGCTTTTTATATGTTTCGAGTATATTTACTCACCTTTGA
TGGATATCTGCGTATTCATTTTCAAGATTACAGTAATAGTAAAACTTGTTCGTCTTATTCAATATCCTTTTGGGGTAAAA
CTAAATCGAACAGAATAAATACTAATAGCAATTTACCTGTTTCAATAATT------AATAACAAAGTCTTCTTTTTTTCA
AAAAAAAATAATAAT------AGTTTAAGAAATAGAATATGCAACTTTATTTTTCATTTTGGA------AATAAATATAC
TTCTATATATCCTCATGAATTGGATAATACTATGCTATTTCCTCTTCTTATATTAGTAATATTCACTATATTCATCGGGT
TTATAGGAATTCACTTTGATGAAAGTGGAATAAATCCTGATGATGTATTATCAAAATGGTTAAGTTCATCAAAAACCCTT
TTGGTTGAAAATTCCAATTTTTGTTTTAATTCATAT---------GAATTTTTGCAAAATGCAATCATTTCAGTAAGTAT
AGCAACTTTTGGACTATGTATAGCATATATTTTCTATGGATCTGTTTATTGTTTTTTTCATAATTTCTATTTTTTTAATT
CATTTTTTAATTTTAAAAGAGATTTAAAAAGAACTTTTTTGGACCAAATGCAAAATGCAGTATAT
>SC386_[organism=Scleria_pooides]_[specimen-voucher=GENT:K._Bauters_2015-189]_Scleria_pooides_voucher_GENT:K._Bauters_2015-189_NADH_dehydrogenase_subunit_5-like_(ndhF)_gene,_partial_sequence;_chloroplast
ATGGTAGCAGCGGGGATTTTTCTTATAGCTCGGTTGTTTCCTCTTTTCATAACTATACCTTATATAATGCATATTATTTC
TTTAATAGGTATAATAACTTTATTCTTAGGAGCTACTTTTGCTCTTGCTCAAAAAGATATTAAAAGAAGCTTAGCATATT
CTACAATGTCTCAATTGGGTTATATTATACTTGCTTTAGGTATAGGTTCATATCGAACTGCTTTATTTCATTTGATCACC
CATGCTTACTCTAAGGCTCTATTGTTTCTAGGATCTGGATCTATTATTCACTCAATCGAACCTCTTGTTGGATATTCGCC
AGATAAAAGTCAAAATATAGTCCTTATGGGTGGCTTAACTAAATATACTCCAATTACAAGAACTACCTTTTTATTGGGTA
CACTGTCTCTTTGTGGTATCCCACCTTTTGCCTGTTTCTGGTCTAAAGATGAAATTTTGAATGATAGTTGGTTGTATTCT
ACGATTTTCGGAATAATAGCTTACTTCACTGCAGGACTAACAGCTTTTTATATGTTTCGAGTATATTTACTCACCTTTGA
TGGATATCTGCGTATTCATTTTCAAGATTACAGTAATAGTAAAACTTGTTCGTCTTATTCAATATCCTTTTGGGGTAAAA
CTAAATTGAACAGAATAAATACTAATAGCAATTTACCTGTTTCAATAATT------AATAACAAAGTCTTCTTTTTTTCA
AAAAAAAATAATAAT------AGTCTAAGAAATAGAATATGCAACTTTATTTTTCATTTTGGA------AATAAATATAC
TTCTATATATCCTCATGAATTGGATAATACTATGCTATTTCCTCTTCTTATATTAGTAATATTCACTATATTCATCGGGT
TTATAGGAATTCACTTTGATGAAAGTGGAATAAATCCTGATGATGTATTATCAAAATGGTTAAGTTCATCAAAAACCCTT
TTGGTTGAAAATTCCAATTTTGGTTTTAATTCATAT---------GAATTTTTGCAAAATGCAATCATTTCAGTAAGTAT
AGCAACTTTTGGACTATGTATAGCATATATTTTCTATGGATCTGTTTATTGTTTTTTTCATAATTTCTATTTTTTTAATT
CATTTTTTAATTTTAAAAGAGATTTAAAAAGAACTTTTTTGGACCAAATGCAAAATGCAATATAT
>SC387_[organism=Scleria_paupercula]_[specimen-voucher=GENT:K._Bauters_2015-195]_Scleria_paupercula_voucher_GENT:K._Bauters_2015-195_NADH_dehydrogenase_subunit_5-like_(ndhF)_gene,_partial_sequence;_chloroplast
ATGGTAGCAGCGGGGATTTTTCTTATAGCTCGGTTGTTTCCTCTTTTCATAACTATACCTTATATAATGCATATTATTTC
TTTAATAGGTATAATAACTTTATTCTTAGGAGCTACTTTTGCTCTTGCTCAAAAAGATATTAAAAGAAGCTTAGCATATT
CTACAATGTCTCAATTGGGTTATATTATACTTGCTTTAGGTATAGGTTCATATCGAACTGCTTTATTTCATTTGATCACC
CATGCTTACTCTAAGGCTCTATTGTTTCTAGGATCTGGATCTATTATTCACTCAATCGAACCTCTTGTTGGATATTCGCC
AGATAAAAGTCAAAATATAGTCCTTATGGGTGGCTTAACTAAATATACTCCAATTACAAGAACTACCTTTTTATTGGGTA
CACTGTCTCTTTGTGGTATCCCACCTTTTGCCTGTTTCTGGTCTAAAGATGAAATTTTGAATGATAGTTGGTTGTATTCT
ACGATTTTCGGAATAATAGCTTACTTCACTGCAGGACTAACAGCTTTTTATATGTTTCGAGTATATTTACTCACCTTTGA
TGGATATCTGCGTATTCATTTTCAAGATTACAGTAATAGTAAAACTTGTTCGTCTTATTCAATATCCTTTTGGGGTAAAA
CTAAATCGAACAGAATAAATACTAATAGCAATTTACCTGTTTCAATAATT------AATAACAAAGTCTTCTTTTTTTCA
AAAAAAAATAATAAT------AGTCTAAGAAATAGAATATGCAACTTTATTTTTCATTTTGGA------AATAAATATAC
TTCTATATATCCTCATGAATTGGATAATACTATGCTATTTCCTCTTCTTATATTAGTAATATTCACTATATTCATCGGGT
TTATAGGAATTCACTTTGATGAAAGTGGAATAAATCCTGATGATGTATTATCAAAATGGTTAAGTTCATCAAAAACCCTT
TTGGTTGAAAATTCCAATTTTTGTTTTAATTCATAT---------GAATTTTTGCAAAATGCAATCATTTCAGTAAGTAT
AGCAACTTTTGGACTATGTATAGCATATATTTTCTATGGATCTGTTTATTGTTTTTTTCATAATTTCTATTTTTTTAATT
CATTTTTTAATTTTAAAAGAGATTTAAAAAGAACTTTTTTGGACCAAATGCAAAATGCAATATAT
>SC433_[organism=Scleria_XXX]_[specimen-voucher=GENT:M._Richards_18887]_Scleria_XXX_voucher_GENT:M._Richards_18887_NADH_dehydrogenase_subunit_5-like_(ndhF)_gene,_partial_sequence;_chloroplast
ATGGTAGCAGCGGGTATTTTTCTTATAGCTCGGTTGTTTCCTCTTTTCATAACTATACCTTATATAATGCATATTATTTC
TTTAATAGGTATAATAACTTTATTCTTAGGAGCTACTTTTGCTCTTGCTCAAAAAGATATTAAAAGAAGCTTAGCATATT
CTACAATGTCTCAATTGGGTTATATTATACTTGCTTTAGGTATAGGTTCATATCGAACTGCTTTATTTCATTTGATCACC
CATGCTTACTCTAAGGCTCTATTGTTTCTAGGATCTGGATCTATTATTCACTCAATCGAACCTCTTGTTGGATATTCGCC
AGATAAAAGTCAAAATATAGTCCTTATGGGTGGCTTAACTAAATATACTCCAATTACAAGAACTACCTTTTTATTGGGTA
CACTCTCTCTTTGTGGTATCCCACCTTTTGCCTGTTTCTGGTCTAAAGATGAAATCTTGAATGATAGTTGGTTGTATTCT
ACGATTTTCGGAATAATAGCTTACTTCACCGCAGGACTAACAGCTTTTTATATGTTTCGAGTATATTTACTCACCTTTGA
TGGATATCCGCGTATTCATTTTCAAGATTACAGTAATACTCAAACTTGTTCGTCTTATTCAATATCTTTTTGGGGTAAAA
CTAAATCGAACAGAATAAATACTAATACCAATTTACCTGTTTCAATAATT------AATAAAAAAGTCTTCTTTTTTTCA
AAAAAAAATAAT------------------AATAGAATATGCGACTTTGTTTTTCATTTTGGA------AATAAGTATAC
TTCTATATATCCTCATGAATTGGATAATACTATGCTATTTCCTCTTCTTATATTAGTAATATTCACTATATTCATCGGGT
TTATAGGAATTCACTTTGATGAAAGTGGAATAAATCCTGATGATGTATTATCAAAATGGTTAAGTTCATCAAAAACCCTT
TTGGTTGAAAATTCCAATTTTTGTTTAAATTCATAT---------GAATTTTTGCAAAATGCAATCATTTCAGTAAGTAT
AGCAACTTTTGGACTATGTATAGCATATATTTTCTATGGATCTGTTTATTCTTTTTTTCATAATTTCTATTTTTTTAATT
TATTTTTTAATTTTAAAAGAGATTTAAAAAGAACTTTTTTGGACCAAACACAAAATGCAATATAT
>SC434_[organism=Scleria_vesey-fitzgeraldii]_[specimen-voucher=GENT:E.A._Robinson_5513]_Scleria_vesey-fitzgeraldii_voucher_GENT:E.A._Robinson_5513_NADH_dehydrogenase_subunit_5-like_(ndhF)_gene,_partial_sequence;_chloroplast
ATGGTAGCAGCGGGGATTTTTCTTATAGCTCGGTTGTTTCCTCTTTTCATAACTATACCTTATATAATGCATATTATTTC
TTTAATAGGTATAATAACTTTATTCTTAGGAGCTACTTTTGCTCTTGCTCAAAAAGATATTAAAAGAAGCTTAGCATATT
CTACAATGTCTCAATTGGGTTATATTATACTTGCTTTAGGTATAGGTTCATATCGAACTGCTTTATTTCATTTGATCACC
CATGCTTACTCTAAGGCTCTATTGTTTTTAGGATCTGGATCTATTATTCACTCAATGGAACCTCTTGTTGGATATTCGCC
AGATAAAAATCAAAATATAGTCCTTATGGGTGGTTTAACTAAATATACTCCAATTACAAGAACTACCTTTTTATTGGGTA
CACTGTCTCTTTGTGGTATCCCACCTTTTGCCTGTTTCTGGTCTAAAGATGAAATTTTGAATGATAGTTGGTTGTATTCT
ACGATTTTCGGAATAATAGCTTACTTCACTGCAGGACTAACAGCTTTTTATATGTTTCGAGTATATTTACTCACCTTTGA
TGGATATCTGCGTATTCATTTTCAAGATTACAGTAATAGTAAAACTTGTTCGTCTTATTCAATATCTTTTTGGGGTAAAA
CAAAATCAAACAGAATAAATACTAATACTAATTTACCTGTTTCAATAGTT------AATAACAAAGTCTTCTTTTTTTCA
AAAAAAAATAATAAT------AGTCTAAGAAATAGAATATGCAACTTTATTTTTCATTTTGGA------AATAAGTATAC
TTCTATATATCCTCATGAATTGGACAATACTATGCTATTTCCTCTTCTTATATTAGTAATATTCACTATATTCATCGGGT
TTATAGGAATTCACTTTGATGAAAGTGGAATAAATCCTGATGATCTATTATCAAAATGGTTAAGTTCATCAAAAACCCTT
TTGGTTGAAAATTCCAATTTTTGTTTAAATTCATAT---------GAATTTTTGCAAAATGCAATCATTTCAATAAGTAT
AGCAACTTTTGGACTATGTATAGCATATATTTTCTATGGATCTGTTTATTCTTTTTTTCATAATTTCTATTTTTTTAATT
CATTTTTTAATTTTAAAAGAGATTTAAAAAGAACTTTTTTGGACCAAATGCAAAATGCAATATAT
>SC435_[organism=Scleria_XXX]_[specimen-voucher=MO:Ngok_Banak_1736]_Scleria_XXX_voucher_MO:Ngok_Banak_1736_NADH_dehydrogenase_subunit_5-like_(ndhF)_gene,_partial_sequence;_chloroplast
ATGGTAGCAGCAGGTATTTTTCTTATAGCTCGGTTGTTTCCTCTTTTCATAACTATACCTTATATAATGTATATTATTTC
TTTAATAGGTATAATAACTTTATTCTTAGGAGCTACTTTTGCTCTTGCTCAAAAAGATATTAAAAGAAGCTTAGCATATT
CTACAATGTCTCAATTGGGTTACATTATACTCGCTTTAGGTATAGGTTCATATCGAACTGCTTTATTTCATTTGATCACC
CATGCTTATTCTAAAGCTCTATTGTTTTTAGGATCTGGATCTATTATTCACTCAATCGAACCTCTTGTTGGATATTCGCC
AGATAAAAGTCAAAATATAGTCCTTATGGGTGGTTTAACTAAATATACTCCAATTACAAGAACTACCTTTTTATTGGGTA
CACTGTCTCTTTGTGGTATCCCACCTTTTGCCTGTTTCTGGTCTAAAGATGAAATTTTGAATGATAGTTGGTTGTATTCT
ACGATTTTCGGAATAATAGCTTACTTCACTGCRGGACTAACAGCTTTTTATATGTTTCGAGTATATTTACTCACCTTTGA
TGGATATCTGCGTATTCATTTTCAAGATTACAGTAATAGTCAAACTTGTTCCTCTTATTCAATATCTTTTTGGGGTAAAA
CTAAATCGAACAGAATAAATACTAATACCAATTTACCTGTTTCAATAATT------AATAACAAAGTCTTCTTTTTTTCA
AAAAAAAATAATAAT------AGTCTAAGAAATAGAATATGCGACTTTATTTTTCATTTTGGA------AATAAGTATAC
TTCTATATATCCTCATGAATTGGATAATACTATGCTATTTCCTCTTCTTATATTAGTAATATTCACTATATTCATCGGGT
TTATAGGAATTCACTTTGATGAAAGTGGAATAAATCCTGATAATGTATTATCAAAATGGTTAAGTTCATCAAAAACCCTT
TTGGTTGAAAATTCCAATTTTTGTTTAAATTCATAT---------GAATTTTTGCAAAATGCAATCATTTCAGTAAGTAT
AGCAACTTTTGGACTATGTATAGCATATATTTTCTATGGATCTGTTTATTCTTTTTTTCATAATTTCTATTTTTTTAATT
TATTTTTTAATTTTAAAAGAGATTTAAAAAGAACTTTTTTGGACAAAATGCAAAATGCAATATAT
>SC436_[organism=Scleria_XXX]_[specimen-voucher=MO:Adam_29622]_Scleria_XXX_voucher_MO:Adam_29622_NADH_dehydrogenase_subunit_5-like_(ndhF)_gene,_partial_sequence;_chloroplast
ATGGTAGCAGCGGGTATTTTTCTTATAGCTCGGTTGTTTCCTCTTTTCATAACTATACCTTATATAATGCATATTATTTC
TTTAATAGGTATAATAACTTTATTCTTAGGAGCTACTTTTGCTCTTGCTCAAAAAGATATTAAAAGAAGCTTAGCATATT
CTACAATGTCTCAATTGGGTTATATTATACTCGCTTTAGGTATAGGTTCATATCGAACTGCTTTATTTCATTTGATTACC
CATGCTTATTCTAAGGCTCTATTGTTTTTAGGATCTGGATCTATTATTCACTCAATCGAACCTCTTGTTGGATATTCGCC
AGATAAAAGTCAAAATATAGTCCTTATGGGTGGTTTAACTAAATATACTCCAATTACAAGAACTACCTTTTTATTGGGTA
CACTGTCTCTTTGTGGTATTCCACCTTTTGCCTGTTTCTGGTCTAAAGATGAAATTTTGAATGATAGTTGGTTGTATTCT
ATGATTTTCGGAATAATAGCTTACTTCACTGCGGGACTANNNNNNNNNNNNNNNNNNNNNNNNNNNNNNNNNNNNNNNNN
NNNNNNNNNNNNNNNNNNNNNNNNNNNNNNNNNNNNNNNNNNNNNNNNNNNNNNNNNNNNNNNNNNNNNNNNNNNNNNNN
NNNNNNNNNNNNNNNNAAATACTAATACCAATTTACCTGTTTCAATAATT------AATAACAAAGTCTTCTTTTTTTCA
AAAAAAAATAATAAT------AGTCTAAGWAATAGAATATGCGACTTTATTTTTCATTTTGGAAATAAGAATAAGTATAC
TTCTATATATCCTCATGAATTGGATAATACTATGCTATTTCCTCTTCTTATATTAGTAATATTCACTATATTCATCGGGT
TTATAGGAATTCACTTTGATGAAAGTGGAATAAATCCTGATGATGTATTATCAAAATGGTTAAGTTCATCAAAAACCCTT
TTGGTTGAAAATTCCAATTTTTGTTTAAATTCATAT---------GAATTTTTGCAAAATGCAATCATTTCAGTAAGTAN
NNNNNNNNNNNNNNNNNNNNNNNNNNNNNNNNNNNNNNNNNNNNNNNNNNNNNNNNNNNNNNNNNNNNNNNNNNNNNNNN
NNNNNNNNNNNNNNNNNNNNNNNNNNNNNNNNNNNNNNNNNNNNNNNNNNNNNNNNNNNNNNNNN
>SC437_[organism=Scleria_angustifolia]_[specimen-voucher=GENT:E.A._Robinson_6623]_Scleria_angustifolia_voucher_GENT:E.A._Robinson_6623_NADH_dehydrogenase_subunit_5-like_(ndhF)_gene,_partial_sequence;_chloroplast
ATGGTAGCAGCGGGGATTTTTCTTATAGCTCGGTTGTTTCCTCTTTTCATAACTATACCTTATATAATGCATATTATTTC
TTTAATAGGTATAATAACTTTATTCTTAGGAGCTACTTTTGCTCTTGCTCAAAAAGATATTAAAAGAAGCTTAGCATATT
CTACAATGTCTCAATTGGGTTATATTATACTTGCTTTAGGTATAGGTTCATATCGAACTGCTTTATTTCATTTGATCACC
CATGCTTACTCTAAGGCTCTATTGTTTCTAGGATCTGGATCTATTATTCACTCAATCGAACCTCTTGTTGGATATTCGCC
AGATAAAAGTCAAAATATAGTCCTTATGGGTGGCTTAACTAAATATACTCCAATTACAAGAACTACCTTTTTATTGGGTA
CACTGTCTCTTTGTGGTATCCCACCTTTTGCCTGTTTCTGGTCTAAAGATGAAATTTTGAATGATAGTTGGTTGTATTCT
ACGATTTTCGGAATAATAGCTTACTTCACTGCAGGACTAACAGCTTTTTATATGTTTCGAGTATATTTACTCACCTTTGA
TGGATATCTGCGTATTCATTTTCAAGATTACAGTAATAGTAAAACTTGTTCGTCTTATTCAATATCCTTTTGGGGTAAAA
CTAAATCGAACAGAATAAATACTAATAGCAATTTACCTGTTTCAATAATT------AATAACAAAGTCTTCTTTTTTTCA
AAAAAAAATAATAAT------AGTCTAAGAAATAGAATATGCAACTTTATTTCTCATTTTGGA------AATAAATATAC
TTCTATATATCCTCATGAATTGGATAATACTATGCTATTTCCTCTTCTTATATTAGTAATATTCACTATATTCATCGGGT
TTATAGGAATTCACTTTGATGAAAGTGGAATAAATCCTGATGATGTATTATCAAAATGGTTAAGTTCATCAAAAACCCTT
TTGGTTGAAAATTCCAATTTTTGTTTTAATTCATAT---------GAATTTTTGCAAAATGCAATCATTTCAGTAAGTAT
AGCAACTTTTGGACTATGTATAGCATATATTTTCTATGGATCTGTTTATTGTTTTTTTCATAATTTCTATTTTTTTAATT
CATTTTTTAATTTTAAAAGAGATTTAAAAAGAACTTTTTTGGACCAAATGCAAAATGCAATATAT
>SC438_[organism=Scleria_bulbifera]_[specimen-voucher=GENT:M._Richards_16893]_Scleria_bulbifera_voucher_GENT:M._Richards_16893_NADH_dehydrogenase_subunit_5-like_(ndhF)_gene,_partial_sequence;_chloroplast
ATGGTAGCAGCGGGTATTTTTCTTATAGCTCGGTTGTTTCCTCTTTTCATAACTATACCTTATATAATGCATATTATTTC
TTTAATAGGTATAATAACTTTATTCTTAGGAGCTACTTTTGCTCTTGCTCAAAAAGATATTAAAAGAAGCTTAGCATATT
CTACAATGTCTCAATTAGGTTATATTATACTCACTTTAGGTATAGGTTCATATCGAACTGCTTTATTTCATTTGATCACC
CATGCTTATTCTAAGGCTCTATTGTTTTTAGGATCTGGATCGATTATTCACTCAATCGAACCTCTTGTTGGATATTCGCC
AAATAAAAGTCAAAATATAGTCCTTATGGGTGGTTTAACTAAGTATACTCCAATTACAAGAACTACCTTTTTATTTGGTA
CACTGTCTCTTTGTGGTATCCCACCTTTTGCCTGTTTCTGGTCTAAAGATGAAATTTTGAATGATAGTTGGTTGTATTCT
ACGATTTTCGGAATAATAGCTTACTTCACTGCAGGACTAACAGCTTTTTATATGTTTCGAGTATATTTACTCACCTTTGA
TGGATATCTGCGTATTCATTTTCAAGATTACAGTAATAGTCAAACTTGTTCGTCTTATTCAATATTTTTTTGGGGTAAAA
CTAAATCGAACAGAATAAATACTAATACCAATTTACCTGTTTCAATAATT------AATAACAAAGTCTTCTTTTTTTCA
AAAAAAAATAATAAT------AGTCTAAGAAATAGAATATGCGACTTTATTTTTCATTTTGGA------AATAAGTATAC
TTCTATATATCCTCATGAATTGGATAATACTATGCTATTTCCTCTTCTTATATTAGTAATATTCACTATATTCATTGGAT
TTATAGGAGTTCACTTTGATGAAAGTGGAATCAATCCTGATGATGTATTATCAAAATGGTTAAGTTCATCAAAAACCCTT
TTGGTTGAAAATTCCAATTTGTGTTTAAATTCATAT---------GAATTTTTGCAAAATGCAATCATTTCAGTAAGTAT
AGCAACTTTTGGACTATGTATAGCATATATTTTCTATGGATCTGTTTATTCTTTTTTTCATAATTTCTATTTTTTTAATT
TATTTTTTAATTTTAAAAGAGATTTAAAAAGAACTTTTTTGGACCAAATGCAAAATGCAATATAT
>SC439_[organism=Scleria_hispidula]_[specimen-voucher=GENT:E.A._Robinson_6535]_Scleria_hispidula_voucher_GENT:E.A._Robinson_6535_NADH_dehydrogenase_subunit_5-like_(ndhF)_gene,_partial_sequence;_chloroplast
ATGGTAGCAGCGGGGATTTTTCTTATAGCTCGGTTGTTTCCTCTTTTCATAACTATACCTTATATAATGCATATTATTTC
TTTAATAGGTATAATAACTTTATTCTTAGGAGCTACTTTTGCTCTTGCTCAAAAAGATATTAAAAGAAGCTTAGCATATT
CTACAATGTCTCAATTGGGTTATATTATACTTGCTTTAGGTATAGGTTCATATCGAACTGCTTTATTTCATTTGATCACC
CATGCTTACTCTAAGGCTCTATTGTTTCTAGGATCTGGATCTATTATTCACTCAATCGAACCTCTTGTTGGATATTCGCC
AGATAAAAGTCAAAATATAGTCCTTATGGGTGGCTTAACTAAATATACTCCAATTACAAGAACTACCTTTTTATTGGGTA
CACTGTCTCTCTGTGGTATCCCACCTTTTGCCTGTTTCTGGTCTAAAGATGAAATTTTGAATGATAGTTGGTTGTATTCT
ACGATTTTCGGAATAATAGCTTACTTCACTGCAGGACTAACAGCTTTTTATATGTTTCGAGTATATTTACTCACCTTTGA
TGGATATCTGCGTATTCATTTTCAAGATTACAGTAATAGTAAAACTTGTTCGTCTTATTCAATATCCTTTTGGGGTAAAA
CTAAATTGAACAGAATAAATACTAATAGCAATTTACCTGTTTCAATAATT------AATAACAAAGTCTTCTTTTTTTCA
AAAAAAAATAATAAT------AGTTTAAGAAATAGAATATGCAACTTTATTTTTCATTTTGGA------AATAAATATAC
TTCTATATATCCTCATGAATTGGATAATACTATGCTATTTCCTCTTCTTATATTAGTAATATTCACTATATTCATCGGGT
TTATAGGAATTCACTTTGATGAAAGTGGAATAAATCCTGATGATGTATTATCAAAATGGTTAAGTTCATCAAAAACCCTT
TTGGTTGAAAATTCCAATTTTTGTTTTAATTCATAT---------GAATTTTTGCAAAATGCAATCATTTCAGTAAGTAT
AGCAACTTTTGGACTATGTATAGCATATATTTTCTATGGATCTGTTTATTGTTTTTTTCATAATTTCTATTTTTTTAATT
CATTTTTTAATTTTAAAAGAGATTTAAAAAGAACTTTTTTGGACCAAATGCAAAATGCAATATAT
>SC440_[organism=Scleria_hispidula]_[specimen-voucher=GENT:E.A._Robinson_6454]_Scleria_hispidula_voucher_GENT:E.A._Robinson_6454_NADH_dehydrogenase_subunit_5-like_(ndhF)_gene,_partial_sequence;_chloroplast
ATGGTAGCAGCGGGGATTTTTCTTATAGCTCGGTTGTTTCCTCTTTTCATAACTATACCTTATATAATGCATATTATTTC
TTTAATAGGTATAATAACTTTATTCTTAGGAGCTACTTTTGCTCTTGCTCAAAAAGATATTAAAAGAAGCTTAGCATATT
CTACAATGTCTCAATTGGGTTATATTATACTTGCTTTAGGTATAGGTTCATATCGAACTGCTTTATTTCATTTGATCACC
CATGCTTACTCTAAGGCTCTATTGTTTCTAGGATCTGGATCTATTATTCACTCAATCGAACCTCTTGTTGGATATTCGCC
AGATAAAAGTCAAAATATAGTCCTTATGGGTGGCTTAACTAAATATACTCCAATTACAAGAACTACCTTTTTATTGGGTA
CACTGTCTCTCTGTGGTATCCCACCTTTTGCCTGTTTCTGGTCTAAAGATGAAATTTTGAATGATAGTTGGTTGTATTCT
ACGATTTTCGGAATAATAGCTTACTTCACTGCAGGACTAACAGCTTTTTATATGTTTCGAGTATATTTACTCACCTTTGA
TGGATATCTGCGTATTCATTTTCAAGATTACAGTAATAGTAAAACTTGTTCGTCTTATTCAATATCCTTTTGGGGTAAAA
CTAAATTGAACAGAATAAATACTAATAGCAATTTACCTGTTTCAATAATT------AATAACAAAGTCTTCTTTTTTTCA
AAAAAAAATAATAAT------AGTTTAAGAAATAGAATATGCAACTTTATTTTTCATTTTGGA------AATAAATATAC
TTCTATATATCCTCATGAATTGGATAATACTATGCTATTTCCTCTTCTTATATTAGTAATATTCACTATATTCATCGGGT
TTATAGGAATTCACTTTGATGAAAGTGGAATAAATCCTGATGATGTATTATCAAAATGGTTAAGTTCATCAAAAACCCTT
TTGGTTGAAAATTCCAATTTTTGTTTTAATTCATAT---------GAATTTTTGCAAAATGCAATCATTTCAGTAAGTAT
AGCAACTTTTGGACTATGTATAGCATATATTTTCTATGGATCTGTTTATTGTTTTTTTCATAATTTCTATTTTTTTAATT
CATTTTTTAATTTTAAAAGAGATTTAAAAAGAACTTTTTTGGACCAAATGCAAAATGCAATATAT
>SC441_[organism=Scleria_bequaertii]_[specimen-voucher=GENT:E.A._Robinson_5537]_Scleria_bequaertii_voucher_GENT:E.A._Robinson_5537_NADH_dehydrogenase_subunit_5-like_(ndhF)_gene,_partial_sequence;_chloroplast
ATGGTAGCAGCAGGTATTTTTCTTATAGCTCGATTGTTTCCTCTTTTCATAACTATACCTTATATAATGCATATTATTTC
TTTAATAGGTATAATAACTTTATTCTTAGGAGCTACTTTTGCTCTTGCTCAAAAAGATATTAAAAGAAGCTTAGCATATT
CTACAATGTCTCAATTGGGTTATATTATACTCGCTTTAGGTATAGGTTCATATCGAACTGCTTTATTTCATTTGATCACC
CATGCTTATTCTAAGGCTCTATTGTTTTTAGGATCTGGATCTATTATTCACTCAATCGAACCTCTTGTTGGATATTCGCC
AGATAAAAGTCAAAATATAGTCCTTATGGGTGGTTTAACTAAATATACTCCAATTACAAGAACTACCTTTTTATTGGGTA
CACTGTCTCTTTGTGGTATCCCACCTTTTGCCTGTTTCTGGTCTAAAGATGAAATCTTAAATGATAGTTGGTTGTATTCT
ACGATTTTCGGAATAATAGCTTACTTCACTGCAGGACTAACAGCTTTTTATATGTTTCGAGTATATTTACTCACCTTTGA
TGGATATCTGCGTATTCATTTTCAAGATTACAGTAATACTCAAATTTGTTCGTCTTATTCAATATCTTTTTGGGGTAAAA
CTAAATCGAACAGAATAAATACTAATACCAATTTACCTGTTTCAATAATT------AATAACAAAGTCTTCTTTTTTTCA
AAAAAAAATAATAAT------AGTCTAAGAAATAGAATATGCGACTTTATTTTTCATTTTGGA------AATAAGTATAC
TTCTATATATCCTCATGAATTGGATAATACTATGCTATTTCCTCTTCTTATATTAGTAATATTCACTATATTTATCGGGT
TTATAGGAATTCACTTTGATGAAAGTGGAATAAATCCTGATGATGTATTATCAAAATGGTTAAGTTCATCAAAAACCCTT
TTAGTTGAAAATTCCAATTTTTTTTTAAATTCATAT---------GAATTTTTGCAAAATGCAATCATTTCACTAAGTAT
AGCAACTTTTGGACTATGTATAGCATATATTTTCTATGGATCTGTTTATTCTTTTTTTCATAATTTCTATTTTTTTAATT
TATTTTTTAATTTTAAAAGAGATTTAAAAAGAACTTTTTTGGACCAAATCCAAAATGCAATATAT
>SC442_[organism=Scleria_welwitschii]_[specimen-voucher=GENT:E.A._Robinson_5714]_Scleria_welwitschii_voucher_GENT:E.A._Robinson_5714_NADH_dehydrogenase_subunit_5-like_(ndhF)_gene,_partial_sequence;_chloroplast
ATGGTAGCAGCGGGTATTTTTCTTATAGCTCGGTTGTTTCCTCTTTTCATAACTATACCTTATATAATGCATATTATTTC
TTTAATAGGTATAATAACTTTATTCTTAGGAGCTACTTTTGCTCTTGCTCAAAAAGATATTAAAAGAAGCTTAGCATATT
CTACAATGTCTCAATTGGGTTATATTATACTCGCTTTAGGTATAGGTTCATATCGAACTGCTTTATTTCATTTGATCACC
CATGCTTATTCTAAAGCTCTATTGTTTTTAGGATCTGGATCTATTATTCACTCAATCGAACCTCTTGTTGGATATTCGCC
AGATAAAAGTCAAAATATAGTCCTTATGGGTGGTTTAACTAAATATACTCCAATTACAAGAACTATATTTTTATTGGGTA
CACTATCTCTTTGTGGTATCCCACCTTTTGCGTGTTTCTGGTCTAAAGATGAAATTTTGAATGATAGTTGGTTGTATTCT
ACGATTTTAGGAATAATAGCTTACTTCACTGCAGGACTAACAGCTTTTTATATGTTTCGAGTATATTTACTCACCTTTGA
TGGATATCTGCGTATTCATTTTCAAGATTACAGTAATAGTCAAACTTGTTCGTCTTATTCAATATCTTTTTGGGGTAAGA
CTAAATTGAACAGAATAAATACTAATACCAATTTACCTTTTTCAATAATT------AATAACAAAGTCTTCTTTTTTTCA
AAAAAAAATAATAAT------AGTCTAAGAAATAGAATATGTGACTTTATTTTTCATTTTGGA------AATAAGTATAC
TTCTATATATCCTCATGAATTGGATAATACTATGCTATTTCCTCTTCTTATATTAGTAATATTCACTATATTCATCGGGT
TTATAGGAATTCACTTTGATAAAAGTGGAATAAATCCTGACGATGTATTATCAAAATGGTTAAGTTCATCAAAAACCCTT
TTGGTTGAAAATTCCAATTTTTGTTTAAATTCATAT---------GAATTTTTGCAAAATGCAATCATTTCAGTAAGTAT
AGCAACTTTCGGACTATGTATAGCATATATTTTCTATGGATCTGTTTATTCTTTTTTTCATAATTTCTATTTTTTTAATT
TATTTTTTAATTTTAAAAGAGATTTAAAAAGAACTTTTTTGGACCAAATGCAAAATGCAATATAT
>SC443_[organism=Scleria_angustifolia]_[specimen-voucher=NY:E.A._Robinson_4286]_Scleria_angustifolia_voucher_NY:E.A._Robinson_4286_NADH_dehydrogenase_subunit_5-like_(ndhF)_gene,_partial_sequence;_chloroplast
ATGGTAGCAGCGGGGATTTTTCTTATAGCTCGGTTGTTTCCTCTTTTCATAACTATACCTTATATAATGCATATTATTTC
TTTAATAGGTATAATAACTTTATTCTTAGGAGCTACTTTTGCTCTTGCTCAAAAAGATATTAAAAGAAGCTTAGCATATT
CTACAATGTCTCAATTGGGTTATATTATACTTGCTTTAGGTATAGGTTCATATCGAACTGCTTTATTTCATTTGATCACC
CATGCTTACTCTAAGGCTCTATTGTTTCTAGGATCTGGATCTATTATTCACTCAATCGAACCTCTTGTTGGATATTCGCC
AGATAAAAGTCAAAATATAGTCCTTATGGGTGGCTTAACTAAATATACTCCAATTACAAGAACTACCTTTTTATTGGGTA
CACTGTCTCTTTGTGGTATCCCACCTTTTGCCTGTTTCTGGTCTAAAGATGAAATTTTGAATGATAGTTGGTTGTATTCT
ACGATTTTCGGAATAATAGCTTACTTCACTGCAGGACTAACAGCTTTTTATATGTTTCGAGTATATTTACTCACCTTTGA
TGGATATCTGCGTATTCATTTTCAAGATTACAGTAATAGTAAAACTTGTTCGTCTTATTCAATATCCTTTTGGGGGAAAA
ATAAATCGAACAGAATAAATACTAATAGCAATTTACCTGTTTCAATAATT------AATAACAAAGTCTTCTTTTTTTCA
AAAAAAAATAATAAT------AGTCTAAGAAATAGAATATGCAACTTTATTTTTCATTTTGGA------AATAAATATAC
TTCTATATATCCTCATGAATTGGATAATACTATGCTATTTCCTCTTCTTATATTAGTAATATTCACTATATTCATCGGGT
TTATAGGAATTCACTTTGATGAAAGTGGAATAAATCCTGATGATGTATTATCAAAATGGTTAAGTTCATCAAAAACCCTT
TTGGTTGAAAATTCCAATTTTTGTTTTAATTCATAT---------GAATTTTTGCAAAATGCAATCATTTCAGTAAGTAT
AGCAACTTTTGGACTATGTATAGCATATATTTTCTATGGATCTGTTTATTGTTTTTTTCATAATTTCTATTTTTTTAATT
CATTTTTTAATTTTAAAAGAGATTTAAAAAGAACTTTTTTGGACCAAATGCAAAATGCA-TATAT
>SC444_[organism=Scleria_calcicola]_[specimen-voucher=NY:E.A._Robinson_4630]_Scleria_calcicola_voucher_NY:E.A._Robinson_4630_NADH_dehydrogenase_subunit_5-like_(ndhF)_gene,_partial_sequence;_chloroplast
ATGGTAGCAGCGGGGATTTTTCTTATAGCTCGGTTGTTTCCTCTTTTCATAACTATACCTTATATAATGCATATTATTTC
TTTAATAGGTATAATAACTTTATTCTTAGGAGCTACTTTTGCTCTTGCTCAAAAAGATATTAAAAGAAGCTTAGCATATT
CTACAATGTCTCAATTGGGTTATATTATACTTGCTTTAGGTATAGGTTCATATCGAACTGCTTTATTTCATTTGATCACC
CATGCTTACTCTAAGGCTCTATTGTTTCTAGGATCTGGATCTATTATTCACTCAATCGAACCTCTTGCTGGATATTCGCC
AGATAAAAGTCAAAATATAGTCCTTATGGGTGGCTTAACTAAATATACTCCAATTACAAGAACTACCTTTTTATTGGGTA
CACTGTCTCTTTGTGGTATCCCACCTTTTGCCTGTTTCTGGTCTAAAGATGAAATTTTGAATGATAGTTGGTTGTATTCT
ACGATTTTCGGAATAATAGCTTACTTCACTGCAGGACTAACAGCTTTTTATATGTTTCGAGTATATTTACTCACCTTTGA
TGGATATCTGCGTATTCATTTTCAAGATTACAGTAATAGTAAAACTTGTTCGTCTTATTCAATATCCTTTTGGGGTAAAA
CTAAATCGAACAGAATAAATACTAATAGCAATTTACCTGTTTCAATAATT------AATAATAAAGTCTTCTTTTTTTCA
AAAAAAAATAATAAT------AGTCTAAGAAATAGAATATGCAACTTTATTTTTCATTTTGGA------AATAAATATAC
TTCTATATATCCTCATGAATTGGATAATACTATGCTATTTCCTCTTCTTATATTAGTAATATTCACTATATTCATCGGGT
TTATAGGAATTCACTTTGATGAAAGTGGAATAAATCCTGATGATGTATTATCAAAATGGTTAAGTTCATCAAAAACCCTT
TTGGTTGAAAATTCCAATTTTTGTTTTAATTCATAT---------GAATTTTTGCAAAATGCAATCATTTCAGTAAGTAT
AGCAACTTTTGGACTATGTATAGCATATATTTTCTATGGATCTGTTTATTGTTTTTTTCATAATTTCTATTTTTTTAATT
CATTTTTTAATTTTAAAAGAGATTTAAAAAGAACTTTTTTGGACCAAATGCAAAATGCAATATAT
>SC445_[organism=Scleria_hirtella]_[specimen-voucher=GENT:Piepenbring_2625]_Scleria_hirtella_voucher_GENT:Piepenbring_2625_NADH_dehydrogenase_subunit_5-like_(ndhF)_gene,_partial_sequence;_chloroplast
ATGGTAGCAGCGGGGATTTTTCTTATAGCTCGGTTGTTTCCTCTTTTCATAACTATACCTTATATAATGCATATTATTTC
TTTAATAGGTATAATAACTTTATTCTTAGGAGCTACTTTTGCTCTTGCTCAAAAAGATATTAAAAGAAGCTTAGCATATT
CTACAATGTCTCAATTGGGTTATATTATACTTGCTTTAGGTATAGGTTCATATCGAACTGCTTTATTTCATTTGATCACC
CATGCTTATTCTAAGGCTCTATTGTTTTTAGGATCTGGATCTATTATTCACTCAATCGAACCTCTTGTTGGATATTCGCC
AGATAAAAGTCAAAATATAGTTCTTATGGGTGGTTTAACTAAATATACTCCAATTACAAGAACTACCTTTTTATTGGGTA
CACTGTCTCTTTGTGGTATCCCACCTTTTGCCTGTTTCTGGTCTAAAGATGAAATTTTGAATGATAGTTGGTTATATTCT
ACGATTTTCGGAATAGTAGCTTACTTCACTGCAGGACTAACAGCTTTTTATATGTTTCGAGTATATTTACTCACCTTTGA
TGGATATCTGCGTATTCATTTTCAAGATTACAGTAATAGTAAAACTTGTTCGTCTTATTCAATATCTTTTTGGGGTAAAA
CTAAATCGAACAGAATAAATACTAATACCAATTTACCTGTTTCAATAATT------AATAACAAAGTCTTCTTTTTTTCA
AAAAAAAATAATAAT------AGTCTAAGAAATAGAATATGCGACTTTATTTTTCATTTTGGA------AATAAGTATAC
TTCTATATATCCTCATGAATTGGATAATACTATGCTATTTCCTCTTCTTATATTAGTAATATTCACTCTATTCATCGGGT
TTATAGGAATTGACTTTGATGAAAGTGGAATAAATCCTCATGATATATTATCAAAATGGTTAAGTTCATCAAAAACCCTT
TTGGTTGAAAATTCCAATTTTTGTTTAAATTCATAT---------GAATTTTTCCAAAATGCAATCATTTCAGTAAGTAT
AGCAACTTTTGGACTATGTATAGCATATATTTTCTATGGATCTGTTTATTCTTTTTTTCATAATTTCTATTTTTTTAATT
CATTTTTTAATTTTAAAAGAGATTTAAAAAGAACTTTTTTGGACCAAACACAAAATGCAATATAT
>SC446_[organism=Scleria_laxiflora]_[specimen-voucher=MO:S._Bidgood_et_al._842]_Scleria_laxiflora_voucher_MO:S._Bidgood_et_al._842_NADH_dehydrogenase_subunit_5-like_(ndhF)_gene,_partial_sequence;_chloroplast
ATGGTAGCAGCGGGTATTTTTCTTATAGCTCGATTGTTTCCTCTTTTCATAACTATACCTTATATAATGCATATTATTTC
TTTAATAGGTATAATAACTTTATTCTTAGGAGCTACTTTTGCTCTTGCTCAAACAGATATTAAAAGAAGCTTAGCATATT
CTACAATGTCTCAATTAGGTTATATTATACTCGCTTTAGGTATAGGTTCATATCGAACTGCTTTATTTCATTTGATCACC
CATGCTTATTCTAAGGCTCTATTGTTTTTAGGATCTGGATCTATTATTCACTCAATCGAACCTCTTGTTGGATATTCGCC
AGATAAAAGTCAAAATATAGTCCTTATGGGTGGTTTAACTAAATATACTCCAATTACAAGAACTACCTTTTTATTGGGTA
CACTGTCTCTTTGTGGTATACCACCTTTTGCCTGTTTCTGGTCTAAAGATGAAATCTTGAATGATAGTTGGTTGTATTCT
ACGATTTTCGGAATAATAGCTTACTTCACTGCAGGACTAACAGCTTTTTATATGTTTCGAGTATATTTACTCACCTTTGA
TGGATATCTGCGTATTCATTTTAAAGATTACAGTAATAGTCAAACTTGTTCGTCTTATTCAATATCTTTTTGGGGTAAAA
CTAAATTGAACAGAATAAATACTAATACCAATTTACCTGTTTCAATAATT------AATAACAAAGTCTTCTTTTTTTCA
AAAAAAAATAATAAT------AGTCTAAGAAATAGAATATGCGACTTTATTTTTCATTTTGGA------AATAAGTATAC
TTCTATATATCCTCATGAATTGGATAATACTATGCTATTTCCTCTTCTTATCTTAGTAATATTCACTATATTCATCGGGT
TTATAGGAATTCACTTTGATCAAAGTGGAATAAATCCTGATGATGTATTATCAAAATGGTTAAGTTCATCAAAAACCCTT
TTGGTTGAAAATTCCAATCTTTGTTTAAATTCATAT---------GAATTTTTGCAAAATGCAATGATTTCAGTAAGTAT
AGCAACTTTTGGACTATGTATAGCATATATTTTCTATGGATCTGTTTATTCTTTTTTTCATAATTTCTATTTTTTTAATT
TTTTTTTTAATTTAAAAAGAGATTTAAAAAGAACTTTTTTGGACCAAATGCAAAATGCAATATAT
>SC447_[organism=Scleria_pusilla]_[specimen-voucher=GENT:Jansen-Jacobs_2637]_Scleria_pusilla_voucher_GENT:Jansen-Jacobs_2637_NADH_dehydrogenase_subunit_5-like_(ndhF)_gene,_partial_sequence;_chloroplast
ATGGTAGCAGCGGGGATTTTTCTTATAGCTCGGTTGTTTCCTCTTTTCATAACTATACCTTATATAATGCATATTATTTC
TTTAATAGGTATAATAACTTTATTCTTAGGAGCTACTTTTGCTCTTGCTCAAAAAGATATTAAAAGAAGCTTAGCATATT
CTACAATGTCTCAATTGGGTTATATTATACTTGCTTTAGGTATAGGTTCATATCGAACTGCTTTATTTCATTTGATTACC
CATGCTTACTCTAAGGCTCTATTGTTTCTAGGATCTGGATCTATTATTCACTCAATCGAACCTCTTGTTGGATATTCGCC
AGATAAAAGTCAAAATATAGTCCTTATGGGTGGCTTAACTAAATATACTCCAATTACAAGAACTACCTTTTTATTGGGTA
CACTGTCTCTTTGTGGTATCCCACCTTTTGCCTGTTTCTGGTCTAAAGATGAAATTTTGAATGATAGTTGGTTGTATTCT
ACGATTTTCGGAATAATAGCTTACTTCACTGCAGGACTAACAGCTTTTTATATGTTTCGAGTATATTTACTCACCTTTGA
TGGATATCTGCGTATTCATTTTCAAGATTACAGTAATAGTAAAACTTGTTCGTCTTATTCAATATCCTTTTGGGGTAAAA
CTAAATTGAACAGAATAAATACTAATAGCAATTTACCTGTTTCAATAATT------AATAACAAAGTCTTCTTTTTTTCA
AAAAAAAATAATAAT------AGTCTAAGAAATAGAATATGCAACTTTATTTTTCATTTTGGA------AATAAATATAC
TTCTATATATCCTCATGAATTGGATAATACTATGCTATTTCCTCTTCTTATATTAGTAATATTCACTATATTCATCGGGT
TTATAGGAATTCACTTTGATGAAAGTGGAATAAATCCTGATGATGTATTATCAAAATGGTTAAGTTCATCAAAAACCCTT
TTGGTTGAAAATTCCAATTTTTGTTTTAATTCATAT---------GAATTTTTGCAAAATGCAATCATTTCAGTAAGTAT
AGCAACTTTTGGACTATGTATAGCATATATTTTCTATGGATCTGTTTATTGTTTTTTTCATAATTTCTATTTTTTTAATT
CATTTTTTAATTTTAAAAGAGATTTAAAAAGAACTTTTTTGGACCAAATGCAAAATGCAATATAT
>SC448_[organism=Scleria_pulchella]_[specimen-voucher=GENT:H._&_E._Hess_52-1745]_Scleria_pulchella_voucher_GENT:H._&_E._Hess_52-1745_NADH_dehydrogenase_subunit_5-like_(ndhF)_gene,_partial_sequence;_chloroplast
ATGGTAGCAGCGGGTATTTTTCTTATAGCTCGGTTGTTTCCTCTTTTCATAACTATACCTTATATAATGCATATTATTTC
TTTAATAGGTATAATAACTTTATTCTTAGGAGCTACTTTTGCTCTTGCTCAAAAAGATATTAAAAGAAGCTTAGCATATT
CTACAATGTCTCAATTGGGTTATATTATACTCGCTTTAGGTATAGGTTCATATCGAACTGCTTTATTTCATTTGATCACC
CATGCTTATTCTAAGGCTCTATTGTTTTTAGGATCTGGATCTATTATTCACTCAATCGAACCTCTTGTTGGATATTCGCC
AGATAAAAGTCAAAATATAGTCCTTATGGGTGGTTTAACTAAATATACTCCAATTACAAGAACTACCTTTTTATTGGGTA
CACTGTCTCTTTGTGGTATCCCACCTTTTGCCTGTTTCTGGTCTAAAGATGAAATTTTGAATGATAGTTGGTTGTATTCT
ACGATTTTCGGAATAATAGCTTACTTCACTGCAGGACTAACAGCTTTTTATATGTTTCGAGTATATTTACTCACCTTTGA
TGGATATCTGCGTATTCATTTTCAAGATTACAGTAATAGTCAAACTTGTTCGTCTTATTCAATATCTTTTTGGGGTAAAA
CTAAATCGAACAGAATAAATACTAATACCAATTTACCTGTTTCAATAATT------AATAACAAAGTCTTCTTTTTTTCA
AAAAAAAATAATAAT------AGTCTAAGAAATAGAATATGCGACTTTATTTTTCATTTTGGA------AATAAGTATAC
TTCTATATATCCTCATGAATTGGATAATACTATGCTATTTCCTCTTCTTATATTAGTAATATTCACTATATTCATCGGGT
TTATAGGAATTCACTTTGATGAAAGTGGAATAAATCCTGATGATGTATTATCAAAATGGTTAAGTTCATCAAAAACCCTT
TTGGTTGAAAATTCCAATTTTTGTTTAAATTCATAT---------GAATTTTTGCAAAATGCAATCATTTCAGTAAGTAT
AGCAACTTTTGGACTATGTATAGCATATATTTTCTATGGATCTGTTTATTCTTTTTTTCATAATTTCTATTTTTTTAATT
TATTTTTTAATTTTAAAAGAGATTTAAAAAGAACTTTTTTGGACCAAATGCAAAATGCAATATAT
>SC449_[organism=Scleria_melanotricha]_[specimen-voucher=GENT:S._Porembski_362]_Scleria_melanotricha_voucher_GENT:S._Porembski_362_NADH_dehydrogenase_subunit_5-like_(ndhF)_gene,_partial_sequence;_chloroplast
ATGGTAGCAGCGGGGATTTTTCTTATAGCTCGGTTGTTTCCTCTTTTCATAACTATACCTTATATAATGCATATTATTTC
TTTAATAGGTATAATAACTTTATTCTTAGGAGCTACTTTTGCTCTTGCTCAAAAAGATATTAAAAGAAGCTTAGCATATT
CTACAATGTCTCAATTGGGTTATATTATACTTGCTTTAGGTATAGGTTCATATCGAACTGCTTTATTTCATTTGATCACC
CATGCTTACTCTAAGGCTCTATTGTTTCTAGGATCTGGATCTATTATTCACTCAATCGAACCTCTTGTTGGATATTCGCC
AGATAAAAGTCAAAATATAGTCCTTATGGGTGGCTTAACTAAATATACTCCAATTACAAGAACTACCTTTTTATTGGGTA
CACTCTCTCTTTGTGGTATCCCACCTTTTGCCTGTTTCTGGTCTAANNNNNNNNNNNNNNNNNNNNNNNNNNNNNNNNNN
NNNNNNNNNNNNNNNNNGGCTTACTTCACTGCAGGACTAACAGCTTTTTATATGTTTCGAGTATATTTACTCACCTTTGA
TGGATATCTGCGTATTCATTTTCAAGATTACAGTAATAGTAAAACTTGTTTGTCTTATTCAATATCTTTTTGGGGTAAAA
CAAAATCAAACAGAATAAATACTAATACTAATTTACCTGTTTCAATAATT------AATAACAAAGTCTTATTTTTTTCA
AAAAAAAATAATAAT------AGTTTAAAAAATAGAATATGCAACTTTATTTTTCATTTTGGA------AATAAGTATAC
TTCTATATATCCTCATGAATTGGATAATACTATGCTATTTCCTCTTCTTATATTAGTAATATTCACTATATTCATCGGGT
TTATAGGAATTCACTTTGATGAAAGTGGAACAAATCCCGATGATCTATTATCAAAATGGTTAAGTTCATCAAAAACCCTT
TTGGTTGAAAATTCCAATTTTTGTTTAAATTCATAT---------GAATTTTTGCAAAATGCAATCATTTCAATAAGTAT
AGCAACTTTTGGGCTATGTATAGCATATATTTTCTATGGATCTGTTTATTCTTTTTTTCATAATTTCTATTTTTTTAATT
CATTTTTAAATTTTAAAAGAGNNNNNNNNNNNNNNNNNNNNNNNNNNNNNNNNNNNNNNNNNNNN
>SC452_[organism=Scleria_flexuosa]_[specimen-voucher=GENT:P._Goetghebeur_9137]_Scleria_flexuosa_voucher_GENT:P._Goetghebeur_9137_NADH_dehydrogenase_subunit_5-like_(ndhF)_gene,_partial_sequence;_chloroplast
ATGGTAGCAGCGGGTATTTTTCTTATAGCTCGGTTGTTTCCTCTTTTCATAACTATACCTTATATAATGCATATTATTTC
TTTAATAGGTATAATAACTTTATTCTTAGGAGCTACTTTTGCTCTTGCTCAAAAAGATATTAAAAGAAGCTTAGCATATT
CTACAATGTCTCAATTGGGTTATATTATACTCGCTTTAGGTATAGGTTCATATCGAACTGCTTTATTTCATTTGATCACC
CATGCTTATTCTAAGGCTCTATTGTTTTTAGGATCTGGATCTATTATTCACTCAATCGAACCTCTTGTTGGATATTCGCC
AGATAAAAGTCAAAATATAGTCCTTATGGGTGGTTTAACTAAATATACTCCAATTACAAGAACTACCTTTTTATTGGGTA
CACTGTCTCTTTGTGGTATCCCACCTTTTGCCTGTTTCTGGTCTAAAGATGAAATTTTGAATGATAGTTGGTTGTATTCT
ACCATTTTCGGAATAATAGCTTACTTCACTGCAGGACTAACAGCTTTTTATATGTTTCGAGTATATTTACTCACCTTTGA
TGGATATCTGCGTATTCATTTTCAAGATTACAGTAATAGTCAAACTTGTTCGTCTTATTCAATATCTTTTTGGGGTAAAA
CTAAATCGAACAGAATAAATACTAATACCAATTTACCTGTTTCAATAATT------AATAACAAAGTCTTCTTTTTTTCA
AAAAAAAATAATAAT------AGTCTAAGAAATAGAATATGCGACTTTATTTTTCATTTTGCA------AATAAGTATAC
TTTTATATATCCTCATGAATTGGATAATACTATGCTATTTCCTCTTCTTATATTAGTAATATTCACTATATTCATCGGGT
TTATAGGAATTCACTTTGATGAAAGTGGAATAAATCCTGATGATGTATTATCAAAATGGTTAAGTTCATCAAAAACCCTT
TTGGTTGAAAATTCCAATTTTTGTTTAAATTCATAT---------GAATTTTTGCAAAATGCAATCATTTCAGTAAGTAT
AGCAACTTTTGGACTATGTATAGCATATATTTTCTATGGATCTGTTTATTCTTTTTTTCATAATTTCTATTTTTTTAATT
TATTTTTTAATTTTAAAAGAGATTTAAAAAGAACTTTTTTGGACCAAATGCAAAATGCAATATAT
>SC454_[organism=Scleria_hispidior]_[specimen-voucher=L:I._Friis_7889]_Scleria_hispidior_voucher_L:I._Friis_7889_NADH_dehydrogenase_subunit_5-like_(ndhF)_gene,_partial_sequence;_chloroplast
ATGGTAGCAGCGGGTATTTTTCTTATAGCTCGGTTGTTTCCTCTTTTCATAACTATACCTTATATAATGTATATTATTTC
TTTAATAGGTATAATAACTTTATTCTTAGGAGCTACTTTTGCTCTTGCTCAAAAAGATATTAAAAGAAGCTTAGCATATT
CTACAATGTCTCAATTGGGTTACATTATACTCGCTTTAGGTATAGGTTCATATCGAACTGCTTTATTTCATTTGATCACC
CATGCTTATTCTAAAGCTCTATTGTTTTTAGGATCTGGATCTATTATTCACTCAATCGAACCTCTTGTTGGATATTCGCC
AGATAAAAGTCAAAATATAGTCCTTATGGGTGGTTTAACTAAATATACTCCAATTACAAGAACTACCTTTTTATTGGGTA
CACTGTCTCTTTGTGGTATCCCACCTTTTGCCTGTTTCTGGTCTAAAGATGAAATTTTGAATGATAGTTGGTTGTATTCT
ACGATTTTCGGAATAATAGCTTACTTCACTGCAGGACTAACAGCTTTTTATATGTTTCGAGTATATTTACTCACCTTTGA
TGGATATCTGCGTATTCATTTTCAAGATTACAGTAATAGTCAAACTTGTTCGTCTTATTCAATATCTTTTTGGGGTAAAA
CTAAATCGAACAGAATAAATACTAATACCAATTTACCTGTTTCAATAATT------AATAACAAAGTCTTCTTTTTTTCA
AAAAAAAATAATAAT------AGTCTAAGAAATAGAATATGCGACTTTATTTTTCATTTTGGA------AATAAGTATAC
TTCTATATATCCTCATGAATTGGATAATACTATGCTATTTCCTCTTCTTATATTAGTAATATTCACTATATTCATCGGGT
TTATAGGAATTCACTTTGATGAAAGTGGAATAAATCCTGATGATGTATTATCAAAATGGTTAAGTTCATCAAAAACCCTT
TTGGTTGAAAATTCCAATTTTTGTTTAAATTCATAT---------GAATTTTTGCAAAATGCAATCATTTCAGTAAGTAT
AGCAACTTTTGGACTATGTATAGCATATATTTTCTATGGATCTGTTTATTCTTTTTTTCATAATTTCTATTTTTTTAATT
TATTTTTTAATTTTAAAAGAGATTNNNNNNNNNNNNNNNNNNNNNNNNNNNNNNNNNNNNNNNNN
