# Supplementary material for: Molecular phylogenetic study of Scleria subgenus Hypoporum (Sclerieae, Cyperoideae, Cyperaceae) reveals several species new to science
Source: PLoS One. 2018 Sep 27;13(9):e0203478. doi: 10.1371/journal.pone.0203478 (PMC6160245; doi:10.1371/journal.pone.0203478)
Supplement: S4 Alignment — (FAS) [file pone.0203478.s017.fas]

>SC003_[organism=Scleria_lithosperma]_[specimen-voucher=GENT:W.D._Stevens_&_S._Martinez_25260]_Scleria_lithosperma_voucher_GENT:W.D._Stevens_&_S._Martinez_25260_rps16_gene,_intron,_partial_sequence;_chloroplast
CACCATTTTCTATTTTCTATCTACTATGCTATAGTAATCAAAATCTATTTTAAAACTTATCTTATAGTACTTAAAATTAA
AATATAGTAATGAAAATGCTCTTGACTCGACATAATTTGTTCTGTTACAAATCTAATTTGTATTAGGTTGTCAGTAAACA
GTACATGATGAAGCTCGAGAAAAAAAAGACTTGA-TTTTTTTATCAAGCAAGGGAAAGATTCTAGGGTTTATGAAAAAAA
AATAGAACAAATTTAGACCAACAAATTTAGACCAACTTTGT-----AAATATATTCTTAGTATCGAAATCAAAAAGTTAA
A--------------------------------------------TTTTTTGAAAATCGTAAGACTTTTTTGATCAAAAG
AAAGGTGGAACGGGAGTGAATTCTTCCTCCTT--------------CTTTAAAT-----------------AAAAAGAAG
GAAAAAAGGGTATGTTGCTTTCCTTTTGAAAGGATTAAA-GTCCCCGAAGTAATGTATAAACCTAATGATT---CAAAAA
---TAGAAAGGATTCCAGAACAAGAAAACACTATTTGCAATTGTCTCAACAATGTATTAAAAAAATTAATAAAAAATTTA
TTAAAATATTATATTTTTATAATTTTTTATAAATTAAAATAGGTTAGACATGAGACAAACAAAGGAGTTTAGAGACAGCT
-----CAAAAGTTTCATAAAGATTTTTCTTTGAACTTT------ATCAAAATTATTCAACTTGAGTCATGAGTATGAATG
ATATTTTTTTTTATGTAAAATAAAATTTTTATGTAAAATAAAAAGGGTAAAAAACATAAAAAAGAACTCAACTAGAATCC
T-------AGTCCAAGTCAATTTTTTAGGAATCCATATTGA-------AATTCAATACAGGAATTTCAATCATTTTTCTT
GAGCCGTATGAGGAGAAAATCTCATATAC-GTTTCT-----------GGGGGGAGTATTTCTTTATCTATATCTATCCCA
ATGAGCCATCTACCGAATCG
>SC008_[organism=Scleria_angustifolia]_[specimen-voucher=GENT:H._&_E._Hess_52-597]_Scleria_angustifolia_voucher_GENT:H._&_E._Hess_52-597_rps16_gene,_intron,_partial_sequence;_chloroplast
CACCATTTTCTATTTTATATGTACTATGCTATAGTAATCAAAATTGATCTGAAAACCTATCTTATAGTACTTATG-----
-ATATACTAATGAAAATGCTCTTCACTCGACATAATTTGTTCTGTTACAAATCTAATTTGTATTAGGTTGTCAGTAAAGA
GTACATGATGAAGCTCGAGAAAAAAAAGACTTGA-TTTTTTTATCAAGCAAGGGAAAGATTCTAGGGTTTATG-AAAAAA
AATAG--------------AACAAATTTAGATCAACTTTGT-----AAATATATTCTTAGCATCGAAATCAAAAAGTGAA
A--------------------------------------------TTTTTTTAAAATGGTAACACTTTTTTGATCAAAA-
AAAGGTGGAACGGGAGTGAATTCTTCCTCCTT--------------CTTTAAATAAAAATCTTTAAATAAAAAGAAGAAG
GAAAAAAAGGTATGTTGCTTTCCTTTTGAAAGGATTAAAGGTCCCCGAAGTAATGTATAAACCTAATGATT---CAAAAA
AAATAGAAAGGATTCCGGAACAAGAAAACACTATTTGCAATTGTCTTAACAATTTATTAAATAAATTAATATTGAATTTA
TTACA----------ATTTTATATTTTTATAAATTAAAATAGATTAGACATGAGACAAACAAACGAGTTTAGAGACAGCT
-----CAAAAGTTTCATGAAGATTTTTTTTTGAACTTT------ATCAAAATTATTCAACTTGAGTCATGAGTATGAATG
ATATT-TTTTTTATGTA----------------------AAAAAGGGTAAAAAACATAAAAAAGAACTCAATTA------
-------AAGTCCAAGTCAATTTTTTAGGAATCCATATTTCTTC----AATTCCATACAGGAATTGAAATCATTTTTCTT
GAGCCGTATGAGGAAAAAATCTCATATAC-GTTTCT-----------GGGGGGAGTATTTCTTTATCTATATCTATCCCA
ATGAGCCATCTATCGAATCG
>SC009_[organism=Scleria_rehmannii]_[specimen-voucher=GENT:S._Laegaard_15729]_Scleria_rehmannii_voucher_GENT: S._Laegaard_15729_rps16_gene,_intron,_partial_sequence;_chloroplast
CACCATTTTCTATTTTATATGTACTATGCTATAGTAATCAAAATTGATCTGAAAACCTATCTTATAGTATTCATA-----
-ATATACTAATGAAAATGCTCTTCACTCGACATAATTTGTTCTGTTACAAATCTAATTTGTATTAGGTTATCAGTAAAGA
GTACATGATGAAGCTCGAGAAAAAAAAGACTTGA-TTTTTTTATCAAGCAAGGGAAAGATTCTAGGGTTTATG-AAAAAA
AATAG--------------AACAAATTTAGACCAACTTTGT-----AAATATATTCTTAGCATCGAAATCTAAAAGTGAA
A--------------------------------------------TTTTTTTAAAATGGTAACACTTTTTTGATCAAAA-
AAAGGTGGAACGGGAGTGAATTCTTCCTCCTT--------------CTTTAAA------------------AAGAAGAAG
GAAAGAAAGGTATGTTGCTTTCCTTTTGAAAGGATTAAAGGTCCCCGAAGTAATGTATAAACCTAATGATT---CAAAAA
AAATAGAAAGGATTCCGAAACAAGAAAACACTATTTGCAATTGTCTTAACAATTTATTAAATAAATTAATATTTAATTTA
TTACA----------AATTTATATTTTTATAAATTAAAATAGATTAGACATGAGACAAACAAACGAGTTTAGAGACAGCT
-----CAAAAGTTTCATGAAGATTTTTCTTTGAACTTT------ATCAAAATTATTCAACTTGAGTCATGAGTATGAATG
ATATT-TTTTTTATGTA----------------------AAAAAGGGTAAAAAACATAAAAAAGAACTCAATTA------
--------AGTCCAAGTCAATTTTTTAGGAATCCATATTTCTTC----AATTCCATACAGGAATTGAAATCATTTTTCTT
GAGCCGTATGAGGAAAAAATCTCATATAC-GTTTCT-----------GGGGGGAGTATTTCTTTATCTATATCTATCCCA
ATGAGCCATCTATCGAATCG
>SC012_[organism=Scleria_dregeana]_[specimen-voucher=GENT:F._Malaisse_&_P._Goetghebeur_1137]_Scleria_dregeana_voucher_GENT:F._Malaisse_&_P._Goetghebeur_1137_rps16_gene,_intron,_partial_sequence;_chloroplast
CACCATTTTCTATTTTATATGTACTATGCTATAGTAATCAAAATTGATCTGAAAACCTATCTTATAGTACTTATT-----
-ATATACTAATGAAAATGCTCTTCACTCGACATAATTTGTTCTGTTACAAATCTAATTTGTATTAGGTTGTCAGTAAAGA
GTACATGATGAAGCTCGAGAAAAAAAAGACTTGA-TTTTTTTATCAAGCAAGGGAAAGATTCTAGGGTTTATG-AAAAAA
AATAG--------------AACAAATTTAGATCAACTTTGT-----AAATATATTCTTAGCATCGAAATCAAAAAGTGAA
A--------------------------------------------TTTTTTTAAAATGGTAACACTTTTTTGATCAAAA-
AAAGGTGGAACGGGAGTGAATTCTTCCTCCTT--------------CTTTAAATAAAAATCTTTAAATAAAAAGAAGAAG
GAAAAAAAGGTATGTTGCTTTCCTTTTGAAAGGATTAAAGGTCCCCGAAGTAATGTATAAATCTAATGATT---CAAAAA
AAATAGAAAGGATTCCGGAACAAGAAAACACTATTTGCAATTGTCTTAACAATTTATTAAATAAATTAATATTTAATTTA
TTACA----------ATTTTATATTTTTATAAATTAAAATAGATTAGACATGAGACAAACAAACGAGTTTAGAGACAGCT
-----CAAAAGTTTCATGAAGATTTTTTTTTGAACTTT------ATCAAAATTATTCAACTTGAGTCATGAGTATGAATG
ATATT-TTTTTTATGTA----------------------AAAAAGGGTAAAAAACATAAAACAGAACTCAATTAGAATCC
T------AAGTCCAAGTCAATTTTTTAGGAATCCATATTTCTTC----AATTCCATACAGGAATTGAAATCATTTTTCTT
GAGCCGTATGAGGAAAAAATCTCATATAC-GTTTCT-----------GGGGGGAGTATTTCTTTATCTATATCTATCCCA
ATGAGCCATCTATCGAATCG
>SC014_[organism=Scleria_woodii]_[specimen-voucher=GENT:P._Goetghebeur_4493]_Scleria_woodii_voucher_GENT:H._&_E._Hess_4493_rps16_gene,_intron,_partial_sequence;_chloroplast
CACCATTTTCTATTTTATATGTACTATGCTATAGTAATCAAAATTGATCTGAAAACCTATCTTATAGTACTTATG-----
-ATATACTAATGAAAATGCTCTTCACTCGACATAATTTGTTCTGTTACAAATCTAATTTGTATTAGGTTGTCAGTAAAGA
GTACATGATGAAGCTCGAGAAAAAAAAGACTTGA-TTTTTTTATCAAGCAAGGGAAAGATTCTAGGGTTTATG-AAAAAA
AATAG--------------AACAAATTTAGATCAACTTTGT-----AAATATATTCTTAGCATCGAAATCAAAAAGTGAA
A--------------------------------------------TTTTTTTAAAATGGTAACACTTTTTTGATCAAAA-
AAAGGTGGAACGGGAGTGAATTCTTCCTCCTT--------------CTTTAAATAAAAATCTTTAAATAAAAAGAAGAAG
GAAAAAAAGGTATGTTGCTTTCCTTTTGAAAGGATTAAAGGTCCCCGAAGTAATGTATAAACCTAATGATT---CAAAAA
AAATAGAAAGGATTCCGGAACAAGAAAACACTATTTGCAATTGTCTTAACAATTTATTAAATAAATTAATATTTAATTTA
TTACA----------ATTTTATATTTTAATAAATTAAAATAGATTAGACATGAGACAAACAAACGAGTTTAGAGACAGCT
-----CAAAAGTTTCATGAAGATTTTTTTTTGAACTTT------ATCAAAATTATTCAACTTGAGTCATGAGTATGAATG
ATATT-TTTTTTATGTA----------------------AAAAAGGGTAAAAAACATAAAAAAGAACTCAATTAGAATCC
T------AAGTCCAAGTCAATTTTTTAGGAATCCATATTTCTTC----AATTCCATACAGGAATTGAAATCATTTTTCTT
GAGCCGTATGAGGAAAAAATCTCATATAC-GTTTCT-----------GGGGGGAGTATTTCTTTATCTATATCTATCCCA
ATGAGCCATCTATCGAATCG
>SC016_[organism=Scleria_flexuosa]_[specimen-voucher=GENT:H._&_E._Hess_52-142]_Scleria_flexuosa_voucher_GENT:H._&_E._Hess_52-142_rps16_gene,_intron,_partial_sequence;_chloroplast
CACCATTTTCTATTTTATATGTACTATGCTATAGTAATCAAAATTGATCTGAAAACCTATCTTATAGTACTTATA-----
-ATATACTAATGAAAATGCTCTTCACTCGACATAATTTGTTCTGTTACAAATCTAATTTGTATTAGGTTGTCAGTAAAGA
GTACATGATGAAGCTCGAGAAAAAAAAGACTTGA-TTTTTTTATCAAGCAAGGGAAAGATTCTAGGGTTTATG-AAAAAA
AATAG--------------AACAAATTTAGATCAACTTTGT-----AAATATATTCTTAGCATCGAAATCAAAAAGTGAA
A--------------------------------------------TTTTTTTAAAATGGTAACACTTTTTTGATCAAAA-
AAAGGTGGAACGGGAGTGAATTCTTCCTCCTT--------------CTTTAAA------------------AAGAAGAAG
GAAAGAAAGGTATGTTGCTTTCCTTTTGAAAGGATTAAAGGTCCCCGAAGTAATGTATAAACCTAATGATT---CAAAAA
AAATAGAAAGGATTCCGGAACAAGAAAACACTATTTGCAATTGTCTTAACAATTTATTAAATAAATTAATATTTAATTTA
TTACA----------AATTTATATTTTTAAAAATTAAAATAGATTAGACATGAGACAAACAAACGAGTTTAGAGACAGCT
-----CAAAAGTTTCATGAAGATTTTTCTTTGAACTTT------ATCAAAATTATTCAACTTGAGTCATGAGTATGAATG
ATATT-TTTTTTATGTA----------------------AAAAAGGGTAAAAAACATAAAAAAGAATTCAATTAGAATCC
T-------AGTCCAAGTCAATTTTTTAGGAATCCATATTTCTTC----AATTCCATACAGGAATTGAAATCATTTTTCTT
GAGCCGTATGAGGAGAAAATCTCATATAC-GTTTCT-----------GGGGGGAGTATTTCTTTATCTATATCTATCCCA
ATGAGCCATCTATCGAATCG
>SC018_[organism=Scleria_flexuosa]_[specimen-voucher=GENT:H._&_E._Hess_52-689]_Scleria_flexuosa_voucher_GENT:H._&_E._Hess_52-689_rps16_gene,_intron,_partial_sequence;_chloroplast
CACCATTTTCTATTTTATATGTACTATGCTATAGTAATCAAAATTGATCTGAAAACCTATCTTATAGTACTTATA-----
-ATATACTAATGAAAATGCTCTTCACTCGACATAATTTGTTCTGTTACAAATCTAATTTGTATTAGGTTGTCAGTAAAGA
GTACATGATGAAGCTCGAGAAAAAAAAGACTTGA-TTTTTTTATCAAGCAAGGGAAAGATTCTAGGGTTTATG-AAAAAA
AATAG--------------AACAAATTTAGATCAACTTTGT-----AAATATATTCTTAGCATCGAAATCAAAAAGTGAA
A--------------------------------------------TTTTTTTAAAATGGTAACACTTTTTTGATCAAAA-
AAAGGTGGAACGGGAGTGAATTCTTCCTCCTT--------------CTTTAAA------------------AAGAAGAAG
GAAAGAAAGGTATGTTGCTTTCCTTTTGAAAGGATTAAAGGTCCCCGAAGTAATGTATAAACCTAATGATT---CAAAAA
AAATAGAAAGGATTCCGGAACAAGAAAACACTATTTGCAATTGTCTTAACAATTTATTAAATAAATTAATATTTAATTTA
TTACA----------AATTTATATTTTTAAAAATTAAAATAGATTAGACATGAGACAAACAAACGAGTTTAGAGACAGCT
-----CAAAAGTTTCATGAAGATTTTTCTTTGAACTTT------ATCAAAATTATTCAACTTGAGTCATGAGTATGAATG
ATATT-TTTTTTATGTA----------------------AAAAAGGGTAAAAAACATAAAAAAGAATTCAATTAGAATCC
T-------AGTCCAAGTCAATTTTTTAGGAATCCATATTTCTTC----AATTCCATACAGGAATTGAAATCATTTTTCTT
GAGCCGTATGAGGAGAAAATCTCATATAC-GTTTCT-----------GGGGGGAGTATTTCTTTATCTATATCTATCCCA
ATGAGCCATCTATCGAATCG
>SC022_[organism=Scleria_andringitrensis]_[specimen-voucher=GENT:I._Larridon_et_al._2010-0340]_Scleria_andringitrensis_voucher_GENT:I._Larridon_et_al._2010-0340_rps16_gene,_intron,_partial_sequence;_chloroplast
CACCATTTTCTATTTTATATGTACTATGCTATAGTAATCAAAATTGATCTGAAAACTTATCTTATAGTACTTATA-----
-ATATACTAATGAAAATGCTCTTCACTCGACATAATTTGTTCTGTTACAAATCTAATTTGTATTAGGTTGTCAGTAAAGA
GTACATGATGAAGCTCGAGAAAAAAAAGACTTGA-TTTTTTTATCAAGCAAGGGAAAGATTCTAGGGTTTATG-AAAAAA
AATAG--------------AACAAATTTAGACCAACTTTGT-----AAATATATTCTTAGCATCGAAATCAAAAAGTGAA
A--------------------------------------------TTTTTTTAAAATGGTAACACTTTTTTGATCAAAA-
AAATGTGGAACGGGAGTGAATTCTTCCTCCTT--------------CTTTAAA------------------AAGAAGAAG
GAAAGAAAGGTATGTTGCTTTCCTTTTGAAAAGATTAAAGGTCCCCGAAGTAATGTATAAACCTAATGATT---CAAAAA
AAATAGAAAGGATTCCGAAACAAGAAAACACTATTTGCAATTGTCTTAACAATTTATTAAATAAATTAATATTTAATTTA
TTACA----------AATTTATATTTTTATAAATTAAAATAGATTAGACATGAGACAAACAAACGAGTTTAGAGACAGCT
-----CAAAAGTTTCATGAAGATTTTTCTTTGAACTTT------ATCAAAATTATTCAACTTGAGTCATGAGTATGAATG
ATATT-TTTTTTATGTA----------------------AAAAAGGGTAAAAAACATAAAAAAGAACTCAATTAGAATCC
T-------AGTCCAAGTCAATTTTTTAGGAATCCATATTTCTTC----AATTCCATACAGGAATTGAAATCATTTTTCTT
GAGCCGTATGAGAAAAAAATCTCATATAC-GTTTCT-----------GGGGGGAGTATTTCTTTATCTATATCTATCCCA
ATGAGCCATCTATCGAATCG
>SC023_[organism=Scleria_erythrorrhiza]_[specimen-voucher=GENT:F._Malaisse_&_P._Goetghebeur_871]_Scleria_erythrorrhiza_voucher_GENT:F._Malaisse_&_P._Goetghebeur_871_rps16_gene,_intron,_partial_sequence;_chloroplast
CACCATTTTCTATTTTATATGTACTATGCTATAGTAATCAAAATTGATCTGAAAACCTATCTTATAGTACTTATA-----
-ATATACTAATGAAAATGCTCTTCACTCGACATAATTTGTTCTGTTACAAATCTAATTTGTATTAGGTTGTCAGTAAAGA
GTACATGATGAAGCTCGAGAAAAAAAAGACTTGA-TTTTTTTATCAAGCAAGGGAAAGATTCTAGGGTTTATG-AAAAAA
AATAG--------------AACAAATTTAGACCAACTTTGT-----AAATATATTCTTAGCATCGAAATCAAAAAGTGAA
A--------------------------------------------TTTTTTTTAAATGGTAACACTTTTTTGATCAAAA-
AAGGGTGGAACGGGAGTGAATTCTTCCTCCTT--------------CTTTAAA------------------AAGAAGAAG
GAAAGAAAGGTATGTTGCTTTCCTTTTGAAAGGATTAAAGGTCCCCGAAGTAATGTATAAACCTAATGATT---CAAAAA
AAATAGAAAGGATTCCGAAACAAGAAAACACTATTTGCAATTGTCTTAACAATTTATTAAATAAATTAATATTGAATTTA
TTACA----------GATTTATATTTTTATAAATTAAAATAGATTAGACATGAGACAAACAAACGAGTTTAGAGACAGCT
-----CAAAAGTTTCATGAAGATTTTTCTTTGAACTTT------ATCAAAATTATTCAACTTGAGTCATGAGTATGAATG
ATATT-TTTTTTATGTA----------------------AAAAAGGGTAAAAAACATAAAAAAGAACTCAATTAGAATCC
T-------AGTCCAAGTCAATTTTTTAGGAATCCATATTTCTTC----AATTCCATACAGGAATTGAAATCATTTTTCTT
GAGCCGTATGAGGAGAAAATCTCATATAC-GTTTCT-----------GGGGGGAGTATTTCTTTATCTATATCTATCCCA
ATGAGCCATCTATCGAATCG
>SC024_[organism=Scleria_pulchella]_[specimen-voucher=GENT:H._&_E._Hess_52-1745]_Scleria_pulchella_voucher_GENT:H._&_E._Hess_52-1745_rps16_gene,_intron,_partial_sequence;_chloroplast
CACCATTTTCTATTTTATATGGACTATGCTATAGTAATCAAAATTGATCTGAAAACCTATCTTATAGTACTTATA-----
-ATATACTAATGAAAATGCTCTTCACTCGACATAATTTGTTCTGTTACAAATCTAATTTGTATTAGGTTGTCAGTAAAGA
GTACATGATGAAGCTCGAGAAAAAAAAGACTTGA-TTTTTTTATCAAGCAAGGGAAAGATTCTAGGGTTTATG-AAAAAA
AATAG--------------AACAAATTTAGACCAACTTTGT-----AAACATATTCTTAGCATCGAAATCAAAAAGTGAA
A--------------------------------------------TTTTTTTAAAATGGTAACACTTTTTTGATCAAAA-
AAAGGTGGAACGGGAGTGAATTCTTCCTCCTT--------------CTTTAAA------------------AAGAAGAAG
GAAAGAAAGGTATGTTGCTTTCCTTTTGAAAGGATTAAAGGTCCCCGAAGTAATGTATAAACCTAATGATT---CAAAAA
AAATAGAAAGGATTCCGGAACAAGAAAACACTATTTGCAATTGTCTTAACAATTTATTAAATAAATTAATATTTAATTTA
TTACA----------AATTTTAATTTTTATAAATTAAAATAGATTAGACATGAGACAAACAAACGAGTTTAGAGACAGCT
-----CAAAAGTTTCATGAAGATTTTTCTTTGAACTTT------ATCAAAATTATTCAACTTGAGTCATGAGTATGAATG
ATATT-TTTTTTATGTA----------------------AAAAAGGGTAAAAAACATAAAAAAGAACTCAATTAGAATCC
T-------AGTCCAAGTCAATTTTTTAGGAATCCATATTTCTTC----AATTCCATACAGGAATTGAAATCATTTTTCTT
GAGCCGTATGAGGAGAAAATCTCATATAC-GTTTCT-----------GGGGGGAGTATTTCTTTATCTATATCTATCCCA
ATGAGCCATCTATCGAATCG
>SC025_[organism=Scleria_erythrorrhiza]_[specimen-voucher=GENT:H._&_E._Hess_52-289]_Scleria_erythrorrhiza_voucher_GENT:H._&_E._Hess_52-289_rps16_gene,_intron,_partial_sequence;_chloroplast
CACCATTTTCTATTTTATATGTACTATGCTATAGTAATCAAAATTGATCTGAAAACCTATCTTATAGTACTTATA-----
-ATATACTAATGAAAATGCTCTTCACTCGACATAATTTGTTCTGTTACAAATCTAATTTGTATTAGGTTGTCAGTAAAGA
GTACATGATGAAGCTCGAGAAAAAAAAGACTTGA-TTTTTTTATCAAGCAAGGGAAAGATTCTAGGGTTTATG-AAAAAA
AATAG--------------AACAAATTTAGACCAACTTTGT-----AAATATATTCTTAGCATCGAAATCAAAAAGTGAA
A--------------------------------------------TTTTTTTTAAATGGTAACACTTTTTTGATCAAAA-
AAGGGTGGAACGGGAGTGAATTCTTCCTCCTT--------------CTTTAAA------------------AAGAAGAAG
GAAAGAAAGGTATGTTGCTTTCCTTTTGAAAGGATTAAAGGTCCCCGAAGTAATGTATAAACCTAATGATT---CAAAAA
AAATAGAAAGGATTCCGAAACAAGAAAACACTATTTGCAATTGTCTTAACAATTTATTAAATAAATTAATATTGAATTTA
TTACA----------GATTTATATTTTTATAAATTAAAATAGATTAGACATGAGACAAACAAACGAGTTTAGAGACAGCT
-----CAAAAGTTTCATGAAGATTTTTCTTTGAACTTT------ATCAAAATTATTCAACTTGAGTCATGAGTATGAATG
ATATT-TTTTTTATGTA----------------------AAAAAGGGTAAAAAACATAAAAAAGAACTCAATTA------
--------AGTCCAAGTCAATTTTTTAGGAATCCATATTTCTTC----AATTCCATACAGGAATTGAAATCATTTTTCTT
GAGCCGTATGAGGAGAAAATCTCATATAC-GTTTCT-----------GGGGGGAGTATTTCTTTATCTATATCTATCCCA
ATGAGCCATCTATCGAATCG
>SC027_[organism=Scleria_melanotricha]_[specimen-voucher=GENT:S._Porembski_2401]_Scleria_melanotricha_voucher_GENT:S._Porembski_2401_rps16_gene,_intron,_partial_sequence;_chloroplast
CACCATTTTCTATTTTATATGTACTATGCTATAGTAATCAAAATTGATCTGAAAACCTATCTTATAGTACTTATG-----
-ATATACTAATGAAAATGCTCTTCACTCGACATAATTTGTTCTGCTAAAAATCTAATTTGTATTAGGTTGTCAGTAAAGA
GTACATGATGAAGCTCGAGAAAAAAAAGACTTGA-TTTTTTTATCAAGCAAGGGAAAGATTCTAGGGTTTATG-AAAAAA
AATAG--------------AACAAATTTAGACCAACTTTGT-----AAATATATTCTTAGCATCGAAATCAAAAAGTGAA
A--------------------------------------------TTTTTTTAAAATGGTAACACTTTTTTGATCAAAA-
AAAGGTGGAACGGGAGTGAATTCTTCCTCCTT--------------CTTTAAA------------------AAGAAGAAG
GAAAAAAAGGTATGTTGCTTTCCTTTTGAAAGGATTAAAGGTCCCCGAAG??????????????????????????????
????????????????????????????????????????????????????????????????????????????????
????????????????????????????????????????????????????????????????????????????????
????????????????????????????????????????????????????????????????????????????????
????????????????????????????????????????????????????????????????????????????????
????????????????????????????????????????????????????????????????????????????????
????????????????????????????????????????????????????????????????????????????????
????????????????????
>SC028_[organism=Scleria_distans_var._chondrocarpa]_[specimen-voucher=GENT:M._Desfayes_95-17115]_Scleria_distans_var._chondrocarpa_voucher_GENT:M._Desfayes_95-17115_rps16_gene,_intron,_partial_sequence;_chloroplast
CACCATTTTCTATTTTATATGTACTATGCTATAGTAATCAAAATTGATCTGAAAACCTATCTTATAGTACTTATG-----
-ATATACTAATGAAAATGCTCTTCACTCGACATAATTTGTTCTGCTACAAATCTAATTTGTATTAGGTTGTCAGTAAAGA
GTACATGATGAAGCTCGAGAAAAAAAAGACTTGATTTTTTTTATCAAGCAAGGGAAAGATTCTAGGGTTTATG-AAAAAA
AATAG--------------AACAAATTTAGACCAACTTTGTAAATAAAATATATTCTTAGCATCGAAATCAAAAAGTGAA
A--------------------------------------------TTTTTTTAAAATGGTAACACTTTTTTGATCAAAA-
AAAGGTGGAACGGGAGTGAATTCTTCCTCCTT--------------CTTTAAA------------------AAGAAGAAG
GAAAAAAAGGTATGTTGCTTTCCTTTTGAAAGGATTAAAGGTCCCCGAAGTAATGTATAAACCTAATGATT---CAAAAA
AAATAGAAAGGATTCCGGAACAAGAAAACACTATTTGCAATTGTCTTAACAATTTATTAAATAAATTAATATTTAATTTA
TTACA----------ATTTTATATTTTTATAAATTAAAATAGATTAGACATGAGACAAACAAACGAGTTTAGAGACAGCT
-----CAAAAGTTTCATGAAGATTTTTCTTTGAACTTT------ATCAAAATTATTAAACTTGAGTCATGAGTATGAATG
ATATT-TTTTTTATGTA----------------------AAAAAGGGTAAAAAACATAAAAAAGAACTCAATTA------
--------AGTCCAAGTCAATTTTTTAGGAATCCATATTTCTTC----AATTCCATACAGGAATTGAAATCATTTTTCTT
GAGCCGTATGAGGAGAAAATCTCATATAC-GTTTCT-----------GGGGGGAGTATTTCTTTATCTATATCTATCCCA
ATGAGCCATCTATCGAATCG
>SC030_[organism=Scleria_woodii]_[specimen-voucher=GENT:M._Reekmans_6780]_Scleria_woodii_voucher_GENT:M._Reekmans_6780_rps16_gene,_intron,_partial_sequence;_chloroplast
CACCATTTTCTATTTTATATGTACTATGCTATAGTAATCAAAATTGATCTGAAAACCTATCTTATAGTACTTATG-----
-ATATACTAATGAAAATGCTCTTCACTCGACATAATTTGTTCTGTTACAAATCTAATTTGTATTAGGTTGTCAGTAAAGA
GTACATGATGAAGCTCGAGAAAAAAAAGACTTGA-TTTTTTTATCAAGCAAGGGAAAGATTCTAGGGTTTATG-AAAAAA
AATAG--------------AACAAATTTAGATCAACTTTGT-----AAATATATTCTTAGCATCGAAATCAAAAAGTGAA
A--------------------------------------------TTTTTTTAAAATGGTAACACTTTTTTGATCAAAA-
AAAGGTGGAACGGGAGTGAATTCTTCCTCCTT--------------CTTTAAATAAAAATCTTTAAATAAAAAGAAGAAG
GAAAAAAAGGTATGTTGCTTTCCTTTTGAAAGGATTAAAGGTCCCCGAAGTAATGTATAAACCTAATGATT---CAAAAA
AAATAGAAAGGATTCCGGAACAAGAAAACACTATTTGCAATTGTCTTAACAATTTATTAAATAAATTAATATTTAATTTA
TTACA----------ATTTTATATTTTTATAAATTAAAATAGATTAGACATGAGACAAACAAACGAGTTTAGAGACAGCT
-----CAAAAGTTTCATGAAGATTTTTTTTTGAACTTT------ATCAAAATTATTCAACTTGAGTCATGAGTATGAATG
ATATT-TTTTTTATGTA----------------------AAAAAGGGTAAAAAACATAAAAAAGAACTCAATTAGAATCC
TAAGTCTAAGTCCAAGTCAATTTTTTAGGAATCCATATTTCTTC----AATTCCATACAGGAATTGAAATCATTTTTCTT
GAGCCGTATGAGGAAAAAATCTCATATAC-GTTTCT-----------GGGGGGAGTATTTCTTTATCTATATCTATCCCA
ATGAGCCATCTATCGAATCG
>SC031_[organism=Scleria_distans_var._chondrocarpa]_[specimen-voucher=GENT:I._Larridon_et_al._2010-0229]_Scleria_distans_var._chondrocarpa_voucher_GENT:I._Larridon_et_al._2010-0229_rps16_gene,_intron,_partial_sequence;_chloroplast
CACCATTTTCTATTTTATATGTACTATGCTATAGTAATCAAAATTGATCTGAAAACCTATCTTATAGTACTTATG-----
-ATATACTAATGAAAATGCTCTTCACTCGACATAATTTGTTCTGCTACAAATCTAATTTGTATTAGGTTGTCAGTAAAGA
GTACATGATGAAGCTCGAGAAAAAAAAGACTTGATTTTTTTTATCAAGCAAGGGAAAGATTCTAGGGTTTATG-AAAAAA
AATAG--------------AACAAATTTAGACCAACTTTGTAAATAAAATATATTCTTAGCATCGAAATCAAAAAGTGAA
A--------------------------------------------TTTTTTTAAAATGGTAACACTTTTTTGATCAAAA-
AAAGGTGGAACGGGAGTGAATTCTTCCTCCTT--------------CTTTAAA------------------AAGAAGAAG
GAAAAAAAGGTATGTTGCTTTCCTTTTGAAAGGATTAAAGGTCCCCGAAGTAATGTATAAACCTAATGATT---CAAAAA
AAATAGAAAGGATTCCGGAACAAGAAAACACTATTTGCAATTGTCTTAACAATTTATTAAATAAATTAATATTTAATTTA
TTACA----------ATTTTATATTTTTATAAATTAAAATAGATTAGACATGAGACAAACAAACGAGTTTAGAGACAGCT
-----CAAAAGTTTCATGAAGATTTTTCTTTGAACTTT------ATCAAAATTATTAAACTTGAGTCATGAGTATGAATG
ATATT-TTTTTTATGTA----------------------AAAAAGGGTAAAAAACATAAAAAAGAACTCAATTAGAATCC
T-------AGTCCAAGTCAATTTTTTAGGAATCCATATTTCTTC----AATTCCATACAGGAATTGAAATCATTTTTCTT
GAGCCGTATGAGGAGAAAATCTCATATAC-GTTTCT-----------GGGGGGAGTATTTCTTTATCTATATCTATCCCA
ATGAGCCATCTATCGAATCG
>SC032_[organism=Scleria_hilsenbergii]_[specimen-voucher=GENT:I._Larridon_et_al._2010-0138]_Scleria_hilsenbergii_voucher_GENT:I._Larridon_et_al._2010-0138_rps16_gene,_intron,_partial_sequence;_chloroplast
CACCATTTTCTATTTTATATGTACTATGCTATAGTAATCAAAATTGATCTGAAAACCTATCTTATAGTACTTATG-----
-ATATACTAATGAAAATGCTCTTCACTCGACATAATTTGTTCTGTTACAAATCTAATTTGTATTAGGTTGTCAGTAAAGA
GTACATGATGAAGCTCGAGAAAAAAAAGACTTGA-TTTTTTTATCAAGCAAGGGAAAGATTCTAGGGTTTATG-AAAAAA
AATAG--------------AACAAATTTAGATCAACTTTGT-----AAATATATTCTTAGCATCGAAATCAAAAAGTGAA
A--------------------------------------------TTTTTTAAAAATGGTAACACTTTTTTGATCAAAA-
AAAGGTGGAACGGGAGTGAATTCTTCCTCCTT--------------CTTTAAATAAAAATCTTTAAATAAAAAGAAGAAG
GAAAAAAAGGTATGTTGCTTTCCTTTTGAAAGGATTAAAGGTCCCCGAAGTAATGTATAAACCTAATGATT---CAAAAA
AAATAGAAAGGATTCCGGAACAAGAAAACACTATTTGCAATTGTCTTAACAATTTATTAAATAAATTAATATTTAATTTA
TTACA----------ATTTTATATTTTTATAAATTAAAATAGATTAGACATGAGACAAACAAACGAGTTTAGAGACAGCT
-----CAAAAGTTTCATGAAGATTTTTTTTTGAACTTT------ATCAAAATTATTCAACTTGAGTCATGAGTATGAATG
ATATT-TTTTTTATGTA----------------------AAAAAGGGTAAAAAACATAAAAAAGAACTCAATTA------
-------AAGTCCAAGTCAATTTTTTAGGAATCCATATTTCTTC----AATTCCATACAGGAATTGAAATCATTTTTCTT
GAGCCGTATGAGGAAAAAATCTCATATAC-GTTTCT-----------GGGGGGAGTATTTCTTTANNNNNNNNNNNNNNN
NNNNNNNNNNNNNNNNNNNN
>SC033_[organism=Scleria_distans_var._chondrocarpa]_[specimen-voucher=GENT:I._Larridon_et_al._2010-0279]_Scleria_distans_var._chondrocarpa_voucher_GENT:I._Larridon_et_al._2010-0279_rps16_gene,_intron,_partial_sequence;_chloroplast
CACCATTTTCTATTTTATATGTACTATGCTATAGTAATCAAAATTGATCTGAAAACCTATCTTATAGTACTTATG-----
-ATATACTAATGAAAATGCTCTTCACTCGACATAATTTGTTCTGCTACAAATCTAATTTGTATTAGGTTGTCAGTAAAGA
GTACATGATGAAGCTCGAGAAAAAAAAGACTTGATTTTTTTTATCAAGCAAGGGAAAGATTCTAGGGTTTATG-AAAAAA
AATAG--------------AACAAATTTAGACCAACTTTGTAAATAAAATATATTCTTAGCATCGAAATCAAAAAGTGAA
A--------------------------------------------TTTTTTTAAAATGGTAACACTTTTTTGATCAAAA-
AAAGGTGGAACGGGAGTGAATTCTTCCTCCTT--------------CTTTAAA------------------AAGAAGAAG
GAAAAAAAGGTATGTTGCTTTCCTTTTGAAAGGATTAAAGGTCCCCGAAGTAATGTATAAACCTAATGATT---CAAAAA
AAATAGAAAGGATTCCGGAACAAGAAAACACTATTTGCAATTGTCTTAACAATTTATTAAATAAATTAATATTTAATTTA
TTACA----------ATTTTATATTTTTATAAATTAAAATAGATTAGACATGAGACAAACAAACGAGTTTAGAGACAGCT
-----CAAAAGTTTCATGAAGATTTTTCTTTGAACTTT------ATCAAAATTATTAAACTTGAGTCATGAGTATGAATG
ATATT-TTTTTTATGTA----------------------AAAAAGGGTAAAAAACATAAAAAAGAACTCAATTA------
--------AGTCCAAGTCAATTTTTTAGGAATCCATATTTCTTC----AATTCCATACAGGAATTGAAATCATTTTTCTT
GAGCCGTATGAGGAGAAAATCTCATATACTGTTTCT-----------GGGGGGAGTATTTCTTTATCTATATCTATCCCA
ATGAGCCATCTATCGAATCG
>SC034_[organism=Scleria_distans_var._chondrocarpa]_[specimen-voucher=GENT:I._Larridon_et_al._2010-0241]_Scleria_distans_var._chondrocarpa_voucher_GENT:I._Larridon_et_al._2010-0241_rps16_gene,_intron,_partial_sequence;_chloroplast
CACCATTTTCTATTTTATATGTACTATGCTATAGTAATCAAAATTGATCTGAAAACCTATCTTATAGTACTTATG-----
-ATATACTAATGAAAATGCTCTTCACTCGACATAATTTGTTCTGCTACAAATCTAATTTGTATTAGGTTGTCAGTAAAGA
GTACATGATGAAGCTCGAGAAAAAAAAGACTTGATTTTTTTTATCAAGCAAGGGAAAGATTCTAGGGTTTATG-AAAAAA
AATAG--------------AACAAATTTAGACCAACTTTGTAAATAAAATATATTCTTAGCATCGAAATCAAAAAGTGAA
A--------------------------------------------TTTTTTTAAAATGGTAACACTTTTTTGATCAAAA-
AAAGGTGGAACGGGAGTGAATTCTTCCTCCTT--------------CTTTAAA------------------AAGAAGAAG
GAAAAAAAGGTATGTTGCTTTCCTTTTGAAAGGATTAAAGGTCCCCGAAGTAATGTATAAACCTAATGATT---CAAAAA
AAATAGAAAGGATTCCGGAACAAGAAAACACTATTTGCAATTGTCTTAACAATTTATTAAATAAATTAATATTTAATTTA
TTACA----------ATTTTATATTTTTATAAATTAAAATAGATTAGACATGAGACAAACAAACGAGTTTAGAGACAGCT
-----CAAAAGTTTCATGAAGATTTTTCTTTGAACTTT------ATCAAAATTATTAAACTTGAGTCATGAGTATGAATG
ATATT-TTTTTTATGTA----------------------AAAAAGGGTAAAAAACATAAAAAAGAACTCAATTA------
--------AGTCCAAGTCAATTTTTTAGGAATCCATATTTCTTC----AATTCCATACAGGAATTGAAATCATTTTTCTT
GAGCCGTATGAGGAGAAAATCTCATATACTGTTTCT-----------GGGGGGAGTATTTCTTTATCTATATCTATCCCA
ATGAGCCATCTATCGAATCG
>SC037_[organism=Scleria_distans]_[specimen-voucher=GENT:M._Reekmans_7239]_Scleria_distans_voucher_GENT:M._Reekmans_7239_rps16_gene,_intron,_partial_sequence;_chloroplast
CACCATTTTCTATTTTATATGTACTATGCTATAGTAATCAAAATTGATCTGAAAACCTATCTTATAGTACTTATG-----
-ATATACTAATGAAAATGCTCTTCACTCGACATAATTTGTTCTGCTACAAATCTAATTTGTATTAGGTTGTCAGTAAAGA
GTACATGATGAAGCTCGAGAAAAAAAAGACTTGATTTTTTTTATCAAGCAAGGGAAAGATTCTAGGGTTTATG-AAAAAA
AATAG--------------AACAAATTTAGACCAACTTTGTAAATAAAATATATTCTTAGCATCGAAATCAAAAAGTGAA
A--------------------------------------------TTTTTTTAAAATGGTAACACTTTTTTGATCAAAA-
AAAGGTGGAACGGGAGTGAATTCTTCCTCCTT--------------CTTTAAA------------------AAGAAGAAG
GAAAAAAAGGTATGTTGCTTTCCTTTTGAAAGGATTAAAGGTCCCCGAAGTAATGTATAAACCTAATGATT---CAAAAA
AAATAGAAAGGATTCCGGAACAAGAAAACACTATTTGCAATTGTCTTAACAATTTATTAAATAAATTAATATTTAATTTA
TTACA----------ATTTTATATTTTTATAAATTAAAATAGATTAGACATGAGACAAACAAACGAGTTTAGAGACAGCT
-----CAAAAGTTTCATGAAGATTTTTCTTTGAACTTT------ATCAAAATTATTAAACTTGAGTCATGAGTATGAATG
ATATT-TTTTTTATGTA----------------------AAAAAGGGTAAAAAACATAAAAAAGAACTCAATTAGAATCC
T-------AGTCCAAGTCAATTTTTTAGGAATCCATATTTCTTC----AATTCCATACAGGAATTGAAATCATTTTTCTT
GAGCCGTATGAGGAGAAAATCTCATATAC-GTTTCT-----------GGGGGGAGTATTTCTTTATCTATATCTATCCCA
ATGAGCCATCTATCGAATCG
>SC040_sobolifer_rps16_gene,_intron,_partial_sequence;_chloroplast
NNNNNNNNNNNNNNNNNNNNNNNNNNNNNNNNNNNNNNNNNNNNNNNNNNNNNNNNNNNNNNNNNNNNNNNNNNN-----
-NNNNNNNNNNNNNNNNNNNNNNNNNNNNNNNNNNNNNNNNNNNNNNNNNNNNNNNTTTGTATTAGGTTGTCAGTAAAGA
GTACATGATGAAGCTCGAGAAAAAAAAGACTTGA-TTTTTTTATCAAGCAAGGGAAAGATTCTAGGGTTTATG-AAAAAA
AATAA--------------AACAAATTTAGACCAACTTTGT-----AAATATATTCTTAGCATCGAAATCAAAAAGTGAA
A--------------------------------------------TTTTTTTAAAATGGTAACACTTTTTTGATCAAAA-
AAAGGTGGAACGGGAGTGAATTCTTCCTCCTT--------------CTTTAAA------------------AAGAAGAAG
GAAAAAAAGGTATGTTGCTTTCCTTTTGAAAGGATTAAAGGTCCCCGAAGTAATGTATAAACCTAATGATT---CAAAAA
AAATAGAAAGGATTCCGGAACAAGAAAACACTATTTGCAATTGTCTTAACAATTTATTAAATAAATTAATATTTAATTTA
TTACA----------ATTTTATATTTTTATAAATTAAAATAGATTAGACATGAGACAAACAAACGAGTTTAGAGACAGCT
-----CAAAAGTTTCATGAAGATTTTTCTTTGAACTTT------ATCAAAATTATTCAACTTGAGTCATGAGTATGAATG
ATATT-TTTTTTATGTA----------------------AAAAAGGGTAAAAAACATAAAAAAGAACTCAATTA------
--------AGTCCAAGTCAATTTTTTAGGAATCCATATTTCTTC----AATTCCATACAGGAATTGAAATCATTTTTCTT
GAGCCGTATGAGGAAAAAATCTCATATAC-GTTTCT-----------GGGGGGAGTNNNNNNNNNNNNNNNNNNNNNNNN
NNNNNNNNNNNNNNNNNNNN
>SC041_[organism=Scleria_spicata]_[specimen-voucher=GENT:R.M._Harley_24658]_Scleria_spicata_voucher_GENT:R.M._Harley_24658_rps16_gene,_intron,_partial_sequence;_chloroplast
CACCATTTTCTATTTTATATGTACTATGCTATAGTAATCAAAATTGATCTGAAAACCTATCTTATAGTACTTATA-----
-ATATACTAATGAAAATGCTCTTCACTCGACATAATTTGTTCTGTTACAAATCTAATTTGTATTAGGTTGTCAGTAAAGA
GTACATGATGAAGCTCGAGAAAAAAAAGACTTGA-TTTTTTTATCAAGCAAGGGAAAGATTCTAGGGTTTATG-AAAAAA
AATAG--------------AACAAATTTAGACCAACTTTGT-----AAATATATTCTTAGCATCGAAATCAAAAAGTGAA
A--------------------------------------------TTTTTTTAAAATGGTAACACTTTTTTGATCAAAA-
AAAGGTGGAACGGGAGTGAATTCTTCCTCCTT--------------CTTTAAA------------------AAGAAGAAG
GAAAGAAAGGTATGTTGCTTTCCTTTTGAAAGGATTAAAGGTCCCCGAAGTAATGTATAAACCTAATGATT---CAAAAA
AAATAGAAAGGATTCCGAAACAAGAAAACACTATTTGCAATTGTCTTAACAATTTATTAAATAAATTAATATTTAATTTA
TTACA----------AATTTATATTTTTATAAATTAAAATAGATTAGACATGAGACAAACAAACGAGTTTAGAGACAGCT
-----CAAAAGTTTCATGAAGATTTTTCTTTGAACTTT------ATCAAAATTATTCAACTTGAGTCATGAGTATGAATG
ATATT-TTTTTTATGTA----------------------AAAAAGGGTAAAAAACATAAAAAAGAACTCAATTA------
--------AGTCCAAGTCAATTTTTTAGGAATCCATATTTCTTC----AATTCCATACAGGAATTGAAATCATTTTTCTT
GAGCCGTATGAGGAAAAAATCTCATATAC-GTTTCT-----------GGGGGGAGTATTTCTTTATCTATATCTATCCNN
NNNNNNNNNNNNNNNNNNNN
>SC042_[organism=Scleria_woodii]_[specimen-voucher=GENT:M.E._Dyer_753]_Scleria_woodii_voucher_GENT:M.E._Dyer_753_rps16_gene,_intron,_partial_sequence;_chloroplast
CACCATTTTCTATTTTATATGTACTATGCTATAGTAATCAAAATTGATCTGAAAACCTATCTTATAGTACTTATG-----
-ATATACTAATGAAAATGCTCTTCACTCGACATAATTTGTTCTGTTACAAATCTAATTTGTATTAGGTTGTCAGTAAAGA
GTACATGATGAAGCTCGAGAAAAAAAAGACTTGA-TTTTTTTATCAAGCAAGGGAAAGATTCTAGGGTTTATG-AAAAAA
AATAG--------------AACAAATTTAGATCAACTTTGT-----AAATATATTCTTAGCATCGAAATCAAAAAGTGAA
A--------------------------------------------TTTTTTTAAAATGGTAACACTTTTTTGATCAAAA-
AAAGGTGGAACGGGAGTGAATTCTTCCTCCTT--------------CTTTAAATAAAAATCTTTAAATAAAAAGAAGAAG
GAAAAAAAGGTATGTTGCTTTCCTTTTGAAAGGATTAAAGGTCCCCGAAGTAATGTATAAACCTAATGATT---CAAAAA
AAATAGAAAGGATTCCGGAACAAGAAAACACTATTTGCAATTGTCTTAACAATTTATTAAATAAATTAATATTTAATTTA
TTACA----------ATTTTATATTTTTATAAATTAAAATAGATTAGACATGAGACAAACAAACGAGTTTAGAGACAGCT
-----CAAAAGTTTCATGAAGATTTTTTTTTGAACTTT------ATCAAAATTATTCAACTTGAGTCATGAGTATGAATG
ATATT-TTTTTTATGTA----------------------AAAAAGGGTAAAAAACATAAAAAAGAACTCAATTAGAATCC
TAAGTCTAAGTCCAAGTCAATTTTTTAGGAATCCATATTTCTTC----AATTCCATACAGGAATTGAAATCATTTTTCTT
GAGCCGTATGAGGAAAAAATCTCATATAC-GTTTCT-----------GGGGGGAGTATTTCTTTATCTATATCTATCCCA
ATGAGCCATCTATCGAATCG
>SC044_[organism=Scleria_micrococca]_[specimen-voucher=GENT:G._Cremers_&_J.J._Granville_13978]_Scleria_micrococca_voucher_GENT:G._Cremers_&_J.J._Granville_13978_rps16_gene,_intron,_partial_sequence;_chloroplast
CACCATTTTCTATTTTATATGTACTATGCTATAGTAATCAAAATTGATCTGAAAACCTATCTTATAGTACTTATG-----
-ATATACTAATGAAAATGCTCTTCACTCGACATAATTTGTTCTGTTACAAATCTAATTTGTATTAGGTTGTCAGTAAAGA
GTACATGATGAAGCTCGAGAAAAAAAAGACTTGA-TTTTTTTATCAAGCAAGGGAAAGATTCTAGGGTTTATG-AAAAAA
AATAG--------------AACAAATTTAGATCAACTTTGT-----AAATATATTCTTAGCATCGAAATCAAAAAGTGAA
A--------------------------------------------TTTTTTTAAAATGGTAACACTTTTTTGATCAAAA-
AAAGGTGGAACGGGAGTGAATTCTTCCTCCTT--------------CTTTAAATAAAAATCTTTAAATAAAAAGAAGAAG
GAAAAAAAGGTATGTTGCTTTCCTTTTGAAAGGATTAAAGGTCCCCGAAGTAATGTATAAACCTAATGATT---CAAAAA
AAATAGAAAGGATTCCGGAACAAGAAAACACTATTTGCAATTGTCTTAACAATTTATTAAATAAATTAATATTTAATTTA
TTACA----------ATTTTATATTTTTATAAATTAAAATAGATTAGACATGAGACAAACAAACGAGTTTAGAGACAGCT
-----CAAAAGTTTCATGAAGATTTTTTTTTGAACTTT------ATCAAAATTATTCAACTTGAGTCATGAGTATGAATG
ATATT-TTTTTTATGTA----------------------AAAAAGGGTAAAAAACATAAAAAAGAACTCAATTAGAATCC
T------AAGTCCAAGTCAATTTTTTAGGAATCCATATTTCTTC----AATTCCATACAGGAATTGAAATCATTTTTCTT
GAGCCGTATGAGGAAAAAATCTCATATAC-GTTTCT-----------GGGGGGAGTATTTCTTTATCTATATCTATCCCA
ATGAGCCATCTATCGAATCG
>SC045_[organism=Scleria_micrococca]_[specimen-voucher=GENT:P.J.M._Maas_et_al._7211]_Scleria_micrococca_voucher_GENT:P.J.M._Maas_et_al._7211_rps16_gene,_intron,_partial_sequence;_chloroplast
CACCATTTTCTATTTTATATGTACTATGCTATAGTAATCAAAATTGATCTGAAAACCTATCTTATAGTACTTATG-----
-ATATACTAATGAAAATGCTCTTCACTCGACATAATTTGTTCTGTTACAAATCTAATTTGTATTAGGTTGTCAGTAAAGA
GTACATGATGAAGCTCGAGAAAAAAAAGACTTGA-TTTTTTTATCAAGCAAGGGAAAGATTCTAGGGTTTATG-AAAAAA
AATAG--------------AACAAATTTAGATCAACTTTGT-----AAATATATTCTTAGCATCGAAATCAAAAAGTGAA
A--------------------------------------------TTTTTTTAAAATGGTAACACTTTTTTGATCAAAA-
AAAGGTGGAACGGGAGTGAATTCTTCCTCCTT--------------CTTTAAATAAAAATCTTTAAATAAAAAGAAGAAG
GAAAAAAAGGTATGTTGCTTTCCTTTTGAAAGGATTAAAGGTCCCCGAAGTAATGTATAAACCTAATGATT---CAAAAA
AAATAGAAAGGATTCCGGAACAAGAAAACACTATTTGCAATTGTCTTAACAATTTATTAAATAAATTAATATTTAATTTA
TTACA----------ATTTTATATTTTTATAAATTAAAATAGATTAGACATGAGACAAACAAACGAGTTTAGAGACAGCT
-----CAAAAGTTTCATGAAGATTTTTTTTTGAACTTT------ATCAAAATTATTCAACTTGAGTCATGAGTATGAATG
ATATT-TTTTTTATGTA----------------------AAAAAGGGTAAAAAACATAAAAAAGAACTCAATTAGAATCC
T------AAGTCCAAGTCAATTTTTTAGGAATCCATATTTCTTC----AATTCCATACAGGAATTGAAATCATTTTTCTT
GAGCCGTATGAGGAAAAAATCTCATATAC-GTTTCT-----------GGGGGGAGTATTTCTTTATCTATATCTATCCCA
ATGAGCCATCTATCGAATCG
>SC046_[organism=Scleria_castanea]_[specimen-voucher=GENT:J.C._Solomon_et_al._19067]_Scleria_castanea_voucher_GENT:J.C_Solomon_et_al._19067_rps16_gene,_intron,_partial_sequence;_chloroplast
CACCATTTTCTATTTTCTATGTACTATGCTATAGTAATCAAAATCGATCTGAAAACCTATCTTATAGCACTTATG-----
-ATATACTAATGAAAATGCTCTTGACTCGACATAATTTGTTCTGTTACAAATCTAATTTGTATTAGGTTGTGAGTAAAGA
GTACATGATGAAGCTCGAGAAAAAAAAGACTTGA-TTTTTTTATCAAGCAAGGGAAAGATTCTAGGGTTTATG--AAAAA
AATAG--------------AACAAATTTAGACCAACTTTGT-----AAATATATTCTTAGCATCGAAATCAAAAAGTGAA
A--------------------------------------------TTTTTTGAAAATGGTAACACTTTTTTGATCAAAAG
AAAGGTGGAACGGGAGTGAATT------------------------CTTTAAA------------------AAGAAGAAG
GAAA-AAAGGTATGTTGCTTTCCTTTTGAAAGGATTAAAGGTCCCCGAAGTAATGTATAAACCTAATGATT---CAAAAA
AAATAGAAAGGATTCTGGAACAAGAAAAAACTATTTGCAATTGTCTTAACAATTTATTAAATAAATTAATATTTAATTTA
TTAAA----------ATTTTATATTTTTATAAATTAAAATAGGTTAGACATGAGACAAACAAAGGAGTTTAGAGACAGCT
-----CAAAAGTTTTATGAAGATTTTTCTTTGAACTTT------ATCAAAATTATTCAACTTGAGTCATGAGTATGAATG
ATATT-TTTTTTATGTA----------------------AAAAAGGGTCAAAAATATAAAAAAGAACTTAATTAGAATCC
T-------AGTCCAAGTCAATTTTTTAGGAATCCATATTTC-------AATTCCATACAGGAATTGAAATCATTTTTCTT
GAGCCGTATGAGGAGAAAATCTCATATAC-GTTTCT-----------GGGGGGAGTATTTTTTTATCTATATCTATCCCA
ATGAGCCATCTATCGAATCG
>SC047_[organism=Scleria_castanea]_[specimen-voucher=GENT:St.G._Beck_22851]_Scleria_castanea_voucher_GENT:St.G._Beck_22851_rps16_gene,_intron,_partial_sequence;_chloroplast
CACCATTTTCTATTTTCTATGTACTATGCTATAGTAATCAAAATCGATCTGAAAACCTATCTTATAGTACTTATG-----
-ATATACTAATGAAAATGCTCTTGACTCGACATAATTTGTTCTGTTACAAATCTAATTTGTATTAGGTTGTGAGTAAAGA
GTACATGATGAAGCTCGAGAAAAAAAAGACTTGA-TTTTTTTATCAAGCAAGGGAAAGATTCTAGGGTTTATG--AAAAA
AATAG--------------AACAAATTTAGACCAACTTTGT-----AAATATATTCTTAGCATCGAAATCAAAAAGTGAA
A--------------------------------------------TTTTTTGAAAATGGTAACACTTTTTTGATCAAAAG
AAAGGTGGAACGGGAGTGAATT------------------------CTTTAAA------------------AAGAAGAAG
GAAA-AAAGGTATGTTGCTTTCCTTTTGAAAGGATTAAAGGTCCCCGAAGTAATGTATAAACCTAATGATT---CAAAAA
AAATAGAAAGGATTCTGGAACAAGAAAACACTATTTGCAATTGTCTTAACAATTTATTAAATAAATTAATATTTAATTTA
TTAAA----------ATTTTATATTTTTATAAATTAAAATAGGTTAGACATGAGACAAACAAAGGAGTTTAGAGACAGCT
-----CAAAAGTTTTATGAAGATTTTTCTTTGAACTTT------ATCAAAATTATTCAACTTGAGTCATGAGTATGAATG
ATATT-TTTTTTATGTA----------------------AAAAAGGGTCAAAAATATAAAAAAGAACTTAATTA------
--------AGTCCAAGTCAATTTTTTAGGAATCCATATTTC-------AATTCCATACAGGAATTGAAATCATTTTTCTT
GAGCCGTATGAGGAGAAAATCTCATATAC-GTTTCT-----------GGGGGGAGTATTTTTTTATCTATATCTATCCCA
ATGAGCCATCTATCGAATCG
>SC049_[organism=Scleria_catophylla]_[specimen-voucher=GENT:H._&_E._Hess_51-139]_Scleria_catophylla_voucher_GENT:H._&_E._Hess_51-139_rps16_gene,_intron,_partial_sequence;_chloroplast
CACCATTTTCTATTTTATATGTACTATGCTATAGTAATCAAAATTGATCTGAAAACCTATCTTATAGTACTTATG-----
-ATATACTAATGAAAATGCTCTTCACTCGACATAATTTGTTCTGCTAAAAATCTAATTTGTATTAGGTTGTCAGTAAAGA
GTACATGATGAAGCTCGAGAAAAAAAAGACTTGA-TTTTTTTATCAAGCAAGGGAAAGATTCTAGGGTTTATG-AAAAAA
AATAG--------------AACAAATTTAGACCAACTTTGT-----AAATATATTCTTAGCATCGAAATCAAAAAGTGAA
A--------------------------------------------TTTTTTTAAAATGGTAACACTTTTTTGATCAAAA-
AAAGGTGGAACGGGAGTGAATTCTTCCTCCTT--------------CTTTAAA------------------AAGAAGAAG
GAAAAAAAGGTATGTTGCTTTCCTTTTGAAAGGATTAAAGGTCCCCGAAGTAATGTATAAACCTAATGATT---CAAAAA
AAATAGAAAGGATTCCGGAACAAGAAAACACTATTTGCAATTGTCTTAACAATTTATTAAATAAATTAATATTTAATTTA
TTACA----------ATTTTATATTTTTATAAATTAAAATAGATTAGACATGAGACAAACAAACGAGTTTAGAGACAGCT
-----CAAAAGTTTCATGAAGATTTTTCTTTGAACTTT------ATCAAAATTATTAAACTTGAGTCATGAGTATGAATG
ATATT-TTTTTTATGTA----------------------AAAAAGGGTAAAAAACATAAAAAAGAACTCAATTA------
--------AGTCCAAGTCAATTTTTTAGGAATCCATATTTCTTC----AATTCCATACAGGAATTGAAATCATTTTTCTT
GAGCCGTATGAGGAGAAAATCTCATATAC-GTTTCT-----------GGGGGGAGTATTTCTTTATCTATATCTATCCCA
ATGAGCCATCTATCGAATCC
>SC050_[organism=Scleria_catophylla]_[specimen-voucher=GENT:H._&_E._Hess_52-505]_Scleria_catophylla_voucher_GENT:H._&_E._Hess_52-505_rps16_gene,_intron,_partial_sequence;_chloroplast
CACCATTTTCTATTTTATATGTACTATGCTATAGTAATCAAAATTGATCTGAAAACCTATCTTATAGTACTTATG-----
-ATATACTAATGAAAATGCTCTTCACTCGACATAATTTGTTCTGCTAAAAATCTAATTTGTATTAGGTTGTCAGTAAAGA
GTACATGATGAAGCTCGAGAAAAAAAAGACTTGA-TTTTTTTATCAAGCAAGGGAAAGATTCTAGGGTTTATG-AAAAAA
AATAG--------------AACAAATTTAGACCAACTTTGT-----AAATATATTCTTAGCATCGAAATCAAAAAGTGAA
A--------------------------------------------TTTTTTTAAAATGGTAACACTTTTTTGATCAAAA-
AAAGGTGGAACGGGAGTGAATTCTTCCTCCTT--------------CTTTAAA------------------AAGAAGAAG
GAAAAAAAGGTATGTTGCTTTCCTTTTGAAAGGATTAAAGGTCCCCGAAGTAATGTATAAACCTAATGATT---CAAAAA
AAATAGAAAGGATTCCGGAACAAGAAAACACTATTTGCAATTGTCTTAACAATTTATTAAATAAATTAATATTTAATTTA
TTACA----------ATTTTATATTTTTATAAATTAAAATAGATTAGACATGAGACAAACAAACGAGTTTAGAGACAGCT
-----CAAAAGTTTCATGAAGATTTTTCTTTGAACTTT------ATCAAAATTATTAAACTTGAGTCATGAGTATGAATG
ATATT-TTTTTTATGTA----------------------AAAAAGGGTAAAAAACATAAAAAAGAACTCAATTA------
--------AGTCCAAGTCAATTTTTTAGGAATCCATATTTCTTC----AATTCCATACAGGAATTGAAATCATTTTTCTT
GAGCCGTATGAGGAGAAAATCTCATATAC-GTTTCT-----------GGGGGGAGTATTTCTTTATCTATATCTATCCCA
ATGAGCCATCTATCGAATCC
>SC051_[organism=Scleria_catophylla]_[specimen-voucher=GENT:H._&_E._Hess_52-844]_Scleria_catophylla_voucher_GENT:H._&_E._Hess_52-844_rps16_gene,_intron,_partial_sequence;_chloroplast
CACCATTTTCTATTTTATATGTACTATGCTATAGTAATCAAAATTGATCTGAAAACCTATCTTATAGTACTTATG-----
-ATATACTAATGAAAATGCTCTTCACTCGACATAATTTGTTCTGCTAAAAATCTAATTTGTATTAGGTTGTCAGTAAAGA
GTACATGATGAAGCTCGAGAAAAAAAAGACTTGA-TTTTTTTATCAAGCAAGGGAAAGATTCTAGGGTTTATG-AAAAAA
AATAG--------------AACAAATTTAGACCAACTTTGT-----AAATATATTCTTAGCATCGAAATCAAAAAGTGAA
A--------------------------------------------TTTTTTTAAAATGGTAACACTTTTTTGATCAAAA-
AAAGGTGGAACGGGAGTGAATTCTTCCTCCTT--------------CTTTAAA------------------AAGAAGAAG
GAAAAAAAGGTATGTTGCTTTCCTTTTGAAAGGATTAAAGGTCCCCGAAGTAATGTATAAACCTAATGATT---CAAAAA
AAATAGAAAGGATTCCGGAACAAGAAAACACTATTTGCAATTGTCTTAACAATTTATTAAATAAATTAATATTTAATTTA
TTACA----------ATTTTATATTTTTATAAATTAAAATAGATTAGACATGAGACAAACAAACGAGTTTAGAGACAGCT
-----CAAAAGTTTCATGAAGATTTTTCTTTGAACTTT------ATCAAAATTATTAAACTTGAGTCATGAGTATGAATG
ATATT-TTTTTTATGTA----------------------AAAAAGGGTAAAAAACATAAAAAAGAACTCAATTA------
--------AGTCCAAGTCAATTTTTTAGGAATCCATATTTCTTC----AATTCCATACAGGAATTGAAATCATTTTTCTT
GAGCCGTATGAGGAGAAAATCTCATATAC-GTTTCT-----------GGGGGGAGTATTTCTTTATCTATATCTATCCCA
ATGAGCCATCTATCGAATCC
>SC052_[organism=Scleria_composita]_[specimen-voucher=GENT:St.G._Beck_13175]_Scleria_composita_voucher_GENT:St.G._Beck_13275_rps16_gene,_intron,_partial_sequence;_chloroplast
CACCATTTTCTATTTTATATGTACTATGCTATAGTAATCAAAATTGATCTGAAAACCTATCTTATAGTACTTATG-----
-ATATACTAATGAAAATGCTCTTCACTCGACATAATTTGTTCTGTTACAAATCTAATTTGTATTAGGTTGTCAGTAAAGA
GTACATGATGAAGCTCGAGAAAAAAAAGACTTGA-TTTTTTTATCAAGCAAGGGAAAGATTCTAGGGTTTATG-AAAAAA
AATAG--------------AACAAATTTAGATCAACTTTGT-----AAATATATTCTTAGCATCGAAATCAAAAAGTGAA
A--------------------------------------------TTTTTTTAAAATGGTAACACTTTTTTGATCAAAA-
AAAGGTGGAACGGGAGTGAATTCTTCCTCCTT--------------CTTTAAATAAAAATCTTTAAATAAAAAGAAGAAG
GAAAAAAAGGTATGTTGCTTTCCTTTTGAAAGGATTAAAGGTCCCCGAAGTAATGTATAAACCTAATGATT---CAAAAA
AAATAGAAAGGATTCCGGAACAAGAAAACACTATTTGCAATTGTCTTAACAATTTATTAAATAAATTAATATTTAATTTA
TTACA----------ATTTTATATTTTTATAAATTAAAATAGATTAGACATGAGACAAACAAACGAGTTTAGAGACAGCT
-----CAAAAGTTTCATGAAGATTTTTTTTTGAACTTT------ATCAAAATTATTCAACTTGAGTCATGAGTATGAATG
ATATT-TTTTTTATGTA----------------------AAAAAGGGTAAAAAACATAAAAAAGAACTCAATTAGAATCC
T------AAGTCCAAGTCAATTTTTTAGGAATCCATATTTCTTC----AATTCCATACAGGAATTGAAATCATTTTTCTT
GAGCCGTATGAGGAAAAAATCTCATATAC-GTTTCT-----------GGGGGGAGTATTTCTTTATCTATATCTATCCCA
ATGAGCCATCTATCGAATCG
>SC053_[organism=Scleria_purdiei]_[specimen-voucher=GENT:St.G._Beck_13542]_Scleria_purdiei_voucher_GENT:St.G._Beck_13542_rps16_gene,_intron,_partial_sequence;_chloroplast
CACCATTTTCTATTTTATATGTACTATGCTATAGTAATCAAAATTGATCTGAAAACCTATCTTATAGTACTTATG-----
-ATATACTAATGAAAATGCTCTTCACTCGACATAATTTGTTCTGTTACAAATCTAATTTGTATTAGGTTGTCAGTAAAGA
GTACATGATGAAGCTCGAGAAAAAAAAGACTTGA-TTTTTTTATCAAGCAAGGGAAAGATTCTAGGGTTTATG-AAAAAA
AATAG--------------AACAAATTTAGATCAACTTTGT-----AAATATATTCTTAGCATCGAAATCAAAAAGTGAA
A--------------------------------------------TTTTTTTAAAATGGTAACACTTTTTTGATCAAAA-
AAAGGTGGAACGGGAGTGAATTCTTCCTCCTT--------------CTTTAAATAAAAATCTTTAAATAACAAGAAGAAG
GAAAAAAAGGTATGTTGCTTTCCTTTTGAAAGGATTAAAGGTCCCCGAAGTAATGTATAAACCTAATGATT---CAAAAA
AAATAGAAAGGATTCCGGAACAAGAAAACACTATTTGCAATTGTCTTAACAATTTATTAAATAAATTAATATTTAATTTA
TTACA----------ATTTTATATTTTTATAAATTAAAATAGATTAGACATGAGACAAACAAACGAGTTTAGAGACAGCT
-----CAAAAGTTTCATGAAGATTTTTTTTTGAACTTT------ATCAAAATTATTCAACTTGAGTCATGAGTATGAATG
ATATT-TTTTTTATGTA----------------------AAAAAGGGTAAAAAACATAAAAAAGAACTCAATTA------
-------AAGTCCAAGTCAATTTTTTAGGAATCCATATTTCTTC----AATTCCATACAGGAATTGAAATCATTTTTCTT
GAGCCGTATGAGGAAAAAATCTCATATAC-GTTTCT-----------GGGGGGAGTATTTCTTTATCTATATCTATCCCA
ATGAGCCATCTATCGAATCC
>SC059_[organism=Scleria_brownii]_[specimen-voucher=GENT:XXX_XXX]_Scleria_brownii_voucher_GENT:XXX_XXX_rps16_gene,_intron,_partial_sequence;_chloroplast
NNNNATTTTCTATCTAT-----------CTATAGTACTAAAAATCTATCT--ATCTCTATCTTAT---CTCTATC-----
-TTATAGTAATGAAAATGCTCTTGACTCGACATAATTTGTTCTGTTAAAAACCTAATTTGTATTAGGTTGTCAATAAACA
GTACATGATGGAGCTCGAGAAAAAAAAGA-TTGA-TTTTTTTATCAAGCAAGGGAAAGAATCTAGGGTTTATGAAAATAA
TATAG--------------AACTAATTTAGACCAACTTTGT-----AAGTATATTCTTAGCATCGAAATCAAAAAGTGAA
AATCCAATTCGAACAAGTTTTAAAAAAAGAAAAGAGAAAGTGAAATTTTTTGAAAATGGTAAAACTTTTTTGATCAAAA-
---GGTGGAACGGGAGTGAATTCTTCTTTCTT--------------CTTTAAA----------------------AAGAA
GGAAAAAAGGTATGTTGCTTTCCTTTTGAAAGGATTAAAGGTCCCCGAAGTAATGTATAAACCCAATGATTTC-AAAAAA
AAATAGAAAATATTTCGGAACAAGAGAACACTATTTGCAATTGTCTCAACAATGTA-----------------ATTTGAT
TTTAA---------------------TGATAAATCTAAATGGATTAGAGATGAGACAAACAAAGGAGTTTAGAGACAGCT
CAAG-CAAGAGTTTCATAAAGATTTTTCTTTGAACTTT------ATCAAAATTATTAAACTTGAGTCATGAGTATGAATG
ATATTTTTTTCAATATC----------------------AAAAAGAATAAAAAAGATAAAAAAGGACTCAATTA------
--------AGTCTAAGTCTTTTTTTATGGAATCTATTTTA--------GATTCCATACAGAAATTTAAATCATTTTTCTT
GAGCCGTATGAGAAGAAAATCTCATATAC-GTTTCT-----------GGGGGGAGTATTTTTTTATCTATNNNNNNNNNN
NNNNNNNNNNNNNNNNNNNN
>SC070_[organism=Scleria_calcicola]_[specimen-voucher=GENT:M._Bingham_7587]_Scleria_calcicola_voucher_GENT:M._Bingham_7587_rps16_gene,_intron,_partial_sequence;_chloroplast
CACCATTTTCTATTTTATATGTACTATGCTATAGTAATCAAAATTTATCTGAAAACCTATCTTATAGTACTTATA-----
-ATATACTAATGAAAATGCTCTTCACTCGACATAATTTGTTCTGTTACAAATCTAATTTGTATTAGGTTGTCAGTAAAGA
GTACATGATGAAGCTCGAGAAAAAAAAGACTTGA-TTTTTTTATCAAGCAAGGGAAAGATTCTAGGGTTTATG-AAAAAA
AATAG--------------AACAAATTTAGATCAACTTTGT-----AAATATATTCTTAGCATCGAAATCAAAAAGTGAA
A--------------------------------------------TTTTTTAAAAATGGTAACACTTTTTTGATCAAAA-
AAAGGTGGAACGGGAGTGAATTCTTCCTCCTT--------------CTTTAAATAAA--------------AAGAAGAAG
GAAAAAAAGGTATGTTGCTTTCCTTTTGAAAGGATTAAAGGTCCCCGAAGTAATGTATAAACCTAATGATT---CAAAAA
AAATAGAAAGGATTCCGGAACAAGAAAACACTATTTGCAATTGTCTTAACAATTTCTTAAATAAATTAATATTGAATTTA
TTACAA-----TTTTATTTTATATTTTTATAAATTAAAATAGATTAGACATGAGACAAACAAACGAGTTTAGAGACAGCT
-----CAAAAGTTTCATGAAGATTTTTTTTTGAACTTT------ATCAAAATTATTCAACTTGAGTCATGAGTATGAATG
ATATT-TTTTTTATGTA----------------------AAAAAGGGTAAAAAACATAAAAAAGAACTCAATTAGAATCC
T------AAGTCCAAGTCAATTTTTTAGGAATCCATATTTCTTC----AATTCCATACAGGAATTGAAATCATTTTTCTT
GAGCCGTATGAGGAAAAAATCTCATATAC-GTTTCT-----------GGGGGGAGTATTTCTTTATCTATATCTATCCCA
ATGAGCCATCTATCGAATCG
>SC110_[organism=Scleria_mackaviensis]_[specimen-voucher=GENT:XXX_XXX]_Scleria_mackaviensis_voucher_GENT:XXX_XXX_rps16_gene,_intron,_partial_sequence;_chloroplast
CACCATTTTCTATCTAT-----------CTATAGTACTAAAAATCTATCT--ATCTCTATCTTAT---CTCTATC-----
-TTATAGTAATGAAAATGCTCTTGACTCGACATAATTTGTTCTGTTAAAAACCTAATTTGTATTAGGTTGTCAATAAACA
GTACATGATGGAGCTCGAGAAAAAAAAGA-TTGA-TTTTTTTATCAAGCAAGGGAAAGAATCTAGGGTTTATGAAAATAA
TATAG--------------AACTAATTTAGACCAACTTTGT-----AAGTATATTCTTAGCATCGAAATCAAAAAGTGAA
AATCCAATTCGAACAAGTTTTAAAAAAAGAAAAGAGAAAGTGAAATTTTTTGAAAATGGTAAAACTTTTTTGATCAAAA-
---GGTGGAACGGGAGTGAATTCTTCTTTCTT--------------CTTTAAA----------------------AAGAA
GAAAAAAAGGTATGTTGCTTTCCTTTTGAAAGGATTAAAGGTCCCCGAAGTAATGTATAAACCCAATGATTTCAAAAAAA
AAATAGAAAATATTTCGGAACAAGAGAACACTATTTGCAATTGTCTCAACAATGTA-----------------ATTTGAT
TTTAA---------------------TGATAAATCTAAATGGATTAGAGATGAGACAAACAAAGGAGTTTAGAGACAGCT
CAAG-CAAGAGTTTCATAAAGATTTTTCTTTGAACTTT------ATCAAAATTATTAAACTTGAGTCATGAGTATGAATG
ATATTTTTTTCAATATC----------------------AAAAAGAATAAAAAAGATAAAAAAGGACTCAATTA------
--------AGTCTAAGTCTTTTTTTATGGAATCTATTTTA--------GATTCCATACAGAAATTTAAATCATTTTTCTT
GAGCCGTATGAGAAGAAAATCTCATATAC-GTTTCT-----------GGGGGGAGTATTTTTTTATCTATATCTATCCCA
ATGAGCCATCTATCGAATCG
>SC118_[organism=Scleria_virgata]_[specimen-voucher=GENT:H.S._Irwin_et_al._20762]_Scleria_virgata_voucher_GENT:H.S._Irwin_et_al._20762_rps16_gene,_intron,_partial_sequence;_chloroplast
CACCATTTTCTATTTTCTATGTACTATGCTATAGTAATCAAAATCGATCTGAAAACCTATCTTATAGTACTTATG-----
-ATATACTAATGAAAATGCTCTTGACTCGACATAATTTGTTCTGTTACAAATCTAATTTGTATTAGGTTGTGAGTAAAGA
GTACATGATGAAGCTCGAGAAAAAAAAGACTTGA-TTTTTTTATCAAGCAAGGGAAAGATTCTAGGGTTTATG-AAAAAA
AATAG--------------AACAAATTTAGACCAACTTTGT-----AAATATATTCTTAGCATCGAAATCAAAAAGTGAA
A--------------------------------------------TTTTTTGAAAATGGTAACACTTTTTTGATCAAAAG
AAAGGTGGAACGGGAGTGAATTCTTCCTCCTT--------------CTTTAAA------------------AAGAAGAAG
GAAA-AAGGGTATGTTGCTTTCCTTTTGAAAGGATTAAAGGTCCCCGAAGTAATGTATAAACCTAATGATT---CAAAAA
AAATAGAAAGGATTCTGGAACAAGAAAACACTATTTGCAATTGTCTTAACAATTTATTAAATAAATTAATATTTAATTTA
TTAAA----------ATTTTATATTCTTATAAATTAAAATAGGTTAGACATGAGACAAACAAAGGAGTTTAGAGACAGCT
-----CAAAAGTTTTATGAAGATTTTTCTTTGAACTTT------ATCAAAATTATTCAACTTGAGTCATGAGTATGAATG
ATATT-TTTTTTATGTA----------------------AAAAAGGGTCAAAAATATAAAAAAGAACTTAATTAGAATCC
T-------AGTCCAAGTCAATTTTTTAGGAATCCATATTTC-------AATTCCATACAGGAATTGAAATCATTTTTCTT
GAGCCGTATGAGGAGAAAATCTCATATAC-GTTTCT-----------GGGGGGAGTATTTTTTTATCTATATCTATCCCA
ATGAGCCATCTATCGAATCG
>SC123_[organism=Scleria_pergracilis]_[specimen-voucher=GENT:S._Laegaard_21176]_Scleria_pergracilis_voucher_GENT:S._Laegaard_21176_rps16_gene,_intron,_partial_sequence;_chloroplast
CACCATTTTCTATTTTATATGTACTATGCTATAGTAATCAAAATTGATCTGAAAACCTATCTTATAGTACTTATG-----
-ATATACTAATGAAAATGCTCTTCACTCGACATAATTTGTTCTGTTACAAACCTAATTTGTATTAGGTTGTCAGTAAAGA
GTACATGATGAAGCTCGAGAAAAAAAAGACTTGA-TTTTTTTATCAAGCAAGGGAAAGATTCTAGGGTTTATG-AAAAAA
AATAG--------------AACAAATTTAGATCAACTTTGT-----AAATATATTCTTAGCATCGAAATCAAAAAGTGAA
A--------------------------------------------TTTTTTTAAAATGGTAACACTTTTTTGATCAAAA-
AAAGGTGGAACGGGAGTGAATTCTTCCTCCTT--------------CTTTAAATAAA--------------AAGAAGAAG
GAAAAAAAGGTATGTTGCTTTCCTTTTGAAAGGATTAAAGGTCCCCGAAGTAATGTATAAACCTAATGATT---CAAAAA
AAATAGAAAGGATTCCGGAACAAGAAAACACTATTTGCAATTGTCTTAACAATTTATTAAATAAATTAATATTTAATTTA
TTACA----------ATTTTATATTTTTATAAATTAAAATAGATTAGACATGAGACAAACAAACGAGTTTAGAGACAGCT
-----CAAAAGTTTCATGAAGATTTTTTTTTGAACTTT------ATCAAAATTATTCAACTTGAGTCATGAGTATGAATG
ATATT-TTTTTTATGTA----------------------AAAAAGGGTAAAAAACATAAAAAAGAACTCAATTAGAATCC
T-------AGTCCAAGTCAATTTTTTAGGAATCCATATTTCTTC----AATTCCATACAGGAATTGAAATCATTTTTCTT
GAGCCGTATGAGGAAAAAATCTCATATAC-GTTTCT-----------GGGGGGAGTATTTCTTTATCTATATCTATCCCA
ATGAGCCATCTATCGAATCG
>SC124_[organism=Scleria_suaveolens]_[specimen-voucher=GENT:P._Smith_&_C._Chishala_1844]_Scleria_suaveolens_voucher_GENT:P._Smith_&_C._Chishala_1844_rps16_gene,_intron,_partial_sequence;_chloroplast
CACCATTTTCTATTTTATATGTACTATGCTATAGTAATCAAAATTGATCTGAAAACCTATCTTATAGTACTTATG-----
-ATATACTAATGAAAATGCTCTTCACTCGACATAATTTGTTCTGTTACAAATCTAATTTGTATTAGGTTGTCAGTAAAGA
GTACATGATGAAGCTCGAGAAAAAAAAGACTTGA-TTTTTTTATTAAGCAAGGGAAAGATTCTAGGGTTTATGAAAAAAA
AATAG--------------AACAAATTTAGATCAACTTTGT-----AAATATATTCTTAGCATCGAAATCAAAAAGTGAA
A--------------------------------------------TTTTTTAAAAATGGTAACACTTTTTTGATCAAAA-
AAAGGTGGAACGGGAGTGAATTCTTCCTCCTTCTTTAAATAAAAATCTTTAAATAAA--------------AAGAAGAAG
GAAAAAAAGGTATGTTGCTTTCCTTTTGAAAGGATTAAAGGTCCCCGAAGTAATGTATAAACCTAATGATT---CAAAAA
AAATAGAAAGGATTCCGGAACAAGAAAACACTATTTGCAATTGTCTTAACAATTTATTAAATAAATTAATATTTAATTTA
TTACA----------ATTTTATATTTTTATAAATTAAAATAGATTAGACATGAGACAAACAAACGAGTTTAGAGACAGCT
-----CAAAAGTTTCATGAAGATTTTTTTTTGAACTTT------ATCAAAATTATTCAACTTGAGTCATGAGTATGAATG
ATATT-TTTTTTATGTA----------------------AAAAAGGGTAAAAAACATA-AA-------------------
---------------------------------------------------------------TTGAAATCATTTTTCTT
GAGCCGTATGAGGAAAAAATCTCATATAC-GTTTCT-----------GGGGGGAGTATTTCTTTATCTATATCTATCCCA
ATGAGCCATCTATCGAATCG
>SC126_[organism=Scleria_angustifolia]_[specimen-voucher=GENT:H._&_E._Hess_52-598]_Scleria_angustifolia_voucher_GENT:H._&_E._Hess_52-598_rps16_gene,_intron,_partial_sequence;_chloroplast
CACCATTTTCTATTTTATATGTACTATGCTATAGTAATCAAAATTGATCTGAAAACCTATCTTATAGTACTTATG-----
-ATATACTAATGAAAATGCTCTTCACTCGACATAATTTGTTCTGTTACAAATCTAATTTGTATTAGGTTGTCAGTAAAGA
GTACATGATGAAGCTCGAGAAAAAAAAGACTTGA-TTTTTTTATCAAGCAAGGGAAAGATTCTAGGGTTTATG-AAAAAA
AATAG--------------AACAAATTTAGATCAACTTTGT-----AAATATATTCTTAGCATCGAAATCAAAAAGTGAA
A--------------------------------------------TTTTTTTAAAATGGTAACACTTTTTTGATCAAAA-
AAAGGTGGAACGGGAGTGAATTCTTCCTCCTT--------------CTTTAAATAAAAATCTTTAAATAAAAAGAAGAAG
GAAAAAAAGGTATGTTGCTTTCCTTTTGAAAGGATTAAAGGTCCCCGAAGTAATGTATAAACCTAATGATT---CAAAAA
AAATAGAAAGGATTCCGGAACAAGAAAACACTATTTGCAATTGTCTTAACAATTTATTAAATAAATTAATATTGAATTTA
TTACA----------ATTTTATATTTTTATAAATTAAAATAGATTAGACATGAGACAAACAAACGAGTTTAGAGACAGCT
-----CAAAAGTTTCATGAAGATTTTTTTTTGAACTTT------ATCAAAATTATTCAACTTGAGTCATGAGTATGAATG
ATATT-TTTTTTATGTA----------------------AAAAAGGGTAAAAAACATAAAAAAGAACTCAATTAGAATCC
T------AAGTCCAAGTCAATTTTTTAGGAATCCATATTTCTTC----AATTCCATACAGGAATTGAAATCATTTTTCTT
GAGCCGTATGAGGAAAAAATCTCATATAC-GTTTCT-----------GGGGGGAGTATTTCTTTATCTATATCTATCCCA
ATGAGCCATCTATCGAATCG
>SC144_[organism=Scleria_longispiculata]_[specimen-voucher=GENT:H._&_E._Hess_52-437]_Scleria_longispiculata_voucher_GENT:H._&_E._Hess_52-437_rps16_gene,_intron,_partial_sequence;_chloroplast
CACCATTTTCTATTTTATATGTACTATGCTATAGTAATCAAAATTGATCTGAAAACCTATCTTATAGTACTTATA-----
-ATATACTAATGAAAATGCTCTTCACTCGACATAATTTGTTCTGTTACAAATCTAATTTGTATTAGGTTGTCAGTAAAGA
GTACATGATGAAGCTCGAGAAAAAAAAGACTTGA-TTTTTTTATCAAGCAAGGGAAAGATTCTAGGGTTTATG-AAAAAA
AATAG--------------AACAAATTTAGACCAACTTTGT-----AAATATATTCTTAGCATCGAAATCAAAAAGTGAA
A--------------------------------------------TTTTTTTAAAATGGTAACACTTTTTTGATCAAAA-
AAAGGTGGAACGGGAGTGAATTCTTCCTCCTT--------------CTTTAAA------------------AAGAAGAAG
GAAAGAAAGGTATGTTGCTTTCCTTTTGAAAGGATTAAAGGTCCCCGAAGTAATGTATAAACCTAATGATT---CAAAAA
AAATAGAAAGGATTCCGAAACAAGAAAACACTATTTGCAATTGTCTTAACAATTTATTAAATAAATTAATATTTAATTTA
TTACA----------AATTTATATTTTTATAAATTAAAATAGATTAGACATGAGACAAACAAACGAGTTTAGAGACAGCT
-----CAAAAGTTTCATGAAGATTTTTCTTTGAACTTT------ATCAAAATTATTCAACTTGAGTCATGAGTATGAATG
ATATT-TTTTTTATGTA----------------------AAAAAGGGTAAAAAACATAAAAAAGAACTCAATTAGAATCC
T-------AGTCCAAGTCAATTTTTTAGGAATCCATATTTCTTC----AATTCCATACAGGAATTGAAATCATTTTTCTT
GAGCCGTATGAGGAGAAAATCTCATATAC-GTTTCT-----------GGGGGGAGTATTTCTTTATCTATATCTATCCCA
ATGAGCCATCTATCGAATCG
>SC169_[organism=Scleria_woodii]_[specimen-voucher=GENT:M.E._Dyer_753]_Scleria_woodii_voucher_GENT:M.E._Dyer_753_rps16_gene,_intron,_partial_sequence;_chloroplast
CACCATTTTCTATTTTATATGTACTATGCTATAGTAATCAAAATTGATCTGAAAACCTATCTTATAGTACTTATG-----
-ATATACTAATGAAAATGCTCTTCACTCGACATAATTTGTTCTGTTACAAATCTAATTTGTATTAGGTTGTCAGTAAAGA
GTACATGATGAAGCTCGAGAAAAAAAAGACTTGA-TTTTTTTATCAAGCAAGGGAAAGATTCTAGGGTTTATG-AAAAAA
AATAG--------------AACAAATTTAGATCAACTTTGT-----AAATATATTCTTAGCATCGAAATCAAAAAGTGAA
A--------------------------------------------TTTTTTTAAAATGGTAACACTTTTTTGATCAAAA-
AAAGGTGGAACGGGAGTGAATTCTTCCTCCTT--------------CTTTAAATAAAAATCTTTAAATAAAAAGAAGAAG
GAAAAAAAGGTATGTTGCTTTCCTTTTGAAAGGATTAAAGGTCCCCGAAGTAATGTATAAACCTAATGATT---CAAAAA
AAATAGAAAGGATTCCGGAACAAGAAAACACTATTTGCAATTGTCTTAACAATTTATTAAATAAATTAATATTTAATTTA
TTACA----------ATTTTATATTTTTATAAATTAAAATAGATTAGACATGAGACAAACAAACGAGTTTAGAGACAGCT
-----CAAAAGTTTCATGAAGATTTTTTTTTGAACTTT------ATCAAAATTATTCAACTTGAGTCATGAGTATGAATG
ATATT-TTTTTTATGTA----------------------AAAAAGGGTAAAAAACATAAAAAAGAACTCAATTAGAATCC
TAAGTCTAAGTCCAAGTCAATTTTTTAGGAATCCATATTTCTTC----AATTCCATACAGGAATTGAAATCATTTTTCTT
GAGCCGTATGAGGAAAAAATCTCATATAC-GTTTCT-----------GGGGGGAGTATTTCTTTATCTATATCTATCCCA
ATGAGCCATCTATCGAATCG
>SC172_[organism=Scleria_virgata]_[specimen-voucher=GENT:A.L.L._Vanzela_2]_Scleria_virgata_voucher_GENT:A.L.L._Vanzela_2_rps16_gene,_intron,_partial_sequence;_chloroplast
CACCATTTTCTATTTTCTATGTACTATGCTATAGTAATCAAAATCGATCTGAAAACCTATCTTATAGTACTTATG-----
-ATATACTAATGAAAATGCTCTTGACTCGACATAATTTGTTCTGTTACAAATCTAATTTGTATTAGGTTGTGAGTAAAGA
GTACATGATGAAGCTCGAGAAAAAAAAGACTTGA-TTTTTTTATCAAGCAAGGGAAAGATTCTAGGGTTTATG-AAAAAA
AATAG--------------AACAAATTTAGACCAACTTTGT-----AAATATATTCTTAGCATCGAAATCAAAAAGTGAA
A--------------------------------------------TTTTTTGAAAATGGTAACACTTTTTTGATCAAAAG
AAAGGTGGAACGGGAGTGAATTCTTCCTCCTT--------------CTTTAAA------------------AAGAAGAAG
GAAA-AAGGGTATGTTGCTTTCCTTTTGAAAGGATTAAAGGTCCCCGAAGTAATGTATAAACCTAATGATT---CAAAAA
AAATAGAAAGGATTCTGGAACAAGAAAACACTATTTGCAATTGTCTTAACAATTTATTAAATAAATTAATATTTAATTTA
TTAAA----------ATTTTATATTCTTATAAATTAAAATAGGTTAGACATGAGACAAACAAAGGAGTTTAGAGACAGCT
-----CAAAAGTTTTATGAAGATTTTTCTTTGAACTTT------ATCAAAATTATTCAACTTGAGTCATGAGTATGAATG
ATATT-TTTTTTATGTA----------------------AAAAAGGGTCAAAAATATAAAAAAGAACTTAATTAGAATCC
T-------AGTCCAAGTCAATTTTTTAGGAATCCATATTTC-------AATTCCATACAGGAATTGAAATCATTTTTCTT
GAGCCGTATGAGGAGAAAATCTCATATAC-GTTTCT-----------GGGGGGAGTATTTTTTTATCTATATCTATCCCA
ATGAGCCATCTATCGAATCG
>SC173_[organism=Scleria_pergracilis]_[specimen-voucher=GENT:J.E._Madsen_5987]_Scleria_pergracilis_voucher_GENT:J.E._Madsen_5987_rps16_gene,_intron,_partial_sequence;_chloroplast
CACCATTTTCTATTTTATATGTACTATGCTATAGTAATCAAAATTGATCTGAAAACCTATCTTATAGTACTTATG-----
-ATATACTAATGAAAATGCTCTTCACTCGACATAATTTGTTCTGTTACAAATCTAATTTGTATTAGGTTGTCAGTAAAGA
GTACATGATGAAGCTCGAGAAAAAAAAGACTTGA-TTTTTTTATCAAGCAAGGGAAAGATTCTAGGGTTTATG-AAAAAA
AATAG--------------AACAAATTTAGATCAACTTTGT-----AAATATATTCTTAGCATCGAAATCAAAAAGTGAA
A--------------------------------------------TTTTTTTAAAATGGTAACACTTTTTTGATCAAAA-
AAAGGTGGAACGGGAGTGAATTCTTCCTCCTT--------------CTTTAAATAAA--------------AAGAAGAAG
GAAAAAAAGGTATGTTGCTTTCCTTTTGAAAGGATTAAAGGTCCCCGAAGTAATGTATAAACCTAATGATT---CAAAAA
AAATAGAAAGGATTCCGGAACAAGAAAACACTATTTGCAATTGTCTTAACAATTTATTAAATAAATTAATATTTAATTTA
TTACA----------ATTTTATATTTTTATAAATTAAAATAGATTAGACATGAGACAAACAAACGAGTTTAGAGACAGCT
-----CAAAAGTTTCATGAAGATTTTTTTTTGAACTTT------ATCAAAATTATTCAACTTGAGTCATGAGTATGAATG
ATATT-TTTTTTATGTA----------------------AAAAAGGGTAAAAAACATAAAAAAGAACTCAATTA------
-------AAGTCCAAGTCAATTTTTTAGGAATCCATATTTCTTCATTCAATTCCATACAGGAATTGAAATCATTTTTCTT
GAGCCGTATGAGGAAAAAATCTCATATAC-GTTTCT----------GGGGGGGAGTATTTCTTTATCTATATCTATCCCA
ATGAGCCATCTATCGAATCG
>SC177_[organism=Scleria_distans]_[specimen-voucher=GENT:K._Bauters_&_J._Coenen_2013-007]_Scleria_distans_voucher_GENT:K._Bauters_&_J._Coenen_2013-007_rps16_gene,_intron,_partial_sequence;_chloroplast
CACCATTTTCTATTTTATATGTACTATGCTATAGTAATCAAAATTGATCTGAAAACCTATCTTATAGTACTTATG-----
-ATATACTAATGAAAATGCTCTTCACTCGACATAATTTGTTCTGCTACAAATCTAATTTGTATTAGGTTGTCAGTAAAGA
GTACATGATGAAGCTCGAGAAAAAAAAGACTTGATTTTTTTTATCAAGCAAGGGAAAGATTCTAGGGTTTATG-AAAAAA
AATAG--------------AACAAATTTAGACCAACTTTGTAAATAAAATATATTCTTAGCATCGAAATCAAAAAGTGAA
A--------------------------------------------TTTTTTTAAAATGGTAACACTTTTTTGATCAAAA-
AAAGGTGGAACGGGAGTGAATTCTTCCTCCTT--------------CTTTAAA------------------AAGAAGAAG
GAAAAAAAGGTATGTTGCTTTCCTTTTGAAAGGATTAAAGGTCCCCGAAGTAATGTATAAACCTAATGATT---CAAAAA
AAATAGAAAGGATTCCGGAACAAGAAAACACTATTTGCAATTGTCTTAACAATTTATTAAATAAATTAATATTTAATTTA
TTACA----------ATTTTATATTTTTATAAATTAAAATAGATTAGACATGAGACAAACAAACGAGTTTAGAGACAGCT
-----CAAAAGTTTCATGAAGATTTTTCTTTGAACTTT------ATCAAAATTATTAAACTTGAGTCATGAGTATGAATG
ATATT-TTTTTTATGTA----------------------AAAAAGGGTAAAAAACATAAAAAAGAACTCAATTA------
--------AGTCCAAGTCAATTTTTTAGGAATCCATATTTCTTC----AATTCCATACAGGAATTGAAATCATTTTTCTT
GAGCCGTATGAGGAGAAAATCTCATATAC-GTTTCT-----------GGGGGGAGTATTTCTTTATCTATATCTATCCCA
ATGAGCCATCTATCGAATCG
>SC178_[organism=Scleria_distans]_[specimen-voucher=GENT:K._Bauters_&_J._Coenen_2013-008]_Scleria_distans_voucher_GENT:K._Bauters_&_J._Coenen_2013-008_rps16_gene,_intron,_partial_sequence;_chloroplast
CACCATTTTCTATTTTATATGTACTATGCTATAGTAATCAAAATTGATCTGAAAACCTATCTTATAGTACTTATG-----
-ATATACTAATGAAAATGCTCTTCACTCGACATAATTTGTTCTGCTACAAATCTAATTTGTATTAGGTTGTCAGTAAAGA
GTACATGATGAAGCTCGAGAAAAAAAAGACTTGATTTTTTTTATCAAGCAAGGGAAAGATTCTAGGGTTTATG-AAAAAA
AATAG--------------AACAAATTTAGACCAACTTTGTAAATAAAATATATTCTTAGCATCGAAATCAAAAAGTGAA
A--------------------------------------------TTTTTTTAAAATGGTAACACTTTTTTGATCAAAA-
AAAGGTGGAACGGGAGTGAATTCTTCCTCCTT--------------CTTTAAA------------------AAGAAGAAG
GAAAAAAAGGTATGTTGCTTTCCTTTTGAAAGGATTAAAGGTCCCCGAAGTAATGTATAAACCTAATGATT---CAAAAA
AAATAGAAAGGATTCCGGAACAAGAAAACACTATTTGCAATTGTCTTAACAATTTATTAAATAAATTAATATTTAATTTA
TTACA----------ATTTTATATTTTTATAAATTAAAATAGATTAGACATGAGACAAACAAACGAGTTTAGAGACAGCT
-----CAAAAGTTTCATGAAGATTTTTCTTTGAACTTT------ATCAAAATTATTAAACTTGAGTCATGAGTATGAATG
ATATT-TTTTTTATGTA----------------------AAAAAGGGTAAAAAACATAAAAAAGAACTCAATTAGAATCC
T-------AGTCCAAGTCAATTTTTTAGGAATCCATATTTCTTC----AATTCCATACAGGAATTGAAATCATTTTTCTT
GAGCCGTATGAGGAGAAAATCTCATATAC-GTTTCT-----------GGGGGGAGTATTTCTTTATCTATATCTATCCCA
ATGAGCCATCTATCGAATCG
>SC182_[organism=Scleria_lithosperma]_[specimen-voucher=GENT:K._Bauters_&_J._Coenen_2013-019]_Scleria_lithosperma_voucher_GENT:K._Bauters_&_J._Coenen_2013-019_rps16_gene,_intron,_partial_sequence;_chloroplast
CACCATTTTCTATTTTCTATCTACTATGCTATAGTAATCAAAATCTATTTTAAAACTTATCTTATAGTACTTAAAATTAA
AATATAGTAATGAAAATGCTCTTGACTCGACATAATTTGTTCTGTTACAAATCTAATTTGTATTAGGTTGTCAGTAAACA
GTACATGATGAAGCTCGAGAAAAAAAAGACTTGA-TTTTTTTATCAAGCAAGGGAAAGATTCTAGGGTTTATG-AAAAAA
AATAGAACAAATTTAGACCAACAAATTTAGACCAACTTTGT-----AAATATATTCTTAGTATCGAAATCAAAAAGTTAA
A--------------------------------------------TTTTTTGAAAATCGTAAGACTTTTTTGATCAAAAG
AAAGGTGGAACGGGAGTGAATTCTTCCTCCTT--------------CTTTAAAT-----------------AAAAAGAAG
GAAAAAAGGGTATGTTGCTTTCCTTTTGAAAGGATTAAAAGTCCCCGAAGTAATGTATAAACCTAATGATT---CAAAAA
---TAGAAAGGATTCCAGAACAAGAAAACACTATTTGCAATTGTCTCAACAATGTATTAAAAAAATTAATAAAAAATTTA
TTAAAATATTATATTTTTATAATTTTTTATAAATTAAAATAGGTTAGACATGAGACAAACAAAGGAGTTTAGAGACAGCT
-----CAAAAGTTTCATAAAGATTTTTCTTTGAACTTT------ATCAAAATTATTCAACTTGAGTCATGAGTATGAATG
ATATTTTTTTTTATGTAAAATAAAATTTTTATGTAAAATAAAAAGGGTAAAAAACATAAAAAAGAACTCAACTA------
--------AGTCCAAGTCAATTTTTTAGGAATCCATATTGA-------AATTCAATACAGGAATTTCAATCATTTTTCTT
GAGCCGTATGAGGAGAAAATCTCATATAC-GTTTCT----------GGGGGGGAGTATTTCTTTATCTATATCTATCCCA
ATGAGCCANNNNNNNNNNNN
>SC183_[organism=Scleria_lithosperma]_[specimen-voucher=GENT:K._Bauters_&_J._Coenen_2013-026]_Scleria_lithosperma_voucher_GENT:K._Bauters_&_J._Coenen_2013-026_rps16_gene,_intron,_partial_sequence;_chloroplast
CACCATTTTCTATTTTCTATCTACTATGCTATAGTAATCAAAATCTATTTTAAAACTTATCTTATAGTACTTAAAATTAA
AATATAGTAATGAAAATGCTCTTGACTCGACATAATTTGTTCTGTTACAAATCTAATTTGTATTAGGTTGTCAGTAAACA
GTACATGATGAAGCTCGAGAAAAAAAAGACTTGA-TTTTTTTATCAAGCAAGGGAAAGATTCTAGGGTTTATGAAAAAAA
AATAGAACAAATTTAGACCAACAAATTTAGACCAACTTTGT-----AAATATATTCTTAGTATCGAAATCAAAAAGTTAA
A--------------------------------------------TTTTTTGAAAATCGTAAGACTTTTTTGATCAAAAG
AAAGGTGGAACGGGAGTGAATTCTTCCTCCTT--------------CTTTAAAT-----------------AAAAAGAAG
GAAAAAAGGGTATGTTGCTTTCCTTTTGAAAGGATTAAAAGTCCCCGAAGTAATGTATAAACCTAATGATT---CAAAAA
---TAGAAAGGATTCCAGAACAAGAAAACACTATTTGCAATTGTCTCAACAATGTATTAAAAAAATTAATAAAAAATTTA
TTAAAATATTATATTTTTATAATTTTTTATAAATTAAAATAGGTTAGACATGAGACAAACAAAGGAGTTTAGAGACAGCT
-----CAAAAGTTTCATAAAGATTTTTCTTTGAACTTT------ATCAAAATTATTCAACTTGAGTCATGAGTATGAATG
ATATTTTTTTTTATGTAAAATAAAATTTTTATGTAAAATAAAAAGGGTAAAAAACATAAAAAAGAACTCAACTAGAATCC
T-------AGTCCAAGTCAATTTTTTAGGAATCCATATTGA-------AATTCAATACAGGAATTTCAATCATTTTTCTT
GAGCCGTATGAGGAGAAAATCTCATATAC-GTTTCT-----------GGGGGGAGTATTTCTTTATCTATATCTATCCCA
ATGAGCCATCTACCGAATCG
>SC184_[organism=Scleria_lithosperma]_[specimen-voucher=GENT:K._Bauters_&_J._Coenen_2013-027]_Scleria_lithosperma_voucher_GENT:K._Bauters_&_J._Coenen_2013-027_rps16_gene,_intron,_partial_sequence;_chloroplast
CACCATTTTCTATTTTCTATCTACTATGCTATAGTAATCAAAATCTATTTTAAAACTTATCTTATAGTACTTAAAATTAA
AATATAGTAATGAAAATGCTCTTGACTCGACATAATTTGTTCTGTTACAAATCTAATTTGTATTAGGTTGTCAGTAAACA
GTACATGATGAAGCTCGAGAAAAAAAAGACTTGA-TTTTTTTATCAAGCAAGGGAAAGATTCTAGGGTTTATGAAAAAAA
AATAGAACAAATTTAGACCAACAAATTTAGACCAACTTTGT-----AAATATATTCTTAGTATCGAAATCAAAAAGTTAA
A--------------------------------------------TTTTTTGAAAATCGTAAGACTTTTTTGATCAAAAG
AAAGGTGGAACGGGAGTGAATTCTTCCTCCTT--------------CTTTAAAT-----------------AAAAAGAAG
GAAAAAAGGGTATGTTGCTTTCCTTTTGAAAGGATTAAAAGTCCCCGAAGTAATGTATAAACCTAATGATT---CAAAAA
---TAGAAAGGATTCCAGAACAAGAAAACACTATTTGCAATTGTCTCAACAATGTATTAAAAAAATTAATAAAAAATTTA
TTAAAATATTATATTTTTATAATTTTTTATAAATTAAAATAGGTTAGACATGAGACAAACAAAGGAGTTTAGAGACAGCT
-----CAAAAGTTTCATAAAGATTTTTCTTTGAACTTT------ATCAAAATTATTCAACTTGAGTCATGAGTATGAATG
ATATTTTTTTTTATGTAAAATAAAATTTTTATGTAAAATAAAAAGGGTAAAAAACATAAAAAAGAACTCAACTAGAATCC
T-------AGTCCAAGTCAATTTTTTAGGAATCCATATTGA-------AATTCAATACAGGAATTTCAATCATTTTTCTT
GAGCCGTATGAGGAGAAAATCTCATATAC-GTTTCT-----------GGGGGGAGTATTTCTTTATCTATATCTATCCCA
ATGAGCCATCTACCGAATCG
>SC199_[organism=Scleria_angustifolia]_[specimen-voucher=MO:E.A._Robinson_4286]_Scleria_angustifolia_voucher_MO:E.A._Robinson_4286_rps16_gene,_intron,_partial_sequence;_chloroplast
CACCATTTTCTATTTTATATGTACTATGCTATAGTAATCAAAATTGATCTGAAAACCTATCTTATAGTACTTATG-----
-ATATACTAATGAAAATGCTCTTCACTCGACATAATTTGTTCTGTTACAAATCTAATTTGTATTAGGTTGTCAGTAAAGA
GTACATGATGAAGCTCGAGAAAAAAAAGACTTGA-TTTTTTTATCAAGCAAGGGAAAGATTCTAGGGTTTATG-AAAAAA
AATAG--------------AACAAATTTAGATCAACTTTGT-----AAATATATTCTTAGCATCGAAATCAAAAAGTGAA
A--------------------------------------------TTTTTTTAAAATGGTAACACTTTTTTGATCAAAA-
AAAGGTGGAACGGGAGTGAATTCTTCCTCCTT--------------CTTTAAATAAA--------------AAGAAGAAG
GAAAAAAAGGTATGTTGCTTTCCTTTTGAAAGGATTAAAGGTCCCCGAAGTAATGTTTAAACCTAATGATT---CAAAAA
AAATAGAAAGGATTCCGTTACAAGAAAACACTATTTGCAATTGTCTTAACAATTTATTAAATAAATTAATATTTAATTTA
TTACA----------ATTTTATATTTTTATAAATTAAAATAGATTAGACATGAGACAAACAAACGAGTTTAGAGACAGCT
-----CAAAAGTTTCATGAAGATTTTTTTTTGAACTTT------ATCAAAATTATTCAACTTGAGTCATGAGTATGAATG
ATATT-TTTTTTATGTA----------------------AAAAAGGGTAAAAAACATAAAAAAGAACTCAATTAGAATCC
T------AAGTCCAAGTCAATTTTTTAGGAATCCATATTTCTTCATTCAATTCCATACAGGAATTGAAATCATTTTTCTT
GAGCCGTATGAGGAAAAAATCTCATATAC-GTTTCT-----------GGGGGGAGTATTTCTTTATCTATATCTATCCCA
ATGAGCCATCTATCGAATCG
>SC202_[organism=Scleria_catophylla]_[specimen-voucher=MO:Carvalho_4674]_Scleria_catophylla_voucher_MO:Carvalho_4674_rps16_gene,_intron,_partial_sequence;_chloroplast
CACCATTTTCTATTTTATATGTACTATGCTATAGTAATCAAAATTGATCTGAAAACCTATCTTATAGTACTTATG-----
-ATATACTAATGAAAATGCTCTTCACTCGACATAATTTGTTCTGCTAAAAATCTAATTTGTATTAGGTTGTCAGTAAAGA
GTACATGATGAAGCTCGAGAAAAAAAAGACTTGA-TTTTTTTATCAAGCAAGGGAAAGATTCTAGGGTTTATG-AAAAAA
AATAG--------------AACAAATTTAGACCAACTTTGT-----AAATATATTCTTAGCATCGAAATCAAAAAGTGAA
A--------------------------------------------TTTTTTTAAAATGGTAACACTTTTTTGATCAAAA-
AAAGGTGGAACGGGAGTGAATTCTTCCTCCTT--------------CTTTAAA------------------AAGAAGAAG
GAAAAAAAGGTATGTTGCTTTCCTTTTGAAAGGATTAAAGGTCCCCGAAGTAATGTATAAACCTAATGATT---CAAAAA
AAATAGAAAGGATTCCGGAACAAGAAAACACTATTTGCAATTGTCTTAACAATTTATTAAATAAATTAATATTTAATTTA
TTACA----------ATTTTATATTTTTATAAATTAAAATAGATTAGACATGAGACAAACAAACGAGTTTAGAGACAGCT
-----CAAAAGTTTCATGAAGATTTTTCTTTGAACTTT------ATCAAAATTATTAAACTTGAGTCATGAGTATGAATG
ATATT-TTTTTTATGTA----------------------AAAAAGGGTAAAAAACATAAAAAAGAACTCAATTA------
--------AGTCCAAGTCAATTTTTTAGGAATCCATATTTCTTC----AATTCCATACAGGAATTGAAATCATTTTTCTT
GAGCCGTATGAGGAGAAAATCTCATATAC-GTTTCT-----------GGGGGGAGTATTTCTTTATCTATATCTATCCCA
ATGAGCCATCTATCGAATCG
>SC207_[organism=Scleria_bequaertii]_[specimen-voucher=MO:E.A._Robinson_4260]_Scleria_bequaertii_voucher_MO:E.A._Robinson_4260_rps16_gene,_intron,_partial_sequence;_chloroplast
CACCATTTTCTATTTTATATGTACTATGCTATAGTAATCAAAATTGATCTGAAAACCTATCTTATAGTACTTATA-----
-ATATACTAATGAAAATGCTCTTCACTCGACATAATTTGTTCTGTTACAAATCTAATTTGTATTAGGTTGTCAGTAAAGA
GTACATGATGAAGCTCGAGAAAAAAAAGACTTGA-TTTTTTTATCAAGCAAGGGAAAGATTCTAGGGTTTATG-AAAAAA
AATAG--------------AACAAATTTAGACCAACTTTGT-----AAATATATTCTTAGCATCGAAATCAAAAAGTGAA
A--------------------------------------------TTTTTTTAAAATGGTAACACTTTTTTGATCAAAA-
AAGGGTGGAACGGGAGTGAATTCTTCCTTTTT--------------CTTTAAA------------------AAGAAGAAG
GAAAGAAAGGTATGTTGCTTTCCTTTTGAAAGGATTAAAGGTCCCCGAAGTAATGTATAAACCTAATGATT---CAAAAA
AAATAGAAAGGATTCCGAAACAAGAAAACACTATTTGCAATTGTCTTAACAATTTATTAAATAAATTAATATTTAATTTA
TTACA----------AATTTATATTTTTATAAATTAAAATAGATTAGACATGAGACAAACAAACGAGTTTAGAGACAGCT
-----CAAAAGTTTCATGAAGATTTTTCTTTGAACTTT------ATCAAAATTATTCAACTTGAGTCATGAGTATGAATG
ATATT-TTTTTTATGTA----------------------AAAAAGGGTAAAAAACATAAAAAAGAACTCAATTA------
--------AGTCCAAGTCAATTTTTTAGGAATCCATATTTCTTC----AATTCCATACAGGAATTGAAATCATTTTTCTT
GAGCCGTATGAGGAGAAAATCTCATATAC-GTTTCT-----------GGGGGGAGTATTTCTTTATCTATATCTATCCCA
ATGAGCCATCTATCGAATCC
>SC210_[organism=Scleria_brownii]_[specimen-voucher=GENT:XXX_XXX]_Scleria_brownii_voucher_GENT:XXX_XXX_rps16_gene,_intron,_partial_sequence;_chloroplast
CACCATTTTCTATCTAT-----------CTATAGTACTAAAAATCTATCT--ATCTCTATCTTAT---CTCTATC-----
-TTATAGTAATGAAAATGCTCTTGACTCGACATAATTTGTTCTGTTAAAAACCTAATTTGTATTAGGTTGTCAATAAACA
GTACATGATGGAGCTCGAGAAAAAAAAGA-TTGA-TTTTTTTATCAAGCAAGGGAAAGAATCTAGGGTTTATGAAAATAA
TATAG--------------AACTAATTTAGACCAACTTTGT-----AAGTATATTCTTAGCATCGAAATCAAAAAGTGAA
AATCCNNNNNNNNNNNNNNNNNNNNNNNNNNNNNNNNNNNNNNNNNNNNNNNNNNNNNNNNNNNNNNNNNNNNNNNNNN-
---NNNNNNNNNNNNNNNNNNNNNTCTTTCTT--------------CTTTAAA----------------------AAGAA
GGAAAAAAGGTATGTTGCTTTCCTTTTGAAAGGATTAAAGGTCCCCGAAGTAATGTATAAACCCAATGATTTCAAAAAAA
AAATAGAAAATATTTCGGAACAAGAGAACACTATTTGCAATTGTCTCAACAATGTA-----------------ATTTGAT
TTTAA---------------------TGATAAATCTAAATGGATTAGAGATGAGACAAACAAAGGAGTTTAGAGACAGCT
CAAG-CAAGAGTTTCATAAAGATTTTTCTTTGAACTTT------ATCAAAATTATTAAACTTGAGTCATGAGTATGAATG
ATATTTTTTTCAATATC----------------------AAAAAGAATAAAAAAGATAAAAAAGGACTCAATTA------
--------AGTCTAAGTCTTTTTTTATGGAATCTATTTTA--------GATTCCATACAGAAATTTAAATCATTTTTCTT
GAGCCGTATGAGAAGAAAATCTCATATAC-GTTTCT-----------GGGGGGAGTANNNNNNNNNNNNNNNNNNNNNNN
NNNNNNNNNNNNNNNNNNNN
>SC214_[organism=Scleria_depauperata]_[specimen-voucher=GENT:XXX_XXX]_Scleria_depauperata_voucher_GENT:XXX_XXX_rps16_gene,_intron,_partial_sequence;_chloroplast
CACCATTTTCTATCTAT-----------CTATAGTACTCAAAATCTATCT--ATCTCTATCTTAT---CTCTATC-----
-TTATAGTAATGAAAATGCTCTTGACTCGACATAATTTGTTCTGTTAAAAACCTAATTTGTATTAGGTTGTCAATAAACA
GTACATGATGGAGCTCGAGAAAAAAAAGA-TTGA-TTTTTTTATCAAGCAAGGGAAAGAATCTAGGGTTTATGAAAATAA
TATAG--------------AACTAATTTAGACCAACTTTGT-----AAGTATATTCTTAGCATCGAAATCAAAAAGTGAA
AATCCAATTCGAACAAGTTTTCAAAAAAGAAAAGAGAAAGTGAAATTTTTTGAAAATGGTAAAACTTTTTTGATCAAAA-
---GGTGGAACGGGAGTGAATTCTTCTTTCTT--------------CTTTAAA----------------------AAGAA
GGAAAAAAGGTATGTTGCTTTCCTTTTGAAAGGATTAAAGGTCCCCGAAGTAATGTATAAACCCAATGATTTCAAAAAAA
AAATAGAAAATATTTCGGAACAAGAGAACACTATTTGCAATTGTCTCAACAATGTA-----------------ATTTGAT
TTTAA---------------------TGATAAATCTAAATGGATTAGAGATGAGACAAACAAAGGAGTTTAGAGACAGCT
CAAG-CAAGAGTTTCATAAAGATTTTTCTTTGAACTTT------ATCAAAATTATTAAACTTGAGTCATGAGTATGAATG
ATATTTTTTTCAATATC----------------------AAAAAGAATAAAAAAGATAAAAAAGGACTCAATTA------
--------AGTCTAAGTCTTTTTTTATGGAATCTATTTTA--------GATTCCATACAGAAATTTAAATCATTTTTCTT
GAGCCGTATGAGAAGAAAATCTCATATAC-GTTTCT-----------GGGGGGAGTATTTTTTTATCTATATCTATCCCA
ATGANNNNNNNNNNNNNNNN
>SC215_[organism=Scleria_dregeana]_[specimen-voucher=MO:S._Bidgood_et_al._5393]_Scleria_dregeana_voucher_MO:S._Bidgood_et_al._5393_rps16_gene,_intron,_partial_sequence;_chloroplast
CACCATTTTCTATTTTATATGTACTATGCTATAGTAATCAAAATTGATCTGAAAACCTATCTTATAGTACTTATT-----
-ATATACTAATGAAAATGCTCTTCACTCGACATAATTTGTTCTGTTACAAATCTAATTTGTATTAGGTTGTCAGTAAAGA
GTACATGATGAAGCTCGAGAAAAAAAAGACTTGA-TTTTTTTATCAAGCAAGGGAAAGATTCTAGGGTTTATG-AAAAAA
AATAG--------------AACAAATTTAGATCAACTTTGT-----AAATATATTCTTAGCATCGAAATCAAAAAGTGAA
A--------------------------------------------TTTTTTTAAAATGGTAACACTTTTTTGATCAAAA-
AAAGGTGGAACGGGAGTGAATTCTTCCTCCTT--------------CTTTAAATAAAAATCTTTAAATAAAAAGAAGAAG
GAAAAAAAGGTATGTTGCTTTCCTTTTGAAAGGATTAAAGGTCCCCGAAGTAATGTATAAACCTAATGATT---CAAAAA
AAATAGAAAGGATTCCGGAACAAGAAAACACTATTTGCAATTGTCTTAACAATTTATTAAATAAATTAATATTTAATTTA
TTACA----------ATTTTATATTTTTATAAATTAAAATAGATTAGACATGAGACAAACAAACGAGTTTAGAGACAGCT
-----CAAAAGTTTCATGAAGATTTTTTTTTGAACTTT------ATCAAAATTATTCAACTTGAGTCATGAGTATGAATG
ATATT-TTTTTTATGTA----------------------AAAAAGGGTAAAAAACATAAAACAGAACTCAATTAGAATCC
T------AAGTCCAAGTCAATTTTTTAGGAATCCATATTTCTTC----AATTCCATACAGGAATTGAAATCATTTTTCTT
GAGCCGTATGAGGAAAAAATCTCATATAC-GTTTCT-----------GGGGGGAGTATTTCTTTATCTATATCTATCCCA
ATGAGCCATCTATCGAATCG
>SC252_[organism=Scleria_pantadenia]_[specimen-voucher=MO:S._Bidgood_et_al._5550]_Scleria_pantadenia_voucher_MO:S._Bidgood_et_al._5550_rps16_gene,_intron,_partial_sequence;_chloroplast
CACCATTTTCTATTTTATATGTACTATGCTATAGTAATCAAAATTGATCTTAAAACCTATCTTATAGTACTTATA-----
-ATATACTAATGAAAATGCTCTTCACTCGACATAATTTGTTCTGTTAAAAATCTAATTTGTATTAGGTTGTCAGTAAAGA
GTACATGATGAAGCTCGAGAAAAAAAAGACTTGA-TTTTTTTATCAAGCAAGGGAAAGATTCTAGGGTTTATG-AAAAAA
AATAG--------------AAAAAATTTAGACCAACTTTGT-----AAATATATTCTTAGCATCGAAATCAAAAAGTGAA
A--------------------------------------------TTTTTTAAAAATGGTAACACTTTTTTGATCAAAA-
AAAGGTGGAACGGGAGTGAATTCTTCCTCCTT--------------CTTTAAA------------------AAGAAGAAG
GAAAGAAAGGTATGTTGCTTTCCTTTTGAAAGGATTAAAGGTCCCCGAAGTAATGTATAAACCTAATGATT---CAAAAA
AAATAGAAAGGATTCCGGAACAAGAAAACACTATTTGCAATTGTCTTAACAATTTATTAAATAAATTAATATTTAATTTA
TTACA----------AATTTATATTTTTATAAATTAAAATAGATTAGACATGAGACAAACAAACGAGTTTAGAGACAGCT
-----CAAAAGTTTCATGAAGATTTTTCTTTGAATTTT------ATCAAAATTATTCAACTTGAGTCATGAGTATGAATG
ATATT-TTTTTTATGTA----------------------AAAAAGGGTAAAAAACATAAAAAAGAACTCAATTA------
--------AGTCCAAGTCAATTTTTTAGGAATCCATATTTCTTC----AATTCCATACAGGAATTGAAATCATTTTTCTT
GAGCCGTATGAGGAGAAAATCTCATATAC-GTTTCT-----------GGGGGGAGTATNNNNNNNNNNNNNNNNNNNNNN
NNNNNNNNNNNNNNNNNNNN
>SC253_[organism=Scleria_distans]_[specimen-voucher=GENT:K._Bauters_&_J._Coenen_2013-009]_Scleria_distans_voucher_GENT:K._Bauters_&_J._Coenen_2013-009_rps16_gene,_intron,_partial_sequence;_chloroplast
CACCATTTTCTATTTTATATGTACTATGCTATAGTAATCAAAATTGATCTGAAAACCTATCTTATAGTACTTATG-----
-ATATACTAATGAAAATGCTCTTCACTCGACATAATTTGTTCTGCTACAAATCTAATTTGTATTAGGTTGTCAGTAAAGA
GTACATGATGAAGCTCGAGAAAAAAAAGACTTGATTTTTTTTATCAAGCAAGGGAAAGATTCTAGGGTTTATG-AAAAAA
AATAG--------------AACAAATTTAGACCAACTTTGTAAATAAAATATATTCTTAGCATCGAAATCAAAAAGTGAA
A--------------------------------------------TTTTTTTAAAATGGTAACACTTTTTTGATCAAAA-
AAAGGTGGAACGGGAGTGAATTCTTCCTCCTT--------------CTTTAAA------------------AAGAAGAAG
GAAAAAAAGGTATGTTGCTTTCCTTTTGAAAGGATTAAAGGTCCCCGAAGTAATGTATAAACCTAATGATT---CAAAAA
AAATAGAAAGGATTCCGGAACAAGAAAACACTATTTGCAATTGTCTTAACAATTTATTAAATAAATTAATATTTAATTTA
TTACA----------ATTTTATATTTTTATAAATTAAAATAGATTAGACATGAGACAAACAAACGAGTTTAGAGACAGCT
-----CAAAAGTTTCATGAAGATTTTTCTTTGAACTTT------ATCAAAATTATTAAACTTGAGTCATGAGTATGAATG
ATATT-TTTTTTATGTA----------------------AAAAAGGGTAAAAAACATAAAAAAGAACTCAATTAGAATCC
T-------AGTCCAAGTCAATTTTTTAGGAATCCATATTTCTTC----AATTCCATACAGGAATTGAAATCATTTTTCTT
GAGCCGTATGAGGAGAAAATCTCATATAC-GTTTCT-----------GGGGGGAGTATTTCTTTATCTATATCTATCCCA
ATGAGCCATCTATCGAATCG
>SC259_[organism=Scleria_sphacelata]_[specimen-voucher=GENT:XXX_XXX]_Scleria_sphacelata_voucher_GENT:XXX_XXX_rps16_gene,_intron,_partial_sequence;_chloroplast
CACCATTTTCTATCTAT-----------CTATAGTACTAAAAATCTATCT--ATCTCTATCTTAT---CTCTATC-----
-TTATAGTAATGAAAATGCTCTTGACTCGACATAATTTGTTCTGTTAAAAACCTAATTTGTATTAGGTTGTCAATAAACA
GTACATGATGGAGCTCGAGAAAAAAAAGA-TTGA-TTTTTTTATCAAGCAAGGGAAAGAATCTAGGGTTTATGAAAATAA
TATAG--------------AACTAATTTAGACCAACTTTGT-----AAGTATATTCTTAGCATCGAAATCAAAAAGTGAA
AATCCAATTCGAACAAGTTTTCAAAAAAGAAAAGAGAAAGTGAAATTTTTTGAAAATGGTAAAACTTTTTTGATCAAAA-
---GGTGGAACGGGAGTGAATTCTTCTTTCTT--------------TTTTAAA----------------------AAGAA
GGAAAAAAGGTATGTTGCTTTCCTTTTGAAAGGATTAAGGGTCCCCGAAGTAATGTATAAACCCAATGATTTCAAAAAAA
AAATAGAAAATATTTCGGAACAAGAGAACACTATTTGCAATTGTCTCAACAATGTA-----------------ATTTGAT
TTTAA---------------------TGATAAATCGAAATGGATTAGAGATGAGACAAACAAAGGAGTTTAGAGACAGCT
CAAG-CAAGAGTTTCATAAAGATTTTTCTTTGAACTTT------ATCAAAATTATTCAACTTGAGTCATGAGTATGAATG
ATATTTTTTTCAATATC----------------------AAAAAGAATAAAAAAGATAAAAAAGGACTCAATTA------
--------AGTCTAAGTCTTTTTTTATGGAATCTATTTTA--------GATTCCATACAGAAATTTAAATCATTTTTCTT
GAGCCGTATGAGAAGAAAATCTCATATAC-GTTTCT-----------GGGGGGAGTATTTTTTTATCTATATCTATCCCA
ATGAGCCATCTATCGAATCG
>SC263_[organism=Scleria_paupercula]_[specimen-voucher=GENT:L._Merrett_990]_Scleria_paupercula_voucher_GENT:L._Merrett_990_rps16_gene,_intron,_partial_sequence;_chloroplast
CACCATTTTCTATTTTATATGTACTATGCTATAGTAATTAAAATTGATCTGAAAACCTATCTTATAGTACTTATG-----
-ATATACTAATGAAAATGCTCTTCACTCGACATAATTTGTTCTGTTACAAATCTAATTTGTATTAGGTTGTCAGTAAAGA
GTACATGATGAAGCTCGAGAAAAAAAAGACTTGA-TTTTTTTATCAAGCAAGGGAAAGATTCTAGGGTTTATG-AAAAAA
AATAG--------------AATAAATTTAGATCAACTTTGT-----AAATATATTCTTAGCATCGAAATCAAAAAGTGAA
A--------------------------------------------TTTTTTTAAAATGGTAACACTTTTTTGACCAAAA-
AAAGGTGGAACGGGAGTGAATTCTTCCTCCTT--------------CTTTAAATAAA--------------AAGAAGAAG
GAAAAAAAGGTATGTTGCTTTCCTTTTGAAAGGATTAAAGGTCCCCGAAGTAATGTATAAACCTAATGATT---CAAAAA
AAGTAGAAAGGATTCCGGAACAAGAAAACACTATTTGCAATTGTCTTAACAATTTATTAAATAAATTAATATTTAATTTA
TTACA----------ATTTTATATTTTTATAAATTAAAATAGATTAGACATGAGACAAACAAACGAGTTTAGAGACAGCT
-----CAAAAGTTTCATGAAGATTTTTTTTTGAACTTT------ATCAAAATTATTCAACTTGAGTCATGAGTATGAATG
ATATT-TTTTTTATGTA----------------------AAAAAGGGTAAAAAACATAAAAAAGAACTCAATTAGAATCC
T------AAGTCCAAGTCAATTTTTTAGGAATCCATATTTCTTCATTCAATTCCATACAGGAATTGAAATCATTTTTCTT
GAGCCGTATGAGGAAAAAATCTCATATAC-GTTTCT-----------GGGGGGAGTATTTCTTTATCTATATCTATCCCA
ATGAGCCATCTATCGAATCG
>SC264_[organism=Scleria_pooides]_[specimen-voucher=GENT:L._Merrett_1027]_Scleria_pooides_voucher_GENT:L._Merrett_1027_rps16_gene,_intron,_partial_sequence;_chloroplast
CACCATTTTCTATTTTATATGTACTATGCTATAGTAATCAAAATTGATCTGAAAACCTATCTTATAGTACTTATG-----
-ATATACTAATGAAAATGCTCTTCACTCGACATAATTTGTTCTGTTACAAATCTAATTTGTATTAGGTTGTCAGTAAAGA
GTACATGATGAAGCTCGAGAAAAGAAAGACTTGA-TTTTTTTATCAAGCAAGGGAAAGATTCTAGGGTTTATGAAAAAAA
AATAG--------------AACAAATTTAGATCAACTTTGT-----AAATATATTCTTAGCATCGAAATCAAAAAGTGAA
A--------------------------------------------TTTTTTTAAAATGGTAACACTTTTTTGATCAAAA-
AAAGGTGGAACGGGAGTGAATTCTTCCTCCTT--------------CTTTAAATAAA--------------AAGAAGAAG
GAAAAAAAGGTATGTTGCTTTCCTTTTGAAAGGATTAAAGGTCCCCGAAGTAATGTATAAACCTAATGATT---CAAAAA
AAATAGAAAGGATTCCGGAACAAGAAAACACTATTTGCAATTGTCTTAACAATTTATTAAATAAATTAATATTTAATTTA
TTACA----------ATTTTATATTTTTATAAATTAAAATAGATTAGACATGAGACAAACAAACGAGTTTAGAGACAGCT
-----CAAAAGTTTCATGAAGATTTTTTTTTGAACTTT------ATCAAAATTATTCAACTTGAGTCATGAGTATGAATG
ATATT-TTTTTTATGTA----------------------AAAAAGGGTAAAAAACATAAAAAAGAACTCAATTAGAATCC
T------AAGTCCAAGTCAATTTTTTAGGAATCCATATTTCTTGATTCAATTCCATACAGGAATTGAAATCATTTTTCTT
GAGCCGTATGAGGAAAAAATCTCATATAC-GTTTCT-----------GGGGGGAGTATTTCTTTATCTATATCTATCCCA
ATGAGCCATCTATCGAATCG
>SC265_[organism=Scleria_bulbifera]_[specimen-voucher=GENT:M._Reekmans_6830]_Scleria_bulbifera_voucher_GENT:M._Reekmans_6830_rps16_gene,_intron,_partial_sequence;_chloroplast
CACCATTTTCTATTTTATATGTACTATGCTATAGTAATCAAAATTGATCTGAAAACCTATCTTATAGTACTTATA-----
-ATATACTAATGAAAATGCTCTTCACTCGACATAATTTGTTCTGTTACAAATCTAATTTGTATTAGGTTGTCAGTAAAGA
GTACATGATGAAGCTCGAGAAAAAAAAGACTTGA-TTTTTTTATCAAGCAAGGGAAAGATTCTAGGGTTTATG-AAAAAA
AATAG--------------AACAAATTTAGACCAACTTTGT-----AAATATATTCTTAGCATCGAAATCAAAAAGTGAA
A--------------------------------------------TTTTTTTTAAATGGTAACACTTTTTTGATCAAAA-
AAAGGTGGAACGGGAGTGAATTCCTCCTCCTT--------------CTTTAAA------------------AAGAAGAAG
GAAAGAAAGGTATGTTGCTTTCCTTTTGAAAGGATTAAAGGTCCCCGAAGTAATGTATAAACCTAATGATT---CAAAAA
AAATAGAAAGGATTCCGAAACAAGAAAACACTATTTGCAATTGTCTTAACAATTTATTAAATAAATTAATATTTAATTTA
TTACA----------AATTTCTATTTTGATAAATTAAAATAGATTATACATGAGACAAACAAACGAGTTTAGAGACAGCT
-----CAAAAGTTTCATGAAGATTTTTCTTTGAACTTT------ATCAAAATTATTCAACTTGAGTCATGAGTATGAATG
ATATT-TTTTTTATGTA----------------------AAAAAGGGTAAAAAACATAAAAAAGAACTCAATTA------
--------AGTCCAAGTCAATTTTTTAGGAATCCATATTTCTTC----AATTCCATACAGGAATTGAAATCATTTTTCTT
GAGCCGTATGAGGAGAAAATCTCATATAC-GTTTCT-----------GGGGGGAGTATTTCTTTATCTATATCTATCCCA
ATGAGCCATCTATCGAATCG
>SC266_[organism=Scleria_tricristata]_[specimen-voucher=MO:S._Bidgood_et_al._6083]_Scleria_tricristata_voucher_MO:S._Bidgood_et_al._6083_rps16_gene,_intron,_partial_sequence;_chloroplast
CACCATTTTCTATTTTATATGTACTATGCTATAGTAATCAAAATTGATCTGAAAACCTATCTTATAGTACTTATA-----
-ATATACTAATGAAAATGCTCTTCACTCGACATAATTTGTTCTGTTACAAATCTAATTTGTATTAGGTTGTCAGTAAAGA
GTACATGATGAAGCTCGAGAAAAAAAAGACTTGA-TTTTTTTATCAAGCAAGGGAAAGATTCTAGGGTTTATG-AAAAAA
AATAG--------------AACAAATTTAGATCAACTTTGT-----AAATATATTCTTAGCATCGAAATCAAAAAGTTAA
A--------------------------------------------TTTTTTAAAAATGGTAACACTTTTTTGATCAAAA-
AAAGGTGGAACGGGAGTAAATTCTTCCTCCTT--------------CTTTAAA------------------AAGAAGAAG
GAAA-AAAGGTATGTTGCTTTCCTTTTGAAAGGATTAAAGGTCCCCGAAGTAATGTATAAACCTAATGATT---CAAAAA
AAATAGAAAGGATTCCGAAACAAGAAAACACTATTTGCAATTGTCTTAACAATTTATTAAATAAATTAATATTTAATTTA
TTACA----------TTTTTATATTTTTATAAATTAAAATAGATTAGACATGAGACAAACAAACGAGTTTAGAGACAGCT
-----CAAAAGTTTCATGAAGATTTTTTTTTGAACTTT------ATCAAAATTATTCAACTTGAGTCATGAGTATGAATG
ATATT-TTTTTTATGTA----------------------AAAAAGGGTAAAAAACATAAAAAAGAACTCAATTA------
-------AAGTCCAAGTCAATTTTTTAGGAATCCATATTTCTTC----AATTCCATACAGGAATTGAAATCATTTTTCTT
GAGCCGTATGAGGAAAAAATCTCATATAC-GTTTCT-----------GGGGGGAGTATTTCTTTNNNNNNNNNNNNNNNN
NNNNNNNNNNNNNNNNNNNN
>SC267_[organism=Scleria_tricristata]_[specimen-voucher=MO:S._Bidgood_et_al._5846]_Scleria_tricristata_voucher_MO:S._Bidgood_et_al._5846_rps16_gene,_intron,_partial_sequence;_chloroplast
CACCATTTTCTATTTTATATGTACTATGCTATAGTAATCAAAATTGATCTGAAAACCTATCTTATAGTACTTATA-----
-ATATACTAATGAAAATGCTCTTCACTCGACATAATTTGTTCTGTTACAAATCTAATTTGTATTAGGTTGTCAGTAAAGA
GTACATGATGAAGCTCGAGAAAAAAAAGACTTGA-TTTTTTTATCAAGCAAGGGAAAGATTCTAGGGTTTATG-AAAAAA
AATAG--------------AACAAATTTAGATCAACTTTGT-----AAATATATTCTTAGCATCGAAATCAAAAAGTTAA
A--------------------------------------------TTTTTTAAAAATGGTAACACTTTTTTGATCAAAA-
AAAGGTGGAACGGGAGTAAATTCTTCCTCCTT--------------CTTTAAA------------------AAGAAGAAG
GAAA-AAAGGTATGTTGCTTTCCTTTTGAAAGGATTAAAGGTCCCCGAAGTAATGTATAAACCTAATGATT---CAAAAA
AAATAGAAAGGATTCCGAAACAAGAAAACACTATTTGCAATTGTCTTAACAATTTATTAAATAAATTAATATTTAATTTA
TTACA----------TTTTTATATTTTTATAAATTAAAATAGATTAGACATGAGACAAACAAACGAGTTTAGAGACAGCT
-----CAAAAGTTTCATGAAGATTTTTTTTTGAACTTT------ATCAAAATTATTCAACTTGAGTCATGAGTATGAATG
ATATT-TTTTTTATGTA----------------------AAAAAGGGTAAAAAACATAAAAAAGAACTCAATTA------
-------AAGTCCAAGTCAATTTTTTAGGAATCCATATTTCTTC----AATTCCATACAGGAATTGAAATCATTTTTCTT
GAGCCGTATGAGGAAAAAATCTCATATAC-GTTTCT-----------GGGGGGAGTATTTCTTTNNNNNNNNNNNNNNNN
NNNNNNNNNNNNNNNNNNNN
>SC268_[organism=Scleria_pantadenia]_[specimen-voucher=MO:S._Bidgood_et_al._8133]_Scleria_pantadenia_voucher_MO:S._Bidgood_et_al._8133_rps16_gene,_intron,_partial_sequence;_chloroplast
CACCATTTTCTATTTTATATGTACTATGCTATAGTAATCAAAATTGATCTTAAAACCTATCTTATAGTACTTATA-----
-ATATACTAATGAAAATGCTCTTCACTCGACATAATTTGTTCTGTTAAAAATCTAATTTGTATTAGGTTGTCAGTAAAGA
GTACATGATGAAGCTCGAGAAAAAAAAGACTTGA-TTTTTTTATCAAGCAAGGGAAAGATTTTAGGGTTTATG-AAAAAA
AATAG--------------AAAAAATTTAGACCAACTTTGT-----AAATATATTCTTAGCATCGAAATCAAAAAGTGAA
A--------------------------------------------TTTTTTAAAAATGGTAACACTTTTTTGATCAAAA-
AAAGGTGGAACGGGAGTGAATTCTTCCTCCTT--------------CTTTAAA------------------AAGAAGAAG
GAAAGAAAGGTATGTTGCTTTCCTTTTGAAAGGATTAAAGGTCCCCGAAGTAATGTATAAACCTAATGATT---CAAAAA
AAATAGAAAGGATTCCGGAACAAGAAAACACTATTTGCAATTGTCTTAACAATTTATTAAATAAATTAATATTTAATTTA
TTACA----------AATTTATATTTTTATAAATTAAAATAGATTAGACATGAGACAAACAAACGAGTTTAGAGACAGCT
-----CAAAAGTTTCATGAAGATTTTTCTTTGAATTTT------ATCAAAATTATTCAACTTGAGTCATGAGTATGAATG
ATATT-TTTTTTATGTA----------------------AAAAAGGGTAAAAAACATAAAAAAGAACTCAATTA------
--------AGTCCAAGTCAATTTTTTAGGAATCCATATTTCTTC----AATTCCATACAGGAATTGAAATCATTTTTCTT
GAGCCGTATGAGGAGAAAATCTCATATAC-GTTTCT-----------GGGGGGAGTATNNNNNNNNNNNNNNNNNNNNNN
NNNNNNNNNNNNNNNNNNNN
>SC269_[organism=Scleria_glabra]_[specimen-voucher=GENT:M._Bingham_7603]_Scleria_glabra_voucher_GENT:M._Bingham_7603_rps16_gene,_intron,_partial_sequence;_chloroplast
CACCATTTTCTATTTTATATGTACTATGCTATAGTAATCAAAATTGATCTGAAAACCTATCTTATAGTACTTATG-----
-ATATATTAATGAAAATGCTCTTCACTCGACATAATTTGTTCTGTTACAAATCTAATTTGTATTAGGTTGTCAGTAAAGA
GTACATGATGAAGCTCGAGAAAAAAAAGACTTGA-TTTTTTTATCAAGCAAGGGAAAGATTCTAGGGTTTATG-AAAAAA
AATAG--------------AACAAATTGAGATCAACTTTGT-----AAATATATTCTTAGCATCGAAATCAAAAAGTGAA
A--------------------------------------------TTTTTTTAAAATGGTAACACTTTTTTGATYAAAA-
AAAGGTGGAACGGGAGTGAATTCTTCCTCCTT--------------CTTTAAATAAA--------------AAGAAGAAG
GAAAAAAAGGTATGTTGCTTTCCTTTTGAAAGGATTAAAGGTCCCCGAAGTAATGTATAAACCTAATGATT---CAAAAA
AAATAGAAAGGATTCCGGAACAAGAAAACACTATTTGCAATTGTCTTAACAATTTATTAAATAAATTAATATTTAATTTA
TTACA----------ATTTTATATTTTTATAAATTAAAATAGATTAGACATGAGACAAACAAACGAGTTTAGAGACAGCT
-----CAAAAGTTTCATGAAGATTTTTTTTTGAACTTT------ATCAAAATTATTCAACTTGAGTCATGAGTATGAATG
ATATT-TTTTTTATGTA----------------------AAAAAGGGTAAAAAACATAAAAAAGAACTCAATTAGAATCC
T------AAGTCCAAGTCAATTTTTTAGGAATCCATATTTCTTCATTTAATTCCATACAGGAATTGAAATCATTTTTCTT
GAGCCGTATGAGGAAAAAATCTCATATAC-GTTTCT-----------GGGGGGAGTATTTCTTTATCTATATCTATCCCA
ATGAGCCATCTATCGAATCG
>SC270_[organism=Scleria_hispidula]_[specimen-voucher=MO:J.W._Ash_2126]_Scleria_hispidula_voucher_MO:J.W._Ash_2126_rps16_gene,_intron,_partial_sequence;_chloroplast
CACCATTTTCTATTTTATATGTACTATGCTATAGTAATCAAAATTGATCTGAAAACCTATCTTATAGTACTTATG-----
-ATATACTAATGAAAATGCTCTTCACTCGACATAATTTGTTCTGTTACAAATCTAATTTGTATTAGGTTGTCAGTAAAGA
GTACATGATGAAGCTCGAGAAAAAAAAGACTTGA-TTTTTTTATCAAGCAAGGGAAAGATTCTAGGGTTTATG-AAAAAA
AATAG--------------AACAAATTTAGATCAACTTTGT-----AAATATATTCTTAGCATCGAAATCAAAAAGTGAA
A--------------------------------------------TTTTTTTAAAATGGTAACACTTTTTTGATCAAAA-
AAAGGTGGAACGGGAGTGAATTCTTCCTCCTT--------------CTTTAAATAAAAATCTTTAAATAAAAAGAAGAAG
GAAAAAAAGGTATGTTGCTTTCCTTTTGAAAGGATTAAAGGTCCCCGAAGTAATGTATAAACCTAATGATT---CAAAAA
AAATAGAAAGGATTCCGGAACAAGAAAACACTATTTGCAATTGTCTTAACAATTTATTAAATAAATTAATATTTAATTTA
TTACA----------ATTTTATATTTTTATAAATTAAAATAGATTAGACATGAGACAAACAAACGAGTTTAGAGACAGCT
-----CAAAAGTTTCATGAAGATTTTTTTTTGAACTTT------ATCAAAATTATTCAACTTGAGTCATGAGTATGAATG
ATATT-TTTTTTATGTA----------------------AAAAAGGGTAAAAAACATAAAAAAGAACTCAATTAGAATCC
T------AAGTCCAAGTCAATTTTTTAGGAATCCATATTTCTTC----AATTCCATACAGGAATTGAAATCATTTTTCTT
GAGCCGTATGAGGAAAAAATCTCATATAC-GTTTCT-----------GGGGGGAGTATTTCTTTATCTATATCTATCCCA
ATGAGCCATCTATCGAATCG
>SC287_[organism=Scleria_pergracilis]_[specimen-voucher=GENT:S._Lisowski_442]_Scleria_pergracilis_voucher_GENT:S._Lisowski_442_rps16_gene,_intron,_partial_sequence;_chloroplast
CACCATTTTCTATTTTATATGTACTATGCTATAGTAATCAAAATTGATCTGAAAACCTATCTTATAGTACTTATG-----
-ATATACTAATGAAAATGCTCTTCACTCGACATAATTTGTTCTGTTACAAATCTAATTTGTATTAGGTTGTCAGTAAAGA
GTACATGATGAAGCTCGAGAAAAAAAAGACTTGA-TTTTTTTATCAAGCAAGGGAAAGATTCTAGGGTTTATG-AAAAAA
AATAG--------------AACAAATTTAGATCAACTTTGT-----AAATATATTCTTAGCATCGAAATCAAAAAGTGAA
A--------------------------------------------TTTTTTTAAAATGGTAACACTTTTTTGATCAAAA-
AAAGGTGGAACGGGAGTGAATTCTTCCTCCTT--------------CTTTAAATAAA--------------AAGAAGAAG
GAAAAAAAGGTATGTTGCTTTCCTTTTGAAAGGATTAAAGGTCCCCGAAGTAATGTATAAACCTAATGATT---CAAAAA
AAATAGAAAGGATTCCGGAACAAGAAAACACTATTTGCAATTGTCTTAACAATTTATTAAATAAATTAATATTTAATTTA
TTACA----------ATTTTATATTTTTATAAATTAAAATAGATTAGACATGAGACAAACAAACGAGTTTAGAGACAGCT
-----CAAAAGTTTCATGAAGATTTTTTTTTGAACTTT------ATCAAAATTATTCAACTTGAGTCATGAGTATGAATG
ATATT-TTTTTTATGTA----------------------AAAAAGGGTAAAAAACATAAAAAAGAACTCAATTAGAATCC
T------AAGTCCAAGTCAATTTTTTAGGAATCCATATTTCTTCATTCAATTCCATACAGGAATTGAAATCATTTTTCTT
GAGCCGTATGAGGAAAAAATCTCATATAC-GTTTCT-----------GGGGGGAGTATTTCTTTATCTATATCTATCCCA
ATGAGCCATCTATCGAATCG
>SC288_[organism=Scleria_delicatula]_[specimen-voucher=GENT:A.E._Robinson_4555]_Scleria_delicatula_voucher_GENT:A.E._Robinson_4555_rps16_gene,_intron,_partial_sequence;_chloroplast
CACCATTTTCTATTTTATATGTACTATGCTATAGTAATCAAAATTGATCTGAAAACCTATCTTATAGTACTTATA-----
-ATATACTAATGAAAATGCTCTTCACTCGACATAATTTGTTCTGTTACAAATCTAATTTGTATTAGGTTGTCAGTAAAGA
GTACATGATGAAGCTCGAGAAAAAAAAGACTTGA-TTTTTTTATCAAGCAAGGGAAAGATTCTAGGGTTTATG--AAAAA
AATAG--------------AACAAATTTAGATCAACTTTGT-----AAATATATTCTTAGCATCGAAATCAAAAAGTTAA
A--------------------------------------------TTTTTAAAAAATGGT-ACACTTTTTTGATCAAAA-
AAAGGTGGAACGGGAGTAAATTCTTCCTCCTT--------------CTTTAAA------------------AAGAAGAAG
GAAA-AAAGGTATGTTGCTTTCCTTTTGAAAGGATTAAAGGTCCCCGAAGTAATGTATAAACCTAATGATT---CAAAAA
AAATAGAAAGGATTCCGAAACAAGAAAACACTATTTGCAATTGTCTTAACAATTTATTAAATAAATTAATATTTAATTTA
TTACA----------TTTTTATATTTTTATAAATTAAAATAGATTAGACATGAGACAAACAAACGAGTTTAGAGACAGCT
-----CAAAAGTTTCATGAAGATTTTTTTTTGAACTTT------ATCAAAATTATTCAACTTGAGTCATGAGTATGAATG
ATATT-TTTTTTATGTA----------------------AAAAAGGGTAAAAAACATAAAAAAGAACTCAATTAGAATCC
T------AAGTCCAAGTCAATTTTTTAGGAATCCATATTTCTTC----AATTCCATACAGGAATTGAAATCATTTTTCTT
GAGCCGTATGAGGAAAAAATCTCATATAC-GTTTCT-----------GGGGGGAGTATTTCTTTATCTATATCTATCCCA
ATGAGCCATCTATCGAATCG
>SC290_[organism=Scleria_micrococca]_[specimen-voucher=GENT:Ja-jar_4691]_Scleria_micrococca_voucher_GENT:Ja-jar_4691_rps16_gene,_intron,_partial_sequence;_chloroplast
CACCATTTTCTATTTTATATGTACTATGCTATAGTAATCAAAATTGATCTGAAAACCTATCTTATAGTACTTATG-----
-ATATACTAATGAAAATGCTCTTCACTCGACATAATTTGTTCTGTTACAAATCTAATTTGTATTAGGTTGTCAGTAAAGA
GTACATGATGAAGCTCGAGAAAAAAAAGACTTGA-TTTTTTTATCAAGCAAGGGAAAGATTCTAGGGTTTATG-AAAAAA
AATAG--------------AACAAATTTAGATCAACTTTGT-----AAATATATTCTTAGCATCGAAATCAAAAAGTGAA
A--------------------------------------------TTTTTTTAAAATGGTAACACTTTTTTGATCAAAA-
AAAGGTGGAACGGGAGTGAATTCTTCCTCCTT--------------CTTTAAATAAAAATCTTTAAATAAAAAGAAGAAG
GAAAAAAAGGTATGTTGCTTTCCTTTTGAAAGGATTAAAGGTCCCCGAAGTAATGTATAAACCTAATGATT---CAAAAA
AAATAGAAAGGATTCCGGAACAAGAAAACACTATTTGCAATTGTCTTAACAATTTATTAAATAAATTAATATTTAATTTA
TTACA----------ATTTTATATTTTTATAAATTAAAATAGATTAGACATGAGACAAACAAACGAGTTTAGAGACAGCT
-----CAAAAGTTTCATGAAGATTTTTTTTTGAACTTT------ATCAAAATTATTCAACTTGAGTCATGAGTATGAATG
ATATT-TTTTTTATGTA----------------------AAAAAGGGTAAAAAACATAAAAAAGAACTCAATTAGAATCC
T------AAGTCCAAGTCAATTTTTTAGGAATCCATATTTCTTC----AATTCCATACAGGAATTGAAATCATTTTTCTT
GAGCCGTATGAGGAAAAAATCTCATATAC-GTTTCT-----------GGGGGGAGTATTTCTTTATCTATATCTATCCCA
ATGAGCCATCTATCGAATCG
>SC291_[organism=Scleria_catophylla]_[specimen-voucher=GENT:H._&_E._Hess_52-505]_Scleria_catophylla_voucher_GENT:H._&_E._Hess_52-505_rps16_gene,_intron,_partial_sequence;_chloroplast
CACCATTTTCTATTTTATATGTACTATGCTATAGTAATCAAAATTGATCTGAAAACCTATCTTATAGTACTTATG-----
-ATATACTAATGAAAATGCTCTTCACTCGACATAATTTGTTCTGCTAAAAATCTAATTTGTATTAGGTTGTCAGTAAAGA
GTACATGATGAAGCTCGAGAAAAAAAAGACTTGA-TTTTTTTATCAAGCAAGGGAAAGATTCTAGGGTTTATG-AAAAAA
AATAG--------------AACAAATTTAGACCAACTTTGT-----AAATATATTCTTAGCATCGAAATCAAAAAGTGAA
A--------------------------------------------TTTTTTTAAAATGGTAACACTTTTTTGATCAAAA-
AAAGGTGGAACGGGAGTGAATTCTTCCTCCTT--------------CTTTAAA------------------AAGAAGAAG
GAAAAAAAGGTATGTTGCTTTCCTTTTGAAAGGATTAAAGGTCCCCGAAGTAATGTATAAACCTAATGATT---CAAAAA
AAATAGAAAGGATTCCGGAACAAGAAAACACTATTTGCAATTGTCTTAACAATTTATTAAATAAATTAATATTTAATTTA
TTACA----------ATTTTATATTTTTATAAATTAAAATAGATTAGACATGAGACAAACAAACGAGTTTAGAGACAGCT
-----CAAAAGTTTCATGAAGATTTTTCTTTGAACTTT------ATCAAAATTATTAAACTTGAGTCATGAGTATGAATG
ATATT-TTTTTTATGTA----------------------AAAAAGGGTAAAAAACATAAAAAAGAACTCAATTAGAATCC
T-------AGTCCAAGTCAATTTTTTAGGAATCCATATTTCTTC----AATTCCATACAGGAATTGAAATCATTTTTCTT
GAGCCGTATGAGGAGAAAATCTCATATAC-GTTTCT-----------GGGGGGAGTATTTCTTTATCTATATCTATCCCA
ATGAGCCATCTATCGAATCG
>SC292_[organism=Scleria_calcicola]_[specimen-voucher=GENT:E.A._Robinson_3676]_Scleria_calcicola_voucher_GENT:E.A._Robinson_3676_rps16_gene,_intron,_partial_sequence;_chloroplast
CACCATTTTCTATTTTATATGTACTATGCTATAGTAATCAAAATTGATCTGAAAACCTATCTTATAGTACTTATA-----
-ATATACTAATGAAAATGCTCTTCACTCGACATAATTTGTTCTGTTACAAATCTAATTTGTATTAGGTTGTCAGTAAAGA
GTACATGATGAAGCTCGAGAAAAAAAAGACTTGA-TTTTTTTATCAAGCAAGGGAAAGATTCTAGGGTTTATG-AAAAAA
AATAG--------------AACAAATTTAGATCAACTTTGT-----AAATATATTCTTAGCATCGAAATCAAAAAGTGAA
A--------------------------------------------TTTTTTAAAAATGGTAACACTTTTTTGATCAAAA-
AAAGGTGGAACGGGAGTGAATTCTTCCTCCTT--------------CTTTAAATAAAAATCTTTAAATAAAAAGAAGAAG
GAAAAAAAGGTATGTTGCTTTCCTTTTGAAAGGATTAAAGGTCCCCGAAGTAATGTATAAACCTAATGATT---CAAAAA
AAATAGAAAGGATTCCGGAACAAGAAAACACTATTTGCAATTGTCTTAACAATTTCTTAAATAAATTAATATTGAATTTA
TTACAA-----TTTTATTTTATATTTTTATAAATTAAAATAGATTAGACATGAGACAAACAAACGAGTTTAGAGACAGCT
-----CAAAAGTTTCATGAAGATTTTTTTTTGAACTTT------ATCAAAATTATTCAACTTGAGTCATGAGTATGAATG
ATATT-TTTTTTATGTA----------------------AAAAAGGGTAAAAAACATAAAAAAGAACTCAATTAGAATCC
T------AAGTCCAAGTCAATTTTTTAGGAATCCATATTTCTTC----AATTCCATACAGGAATTGAAATCATTTTTCTT
GAGCCGTATGAGGAAAAAATCTCATATAC-GTTTCT-----------GGGGGGAGTATTTCTTTATCTATATCTATCCCA
ATGAGCCATCTATCGAATCG
>SC293_[organism=Scleria_composita]_[specimen-voucher=GENT:St.G._Beck_13175]_Scleria_composita_voucher_GENT:St.G._Beck_13175_rps16_gene,_intron,_partial_sequence;_chloroplast
CACCATTTTCTATTTTATATGTACTATGCTATAGTAATCAAAATTGATCTGAAAACCTATCTTATAGTACTTATG-----
-ATATACTAATGAAAATGCTCTTCACTCGACATAATTTGTTCTGTTACAAATCTAATTTGTATTAGGTTGTCAGTAAAGA
GTACATGATGAAGCTCGAGAAAAAAAAGACTTGA-TTTTTTTATCAAGCAAGGGAAAGATTCTAGGGTTTATG-AAAAAA
AATAG--------------AACAAATTTAGATCAACTTTGT-----AAATATATTCTTAGCATCGAAATCAAAAAGTGAA
A--------------------------------------------TTTTTTTAAAATGGTAACACTTTTTTGATCAAAA-
AAAGGTGGAACGGGAGTGAATTCTTCCTCCTT--------------CTTTAAATAAAAATCTTTAAATAAAAAGAAGAAG
GAAAAAAAGGTATGTTGCTTTCCTTTTGAAAGGATTAAAGGTCCCCGAAGTAATGTATAAACCTAATGATT---CAAAAA
AAATAGAAAGGATTCCGGAACAAGAAAACACTATTTGCAATTGTCTTAACAATTTATTAAATAAATTAATATTTAATTTA
TTACA----------ATTTTATATTTTTATAAATTAAAATAGATTAGACATGAGACAAACAAACGAGTTTAGAGACAGCT
-----CAAAAGTTTCATGAAGATTTTTTTTTGAACTTT------ATCAAAATTATTCAACTTGAGTCATGAGTATGAATG
ATATT-TTTTTTATGTA----------------------AAAAAGGGTAAAAAACATAAAAAAGAACTCAATTAGAATCC
T------AAGTCCAAGTCAATTTTTTAGGAATCCATATTTCTTC----AATTCCATACAGGAATTGAAATCATTTTTCTT
GAGCCGTATGAGGAAAAAATCTCATATAC-GTTTCT-----------GGGGGGAGTATTTCTTTATCTATATCTATCCCA
ATGAGCCATCTATCGAATCG
>SC294_[organism=Scleria_fulvipilosa]_[specimen-voucher=GENT:E.A._Robinson_6324]_Scleria_fulvipilosa_voucher_GENT:E.A._Robinson_6324_rps16_gene,_intron,_partial_sequence;_chloroplast
CACCATTTTCTATTTTATATGTATTATGCTATAGTAATCAAAATTGATCTGAAAACCTATCTTATAGTACTTATA-----
-ATATACTAATGAAAATGCTCTTCACTCGACATAATTTGTTCTGTTACAAATCTAATTTGTATTAGGTTGTCAGTAAAGA
GTACATGATGAAGCTCGAGAAAAAAAAGACTTGA-TTTTTTTATCAAGCAAGGGAAAGATTCTAGGGTTTATG-AAAAAA
AATAG--------------AACAAATTTAGACCAACTTTGT-----AAATATATTCTTAGCATCGAAATCAAAAAGTGAA
A--------------------------------------------TTTTTTTAAAATGGTAACACTTTTTTGATCAAAA-
AAAGGTGGAACGGGAGTGAATTCTTCCTCCTT--------------CTTTAAA------------------AAGAAGAAG
GAAAGAAAGGTATGTTGCTTTCCTTTTGAAAGGATTAAAGGTCCCCGAAGTAATGTATAAACCTAATGATT---CAAAAA
AAATAGAAAGGATTCCGAAACAAGAAAACACTATTTGCAATTGTCTTAACAATTTATTAAATAAATTAATATTTAATTTA
TTACA----------AATTTATATTTTTATAAATTAAAATAGATTAGACATGAGACAAACAAACGAGTTTAGAGACAGCT
-----CAAAAGTTTCATGAAGATTTTTCTTTGAACTTT------ATCAAAATTATTCAACTTGAGTCATGAGTATGAATG
ATATT-TTTTTTATGTA----------------------AAAAAGGGTAAAAAACATAAAAAAGAACTCAATTAGAATCC
T-------AGTCCAAGTCAATTTTTTAGGAATCCATATTTCTTC----AATTCTATACAGGAATTGAAATCATTTTTCTT
GAGCCGTATGAGGAAAAAATCTCATATAC-GTTTCT-----------GGGGGGAGTATTTCTTTATCTATATCTATCCCA
ATGAGCCATCTATCGAATTG
>SC296_[organism=Scleria_leptostachya]_[specimen-voucher=GENT:H.S._Irwin_et_al._11690]_Scleria_leptostachya_voucher_GENT:H.S._Irwin_et_al._11690_rps16_gene,_intron,_partial_sequence;_chloroplast
CACCATTTTCTATTTTATATGTACTATGCTATAGTAATCAAAATTGATCTGAAAACCTATCTTATAGTACTTATG-----
-ATATACTAATGAAAATGCTCTTCACTCGACATAATTTGTTCTGTTACAAATCTAATTTGTATTAGGTTGTCAGTAAAGA
GTACATGATGAAGCTCGAGAAAAAAAAGACTTGA-TTTTTTTATCAAGCAAGGGAAAGATTCTAGGGTTTATG-AAAAAA
AATAG--------------AACAAATTTAGATCAACTTTGT-----AAATATATTCTTAGCATCGAAATCAAAAAGTGAA
A--------------------------------------------TTTTTTTAAAATGGTAACACTTTTTTGATCAAAA-
AAAGGTGGAACGGGAGTGAATTCTTCCTCCTT--------------CTTTAAATAAAAATCTTTAAATAAAAAGAAGAAG
GAAAAAAAGGTATGTTGCTTTCCTTTTGAAAGGATTAAAGGTCCCCGAAGTAATGTATAAACCTAATGATT---CAAAAA
AAATAGAAAGGATTCCGGAACAAGAAAACACTATTTGCAATTGTCTTAACAATTTATTAAATAAATTAATATTTAATTTA
TTACA----------ATTTTATATTTTTATAAATTAAAATAGATTAGACATGAGACAAACAAACGAGTTTAGAGACAGCT
-----CAAAAGTTTCATGAAGATTTTTTTTTGAACTTT------ATCAAAATTATTCAACTTGAGTCATGAGTATGAATG
ATATT-TTTTTTATGTA----------------------AAAAAGGGTAAAAAACATAAAAAAGAACTCAATTAGAATCC
T------AAGTCCAAGTCAATTTTTTAGGAATCCATATTTCTTC----AATTCCATACAGGAATTGAAATCATTTTTCTT
GAGCCGTATGAGGAAAAAATCTCATATAC-GTTTCT-----------GGGGGGAGTATTTCTTTATCTATATCTATCCCA
ATGAGCCATCTATCGAATCG
>SC297_[organism=Scleria_leptostachya]_[specimen-voucher=GENT:H.S._Irwin_et_al._23930]_Scleria_leptostachya_voucher_GENT:H.S._Irwin_et_al._23930_rps16_gene,_intron,_partial_sequence;_chloroplast
CACCATTTTCTATTTTATATGTACTATGCTATAGTAATCAAAATTGATCTGAAAACCTATCTTATAGTACTTATG-----
-ATATACTAATGAAAATGCTCTTCACTCGACATAATTTGTTCTGTTACAAATCTAATTTGTATTAGGTTGTCAGTAAAGA
GTACATGATGAAGCTCGAGAAAAAAAAGACTTGA-TTTTTTTATCAAGCAAGGGAAAGATTCTAGGGTTTATG-AAAAAA
AATAG--------------AACAAATTTAGATCAACTTTGT-----AAATATATTCTTAGCATCGAAATCAAAAAGTGAA
A--------------------------------------------TTTTTTTAAAATGGTAACACTTTTTTGATCAAAA-
AAAGGTGGAACGGGAGTGAATTCTTCCTCCTT--------------CTTTAAATAAAAATCTTTAAATAAAAAGAAGAAG
GAAAAAAAGGTATGTTGCTTTCCTTTTGAAAGGATTAAAGGTCCCCGAAGTAATGTATAAACCTAATGATT---CAAAAA
AAATAGAAAGGATTCCGGAACAAGAAAACACTATTTGCAATTGTCTTAACAATTTATTAAATAAATTAATATTTAATTTA
TTACA----------ATTTTATATTTTTATAAATTAAAATAGATTAGACATGAGACAAACAAACGAGTTTAGAGACAGCT
-----CAAAAGTTTCATGAAGATTTTTTTTTGAACTTT------ATCAAAATTATTCAACTTGAGTCATGAGTATGAATG
ATATT-TTTTTTATGTA----------------------AAAAAGGGTAAAAAACATAAAAAAGAACTCAATTAGAATCC
T------AAGTCCAAGTCAATTTTTTAGGAATCCATATTTCTTC----AATTCCATACAGGAATTGAAATCATTTTTCTT
GAGCCGTATGAGGAAAAAATCTCATATAC-GTTTCT-----------GGGGGGAGTATTTCTTTATCTATATCTATCCCA
ATGAGCCATCTATCGAATCG
>SC299_[organism=Scleria_polyrrhiza]_[specimen-voucher=GENT:E.A._Robinson_4921]_Scleria_polyrrhiza_voucher_GENT:E.A._Robinson_4921_rps16_gene,_intron,_partial_sequence;_chloroplast
CACCATTTTCTATTTTATATGTACTATGCTATAGTAATCAAAATTGATCTGAAAACCTATCTTATAGTACTTATG-----
-ATATACTAATGAAAATGCTCTTCACTCGACATAATTTGTTCTGTTACAAATCTAATTTGTATTAGGTTGTCAGTAAAGA
GTACATGATGAAGCTCGAGAAAAAAAAGACTTGA-TTTTTTTATCAAGCAAGGGAAAGATTCTAGGGTTTATG-AAAAAA
AATAG--------------AACAAATTTAGATCAACTTTGT-----AAATATATTCTTAGCATCGAAATCAAAAAGTGAA
A--------------------------------------------TTTTTTTAAAATGGTAACACTTTTTTGATCAAAA-
AAAGGTGGAACGGGAGTGAATTCTTCCTCCTT--------------CTTTAAATAAAAATCTTTAAATAAAAAGAAGAAG
GAAAAAAAGGTATGTTGCTTTCCTTTTGAAAGGATTAAAGGTCCCCGAAGATATGTATAAACCTAATGATT---CAAAAA
AAATAGAAAGGATTCCGGAACAAGAAAACACTATTTGCAATTGTCTTAACAATTTATTAAATAAATTAATATTTAATTTA
TTACA----------ATTTTATATTTTTATAAATTAAAATAGATTAGACATGAGACAAACAAACGAGTTTAGAGACAGCT
-----CAAAAGTTTCATGAAGATTTTTTTTTGAACTTT------ATCAAAATTATTCAACTTGAGTCATGAGTATGAATG
ATATT-TTTTTTATGTA----------------------AAAAAGGGTAAAAAACATAAAAAAGAACTCAATTAGAATCC
T------AAGTCCAAGTCAATTTTTTAGGAATCCATATTTCTTC----AATTCCATACAGGAATTGAAATCATTTTTCTT
GAGCCGTATGAGGAAAAAATCTCATATAC-GTTTCT-----------GGGGGGAGTATTTCTTTATCTATATCTATCCCA
ATGAGCCATCTATCGAATCG
>SC301_[organism=Scleria_vesey-fitzgeraldii]_[specimen-voucher=GENT:P._Smith_3774]_Scleria_vesey-fitzgeraldii_voucher_GENT:P._Smith_3774_rps16_gene,_intron,_partial_sequence;_chloroplast
CACCATTTTTTATTTTATATGTACTATGCTATAGTAATCAAAATTCATCTGAAAACCTTTCTTATAGTACTTATG-----
-ATATTCTAATGAAAATGCTCTTCACTTGACATAATTTGTTCTGCTACAAATCTAATTTTTATTAGGTTGTCAGTAAAGA
GTACATGATGAAGCTCGAGAAAAAAAAGACTTGA-TTTTTTTATCAAGCAAGGGAAAGATTCTAGGGTTTATGAAAAAAA
AATAG--------------AACAAATTGAGACCAACTTTGT-----AAATATATTCTTAGCATCGAAATCAAAAAGTGAA
A--------------------------------------------TTTTTTTTAAATGGTAACACTTTTTTGATCAAAA-
AAAGGTGGAACGGGAGTGAATTCTTCCTCCTT--------------CTTTAAA------------------AAGAAGAAG
GAAAAAAAGGTATGTTGCTTTCCTTTTGAAAGGATTAAAGgTCCCCGAAGTAATGTATAAACCTAATGATT---CAAAAA
AAATAGAAAGGATTCCGGAACAAGAAAACACTATTTGCAATTGTCTTAACAATTTATTAAATAAATTAATATTTAATTTA
TTAAA----------ATTTTATATTTTTATAAATTTAAATAGATTAGACATGAGACAAACAAACGAGTTTAGAGACAGCT
-----CAAAAGTTTCATGAAGATTTTTCTTTGAACTTT------ATCAAAATTATTAAACTTGAGTCATGAGTATGAATG
ATATT-TTTTTTATGTA----------------------AAAAAGGGTAAAAAACATAAAAAAGAACTCAATTAGAATCC
T-------AGTCCAAGTCAATTTTTTAGGAATCCATATTTCTTC----AATTCCATACAGGAATTTAAATCATTTTTCTT
GAGCCGTATGAGGAGAAAATCTCATATAC-GTTTCT-----------GGGGGGAGTATTTCTTTATCTATATCTATCCCA
ATGAGCCATCTATCGAATCG
>SC303_[organism=Scleria_glabra]_[specimen-voucher=GENT:E.A._Robinson_5115]_Scleria_glabra_voucher_GENT:E.A._Robinson_5115_rps16_gene,_intron,_partial_sequence;_chloroplast
CACCATTTTCTATTTTATATGTACTATGCTATAGTAATCAAAATTGATCTGAAAACCTATCTTATAGTACTTATG-----
-ATATATTAATGAAAATGCTCTTCACTCGACATAATTTGTTCTGTTACAAATCTAATTTGTATTAGGTTGTCAGTAAAGA
GTACATGATGAAGCTCGAGAAAAAAAAGACTTGA-TTTTTTTATCAAGCAAGGGAAAGATTCTAGGGTTTATG-AAAAAA
AATAG--------------AACAAATTGAGATCAACTTTGT-----AAATATATTCTTAGCATCGAAATCAAAAAGTGAA
A--------------------------------------------TTTTTTTAAAATGGTAACACTTTTTTGATCAAAA-
AAAGGTGGAACGGGAGTGAATTCTTCCTCCTT--------------CTTTAAATAAA--------------AAGAAGAAG
GAAAAAAAGGTATGTTGCTTTCCTTTTGAAAGGATTAAAGGTCCCCGAAGTAATGTATAAACCTAATGATT---CAAAAA
AAATAGAAAGGATTCCGGAACAAGAAAACACTATTTGCAATTGTCTTAACAATTTATTAAATAAATTAATATTTAATTTA
TTACA----------ATTTTATATTTTTATAAATTAAAATAGATTAGACATGAGACAAACAAACGAGTTTAGAGACAGCT
-----CAAAAGTTTCATGAAGATTTTTTTTTGAACTTT------ATCAAAATTATTCAACTTGAGTCATGAGTATGAATG
ATATT-TTTTTTATGTA----------------------AAAAAGGGTAAAAAACATAAAAAAGAACTCAATTAGAATCC
T------AAGTCCAAGTCAATTTTTTAGGAATCCATATTTCTTCATTTAATTCCATACAGGAATTGAAATCATTTTTCTT
GAGCCGTATGAGGAAAAAATCTCATATAC-GTTTCT-----------GGGGGGAGTATTTCTTTATCTATATCTATCCCA
ATGAGCCATCTATCGAATCG
>SC304_[organism=Scleria_richardsiae]_[specimen-voucher=BR:R.B._Faden_et_al._96-245]_Scleria_richardsiae_voucher_BR:R.B._Faden_et_al._96-245_rps16_gene,_intron,_partial_sequence;_chloroplast
CACCATTTTCTATTTTATATGTACTATGCTATAGTAATCAAAATTGATCTGAAAACCTATCTTATAGGACTTATA-----
-ATATACTAATGAAAATGCTCTTCACTCGACATAATTTGTTCTGTTACAAATCTAATTTTTATTAGGTTGTCAGTAAAGA
GTACATGATGAAGCTCGAGAAAAAAAAGACTTGA-TTTTTTTATCAAGCAAGGGAAAGATTCTAGGGTTTATG-AAAAAA
AATAG--------------AACAAATTTAGACCAACTTTGT-----AAATATATTCTTAGCATCGAAATCAAAAAGTGAA
A--------------------------------------------TTTTTTAAAAATGGTAACACTTTTTTGATCAAAA-
AAAGGTGGAACGGGAGTGAATTCTTCCTCCTT--------------CTTTAAA------------------AAGAAGAAG
AAAAAAAAGGTATGTTGCTTTCCTTTTGAAAGGATTAAAGGTCCCCGAAGTAATGTATAAACCTAATGATT---CAAAAA
AAATAGAAAGGATTCCGGAACAAGAAAACACTATTTGCAATTGTCTTAACAATTTATTAAATAAATTAATATTTAATTTA
TTACA----------ATTTTATATTTTTATAAATTAAAATAGATTAGACATGAGACAAACAAACGAGTTTAGAGACAGCT
-----CAAAAGTTTCATGAAGATTTTTCTTTGAACTTT------ATCAAAATTATTCAACTTGAGTCATGAGTATGAATG
ATATT-TTTTTTATGTA----------------------AAAAAGGGTAAAAAACATAAAAAAGAACTCAATTAGAATCC
T-------AGTCCAAGTCAATTTTTTAGGAATCCATATTTTTTC----AATTCCATACAGCAATTGAAATCATTTTTCTT
GAGCCGTATGAGGAGAAAATCTCATATAC-GTTTCT-----------GGGGGGAGTATTTCTTTATCTATATCTATCCCA
ATGAGCCATCTATCGAATCG
>SC305_[organism=Scleria_robinsoniana]_[specimen-voucher=BR:A.S._Gomar_343]_Scleria_robinsoniana_voucher_BR:A.S._Gomar_343_rps16_gene,_intron,_partial_sequence;_chloroplast
CACCATTTTCTATTTTATATGTACTATGCTATAGTAATCAAAATTGATCTGAAAACCTATCTTATAGTACTTATG-----
-ATATACTAATGAAAATGCTCTTCACTCGACATAATTTGTTCTGTTACAAATCTAATTTGTATTAGGTTGTCAGTAAAGA
GTACATGATGAAGCTCGAGAAAAAAAAGACTTGA-TTTTTTTATCAAGCAAGGGAAAGATTCTAAGGTTTATG-AAAAAA
AATAG--------------AACAAATTTAGATCAACTTTGT-----AAATATATTCTTAGCATCGAAATCAAAAAGTGAA
A--------------------------------------------TTTTTAAAAAATGGTAACACTTTTTTGATCAAAA-
AAAGTTGGAACGGGAGTGAATTCTTCCTCCTT--------------CTTTAAATAAA--------------AAGAAGAAG
GAAAAAAAGGTATGTTGCTTTCCTTTTGAAAGGATTAAAGGTCCCCGAAGTAATGTATAAACCTAATGATT---CAAAAA
AAATAGAAAGGATTCCGGAACAAGAAAACACTATTTGCAATTGTCTTAACAATTTATTAAATAAATTAATATTTAATTTA
TTACA----------ATTTTATATTTTTATAAATTAAAATAGATTAGACATGAGACAAACAAACGAGTTTAGAGACAGCT
-----CAAAAGTTTCATGAAGATTTTTTTTTGAACTTTATCAAAATCAAAATTATTCAACTTGAGTCATGAGTATGAATG
ATATT-TTTTTTATGTA----------------------AAAAAGGGTAAAAAACATAAAAAAGAACTCAATTAGAATCC
T------AAGTCCAAGTCAATTTTTTAGGAATCCATATTTCTTCATTCAATTCCATACAGGAATTGAAATCATTTTTCTT
GAGCCGTATGAGGAAAAAATCTCATATAC-GTTTCT-----------GGGGGGAGTNNNNNNNNNNNNNNNNNNNNNNNN
NNNNNNNNNNNNNNNNNNNN
>SC306_[organism=Scleria_bulbifera]_[specimen-voucher=BR:B._Senterre_et_al._4740]_Scleria_bulbifera_voucher_BR:B._Senterre_et_al._4740_rps16_gene,_intron,_partial_sequence;_chloroplast
CACCATTTTCTATTTTATATGTACTATGCTATAGTAATCAAAATTGATCTGAAAACCTATCTTATAGTACTTATA-----
-ATATACTAATGAAAATGCTCTTCACTCGACATAATTTGTTCTGTTACAAATCTAATTTGTATTAGGTTGTCAGTAAAGA
GTACATGATGAAGCTCGAGAAAAAAAAGACTTGA-TTTTTTTATCAAGCAAGGGAAAGATTCTAGGGTTTATG-AAAAAA
AATAG--------------AACAAATTTAGACCAACTTTGT-----AAATATATTCTTAGCATCGAAATCAAAAAGTGAA
A--------------------------------------------TTTTTTTTAAATGGTAACACTTTTTTGATCAAAA-
AAAGGTGGAACGGGAGTGAATTCCTCCTCCTT--------------CTTTAAA------------------AAGAAGAAG
GAAAGAAAGGTATGTTGCTTTCCTTTTGAAAGGATTAAAGGTCCCCGAAGTAATGTATAAACCTAATGATT---CAAAAA
AAATAGAAAGGATTCCGAAACAAGAAAACACTATTTGCAATTGTCTTAACAATTTATTAAATAAATTAATATTTAATTTA
TTACA----------AATTTCTATTTTTATAAATTAAAATAGATTATACATGAGACAAACAAACGAGTTTAGAGACAGCT
-----CAAAAGTTTCATGAAGATTTTTCTTTGAACTTT------ATCAAAATTATTCAACTTGAGTCATGAGTATGAATG
ATATT-TTTTTTATGTA----------------------AAAAAGGGTAAAAAACATAAAAAAGAACTCAATTAGAATCC
T-------AGTCCAAGTCAATTTTTTAGGAATCCATATTTCTTC----AATTCCATACAGGAATTGAAATCATTTTTCTT
GAGCCGTATGAGGAGAAAATCTCATATAC-GTTTCT-----------GGGGGGAGTATTTCTTTATCTATATCTATCCCA
ATGAGCCATCTATCGAATCG
>SC307_[organism=Scleria_vesey-fitzgeraldii]_[specimen-voucher=BR:E.A._Robinson_3537]_Scleria_vesey-fitzgeraldii_voucher_BR:E.A._Robinson_3537_rps16_gene,_intron,_partial_sequence;_chloroplast
CACCATTTTCTATTTTATATGTACTATGCTATAGTAATCAAAATTGATCTGAAAACCTATCTTATAGTACTTATG-----
-ATATACTAATGAAAATGCTCTTCACTCGACATAATTTGTTCTGCTACAAATCTAATTTTTATTAGGTTGTCAGTAAAGA
GTACATGATGAAGCTCGAGAAAAAAAAGACTTGA-TTTTTTTATCAAGCAAGGGAAAGATTCTAGGGTTTATGAAAAAAA
AATAG--------------AACAAATTGAGACCAACTTTGT-----AAATATATTCTTAGCATCGAAATCAAAAAGTGAA
A--------------------------------------------TTTTTTTTAAATGGTAACACTTTTTTGATCAAAA-
AAAGGTGGAACGGGAGTGAATTCTTCCTCCTT--------------CTTTAAA------------------AAGAAGAAG
GAAAAAAAGGTATGTTGCTTTCCTTTTGAAAGGATTAAAGGTCCCCGAAGTAATGTATAAACCTAATGATT---CAAAAA
AAATAGAAAGGATTCCGGAACAAGAAAACACTATTTGCAATTGTCTTAACAATTTATTAAATAAATTAATATTTAATTTA
TTAAA----------ATTTTATATTTTTATAAATTTAAATAGATTAGACATGAGACAAACAAACGAGTTTAGAGACAGCT
-----CAAAAGTTTCATGAAGATTTTTCTTTGAACTTT------ATCAAAATTATTAAACTTGAGTCATGAGTATGAATG
ATATT-TTTTTTATGTA----------------------AAAAAGGGTAAAAAACATAAAAAAGAACTCAATTAGAATCC
T-------AGTCCAAGTCAATTTTTTAGGAATCCATATTTCTTC----AATTCCATACAGGAATTTAAATCATTTTTCTT
GAGCCGTATGAGGAGAAAATCTCATATAC-GTTTCT-----------GGGGGGAGTATTTCTTTATCTATATCTATCCCA
ATGAGCCATCTATCGAATCG
>SC308_[organism=Scleria_richardsiae]_[specimen-voucher=BR:E.A._Robinson_3099]_Scleria_richardsiae_voucher_BR:E.A._Robinson_3099_rps16_gene,_intron,_partial_sequence;_chloroplast
CACCATTTTCTATTTTATATGTACTATGCTATAGTAATCAAAATTGATCTGAAAACCTATCTTATAGGACTTATA-----
-ATATACTAATGAAAATGCTCTTCACTCGACATAATTTGTTCTGTTACAAATCTAATTTTTATTAGGTTGTCAGTAAAGA
GTACATGATGAAGCTCGAGAAAAAAAAGACTTGA-TTTTTTTATCAAGCAAGGGAAAGATTCTAGGGTTTATG-AAAAAA
AATAG--------------AACAAATTTAGACCAACTTTGT-----AAATATATTCTTAGCATCGAAATCAAAAAGTGAA
A--------------------------------------------TTTTTTTAAAATAGTAACACTTTTTTGATCAAAA-
AAAGGTGGAACGGGAGTGAATTCTTCCTCCTT--------------CTTTAAA------------------AAGAAGAAG
AAAAAAAAGGTATGTTGCTTTCCTTTTGAAAGGATTAAAGGTCCCCGAAGTAATGTATAAACCTAATGATT---CAAAAA
AAATAGAAAGGATTCCGGAACAAGAAAACACTATTTGCAATTGTCTTAACAATTTATTAAATAAATTAATATTTAATTTA
TTACA----------ATTTTATATTTTTATAAATTAAAATAGATTAGACATGAGACAAACAAACGAGTTTAGAGACAGCT
-----CAAAAGTTTCATGAAGATTTTTCTTTGAACTTT------ATCAAAATTATTCAACTTGAGTCATGAGTATGAATG
ATATT-TTTTTTATGTA----------------------AAAAAGGGTAAAAAACATAAAAAAGAACTCAATTAGAATCC
T-------AGTCCAAGTCAATTTTTTAGGAATCCATATTTCTTC----AATTCCATACAGCAATTGAAATCATTTTTCTT
GAGCCGTATGAGGAGAAAATCTCATATAC-GTTTCT-----------GGGGGGAGTATTTCTTTATCTATATCTATCCCA
ATGAGCCATCTATCGAATCG
>SC309_[organism=Scleria_composita]_[specimen-voucher=BR:T.M._Pedersen_4510]_Scleria_composita_voucher_BR:T.M._Pedersen_4510_rps16_gene,_intron,_partial_sequence;_chloroplast
CACCATTTTCTATTTTATATGTACTATGCTATAGTAATCAAAATTGATCTGAAAACCTATCTTATAGTACTTATG-----
-ATATACTAATGAAAATGCTCTTCACTCGACATAATTTGTTCTGTTACAAATCTAATTTGTATTAGGTTGTCAGTAAAGA
GTACATGATGAAGCTCGAGAAAAAAAAGACTTGA-TTTTTTTATCAAGCAAGGGAAAGATTCTAGGGTTTATG-AAAAAA
AATAG--------------AACAAATTTAGATCAACTTTGT-----AAATATATTCTTAGCATCGAAATCAAAAAGTGAA
A--------------------------------------------TTTTTTTAAAATGGTAACACTTTTTTGATCAAAA-
AAAGGTGGAACGGGAGTGAATTCTTCCTCCTT--------------CTTTAAATAAAAATCTTTAAATAAAAAGAAGAAG
GAAAAAAAGGTATGTTGCTTTCCTTTTGAAAGGATTAAAGGTCCCCGAAGTAATGTATAAACCTAATGATT---CAAAAA
AAATAGAAAGGATTCCGGAACAAGAAAACACTATTTGCAATTGTCTTAACAATTTATTAAATAAATTAATATTTAATTTA
TTACA----------ATTTTATATTTTTATAAATTAAAATAGATTAGACATGAGACAAACAAACGAGTTTAGAGACAGCT
-----CAAAAGTTTCATGAAGATTTTTTTTTGAACTTT------ATCAAAATTATTCAACTTGAGTCATGAGTATGAATG
ATATT-TTTTTTATGTA----------------------AAAAAGGGTAAAAAACATAAAAAAGAACTCAATTAGAATCC
T------AAGTCCAAGTAAATTTTTTAGGAATCCATATTTCTTC----AATTCCATACAGGAATTGAAATCATTTTTCTT
GAGCCGTATGAGGAAAAAATCTCATATAC-GTTTCT-----------GGGGGGAGTATTTCTTTATCTATATCTATCCCA
ATGAGCCATCTATCGAATCG
>SC311_[organism=Scleria_andringitrensis]_[specimen-voucher=GENT:I._Larridon_et_al._2010-0340]_Scleria_andringitrensis_voucher_GENT:I._Larridon_et_al._2010-0340_rps16_gene,_intron,_partial_sequence;_chloroplast
CACCATTTTCTATTTTATATGTACTATGCTATAGTAATCAAAATTGATCTGAAAACTTATCTTATAGTACTTATA-----
-ATATACTAATGAAAATGCTCTTCACTCGACATAATTTGTTCTGTTACAAATCTAATTTGTATTAGGTTGTCAGTAAAGA
GTACATGATGAAGCTCGAGAAAAAAAAGACTTGA-TTTTTTTATCAAGCAAGGGAAAGATTCTAGGGTTTATG-AAAAAA
AATAG--------------AACAAATTTAGACCAACTTTGT-----AAATATATTCTTAGCATCGAAATCAAAAAGTGAA
A--------------------------------------------TTTTTTTAAAATGGTAACACTTTTTTGATCAAAA-
AAAGGTGGAACGGGAGTGAATTCTTCCTCCTT--------------CTTTAAA------------------AAGAAGAAG
GAAAGAAAGGTATGTTGCTTTCCTTTTGAAAGGATTAAAGGTCCCCGAAGTAATGTATAAACCTAATGATT---CAAAAA
AAATAGAAAGGATTCCGAAACAAGAAAACACTATTTGCAATTGTCTTAACAATTTATTAAATAAATTAATATTTAATTTA
TTACA----------AATTTATATTTTTATAAATTAAAATAGATTAGACATGAGACAAACAAACGAGTTTAGAGACAGCT
-----CAAAAGTTTCATGAAGATTTTTCTTTGAACTTT------ATCAAAATTATTCAACTTGAGTCATGAGTATGAATG
ATATT-TTTTTTATGTA----------------------AAAAAGGGTAAAAAACATAAAAAAGAACTCAATTAGAATCC
T-------AGTCCAAGTCAATTTTTTAGGAATCCATATTTCTTC----AATTCCATACAGGAATTGAAATCATTTTTCTT
GAGCCGTATGAGAAAAAAATCTCATATAC-GTTTCT-----------GGGGGGAGTATTTCTTTATCTATATCTATCCCA
ATGAGCCATCTATCGAATCG
>SC317_[organism=Scleria_woodii]_[specimen-voucher=GENT:P._Goetghebeur_5030]_Scleria_woodii_voucher_GENT:P._Goetghebeur_5030_rps16_gene,_intron,_partial_sequence;_chloroplast
CACCATTTTCTATTTTATATGTACTATGCTATAGTAATCAAAATTGATCTGAAAACCTATCTTATAGTACTTATG-----
-ATATACTAATGAAAATGCTCTTCACTCGACATAATTTGTTCTGTTACAAATCTAATTTGTATTAGGTTGTCAGTAAAGA
GTACATGATGAAGCTCGAGAAAAAAAAGACTTGA-TTTTTTTATCAAGCAAGGGAAAGATTCTAGGGTTTATG-AAAAAA
AATAG--------------AACAAATTTAGATCAACTTTGT-----AAATATATTCTTAGCATCGAAATCAAAAAGTGAA
A--------------------------------------------TTTTTTTAAAATGGTAACACTTTTTTGATCAAAA-
AAAGGTGGAACGGGAGTGAATTCTTCCTCCTT--------------CTTTAAATAAAAATCTTTAAATAAAAAGAAGAAG
GAAAAAAAGGTATGTTGCTTTCCTTTTGAAAGGATTAAAGGTCCCCGAAGTAATGTATAAACCTAATGATT---CAAAAA
AAATAGAAAGGATTCCGGAACAAGAAAACACTATTTGCAATTGTCTTAACAATTTATTAAATAAATTAATATTTAATTTA
TTACA----------ATTTTATATTTTTATAAATTAAAATAGATTAGACATGAGACAAACAAACGAGTTTAGAGACAGCT
-----CAAAAGTTTCATGAAGATTTTTTTTTGAACTTT------ATCAAAATTATTCAACTTGAGTCATGAGTATGAATG
ATATT-TTTTTTATGTA----------------------AAAAAGGGTAAAAAACATAAAAAAGAACTCAATTAGAATCC
TAAGTCTAAGTCCAAGTCAATTTTTTAGGAATCCATATTTCTTC----AATTCCATACAGGAATTGAAATCATTTTTCTT
GAGCCGTATGAGGAAAAAATCTCATATAC-GTTTCT-----------GGGGGGAGTATTTCTTTATCTATATCTATCCCA
ATGAGCCATCTATCGAATCG
>SC318_[organism=Scleria_interrupta]_[specimen-voucher=GENT:M.J._Jansen-Jacobs_s.n.]_Scleria_interrupta_voucher_GENT:M.J._Jansen-Jacobs_s.n._rps16_gene,_intron,_partial_sequence;_chloroplast
CACCATTTTCTATTTTATATGTACTATGCTATAGTAATCAAAATTGATCTGAAAACCTATCTTATAGTACTTATA-----
-ATATACTAATGAAAATGCTCTTCACTCGACATAATTTGTTCTGTTACAAATCTAATTTGTATTAGGTTGTCAGTAAAGA
GTACATGATGAAGCTCGAGAAAAAAAAGACTTGA-TTTTTTTATCAAGCAAGGGAAAGATTCTAGGGTTTATG-AAAAAA
AATAG--------------AACAAATTTAGACCAACTTTGT-----AAATATATTCTTAGCATCGAAATCAAAAAGTGAA
A--------------------------------------------TTTTTTTAAAATGGTAACACTTTTTTGATCAAAA-
AAAGGTGGAACGGGAGTGAATTCTTCCTCCTT--------------CTTTAAA------------------AAGAAGAAG
GAAAAAAAGGTATGTTGCTTTCCTTTTGAAAGGATTAAAGGTCCCCGTAGTAATGTG-AAACCTAATGATT---CAAAAA
AAATAGAAAGGATTCCGGAACAAGAAAACACTATTTGCAATTGTCTTAACAATTTATTAAATAAATTAATATTTTATTTA
TTACA----------ATTTTATATTTTTATAAATTAAAATAGATTAGACATGAGACAAACAAACGAGTTTAGAGACAGCT
CAAAACAAAAGTTTCATGAAGATTTTTCTTTGAACTTT------ATCAAAATTATTCAACTTGAGTCATGAGTATGAATG
ATATT-TTTTTTATGTA----------------------AAAAAGGGTAAAAAACATAAAAAAGAACTCAATTAGAATCC
T-------AGTCCAAGTCARTTTTTAAGGAATCCATATTTCTTC----AATTCCATACAGGAATTGAAATCATTTTTCTT
GAGCCGTATGAGGAGAAAATCTCATATAC-GTTTCT-----------GGGGGGAGTATTTCTTTATCTATATCTATCCCA
ATGAGCCATCTATCGAATCG
>SC319_[organism=Scleria_verticillata]_[specimen-voucher=GENT:Umbach_198]_Scleria_verticillata_voucher_GENT:Umbach_198_rps16_gene,_intron,_partial_sequence;_chloroplast
CACCATTTTCTATTTTATATGTACTATGCTATAGTAATCAAAATTGATCTGAAAACCTATCTTATAGTACTTATA-----
-ATATACTAATGAAAATGCTCTTCACTCGACATAATTTGTTCTGTTACAAATCTAATTTGTATTAGGTTGTCAGTAAAGA
GTACATGATGAAGCTCGAGAAAAAAAAGACTTGA-TTTTTTTATCAAGCAAGGGAAAGATTCTAGGGTTTATG-AAAAAA
AATAG--------------AACAAATTTAGACCAACTTTGT-----AAATATATTCTTAGCATCGAAATCAAAAAGTGAA
A--------------------------------------------TTTTTTTAAAATGGTAACACTTTTTTGATCAAAA-
AAAGGTGGAACGGGAGTGAATTCTTCCTCCTT--------------CTTTAAA------------------AAGAAGAAG
GAAAAAAAGGTATGTTGCTTTCCTTTTGAAAGGATTAAAGGTCCCCGAAGTAATGTATAAACCTAATGATT---CAAAAA
AAATAGAAAGGATTCCGGAACAAGAAAACACTATTTGCAATTGTCTTAACAATTTATTAAATAAATTAATATTTTATTTA
TTACA----------ATTTTATATTTTTATAAATTAAAATAGATTAGACATGAGACAAACAAACGAGTTTAGAGACAGCT
-----CAAAAGTTTCATGAAGATTTTTCTTTGAACTTT------ATCAAAATTATTCAACTTGAGTCATGAGTATGAATG
ATATT-TTTTTTATGTA----------------------AAAAAGGGTAAAAAACATAAAAAAGAACTCAATTAGAATCC
T-------AGTCCAAGTCAATTTTTTAGGAATCCATATTTCTTC----AATTCCATACAGGAATTGAAATCATTTTTCTT
GAGCCGTATGAGGAGAAAATCTCATATAC-GTTTCT-----------GGGGGGAGTATTTCTTTATCTATATCTATCCCA
ATGAGCCATCTATCGAATCG
>SC321_[organism=Scleria_longispiculata]_[specimen-voucher=GENT:H._&_E._Hess_52-580]_Scleria_longispiculata_voucher_GENT:H._&_E._Hess_52-580_rps16_gene,_intron,_partial_sequence;_chloroplast
CACCATTTTCTATTTTATATGTACTATGCTATAGTAATCAAAATTGATCTGAAAACCTATCTTATAGTACTTATA-----
-ATATACTAATGAAAATGCTCTTCACTCGACATAATTTGTTCTGTTACAAATCTAATTTGTATTAGGTTGTCAGTAAAGA
GTACATGATGAAGCTCGAGAAAAAAAAGACTTGA-TTTTTTTATCAAGCAAGGGAAAGATTCTAGGGTTTATG-AAAAAA
AATAG--------------AACAAATTTAGACCAACTTTGT-----AAATATATTCTTAGCATCGAAATCAAAAAGTGAA
A--------------------------------------------TTTTTTTAAAATGGTAACACTTTTTTGATCAAAA-
AAAGGTGGAACGGGAGTGAATTCTTCCTCCTT--------------CTTTAAA------------------AAGAAGAAG
GAAAGAAAGGTATGTTGCTTTCCTTTTGAAAGGATTAAAGGTCCCCGAAGTAATGTATAAACCTAATGATT---CAAAAA
AAATAGAAAGGATTCCGAAACAAGAAAACACTATTTGCAATTGTCTTAACAATTTATTAAATAAATTAATATTTAATTTA
TTACA----------AATTTATATTTTTATAAATTAAAATAGATTAGACATGAGACAAACAAACGAGTTTAGAGACAGCT
-----CAAAAGTTTCATGAAGATTTTTCTTTGAACTTT------ATCAAAATTATTCAACTTGAGTCATGAGTATGAATG
ATATT-TTTTTTATGTA----------------------AAAAAGGGTAAAAAACATAAAAAAGAACTCAATTAGAATCC
T-------AGTCCAAGTCAATTTTTTAGGAATCCATATTTCTTC----AATTCCATACAGGAATTGAAATCATTTTTCTT
GAGCCGTATGAGGAGAAAATCTCATATAC-GTTTCT-----------GGGGGGAGTATTTCTTTATCTATATCTATCCCA
ATGAGCCATCTATCGAATCG
>SC324_[organism=Scleria_polyrrhiza]_[specimen-voucher=NY:E.A._Robinson_2124]_Scleria_polyrrhiza_voucher_NY:E.A._Robinson_2124_rps16_gene,_intron,_partial_sequence;_chloroplast
CACCATTTTCTATTTTATATGTACTATGCTATAGTAATCAAAATTGATCTGAAAACCTATCTTATAGTACTTATG-----
-ATATACTAATGAAAATGCTCTTCACTCGACATAATTTGTTCTGTTACAAATCTAATTTGTATTAGGTTGTCAGTAAAGA
GTACATGATGAAGCTCGAGAAAAAAAAGACTTGA-TTTTTTTATCAAGCAAGGGAAAGATTCTAGGGTTTATG-AAAAAA
AATAG--------------AACAAATTTAGATCAACTTTGT-----AAATATATTCTTAGCATCGAAATCAAAAAGTGAA
A--------------------------------------------TTTTTTTAAAATGGTAACACTTTTTTGATCAAAA-
AAAGGTGGAACGGGAGTGAATTCTTCCTCCTT--------------CTTTAAATAAAAATCTTTAAATAAAAAGAAGAAG
GAAAAAAAGGTATGTTGCTTTCCTTTTGAAAGGATTAAAGGTCCCCGAAGTAATGTATAAACCTAATGATT---CAAAAA
AAATAGAAAGGATTCCGGAACAAGAAAACACTATTTGCAATTGTCTTAACAATTTATTAAATAAATTAATATTTAATTTA
TTACA----------ATTTTATATTTTTATAAATTAAAATAGATTAGACATGAGACAAACAAACGAGTTTAGAGACAGCT
-----CAAAAGTTTCATGAAGATTTTTTTTTGAACTTT------ATCAAAATTATTCAACTTGAGTCATGAGTATGAATG
ATATT-TTTTTTATGTA----------------------AAAAAGGGTAAAAAACATAAAAAAGAACTCAATTAGAATCC
T-------AGTCCAAGTCAATTTTTTAGGAATCCATATTTCTTC----AATTCCATACAGGAATTGAAATCATTTTTCTT
GAGCCGTATGAGGAAAAAATCTCATATAC-GTTTCT-----------GGGGGGAGTATTTCTTTATCTATATCTATCCCA
ATGAGCCATCTATCGAATCG
>SC326_[organism=Scleria_woodii]_[specimen-voucher=GENT:S._Bidgood_et_al._5202]_Scleria_woodii_voucher_GENT:S._Bidgood_et_al._5202_rps16_gene,_intron,_partial_sequence;_chloroplast
CACCATTTTCTATTTTATATGTACTATGCTATAGTAATCAAAATTGATCTGAAAACCTATCTTATAGTACTTATG-----
-ATATACTAATGAAAATGCTCTTCACTCGACATAATTTGTTCTGTTACAAATCTAATTTGTATTAGGTTGTCAGTAAAGA
GTACATGATGAAGCTCGAGAAAAAAAAGACTTGA-TTTTTTTATCAAGCAAGGGAAAGATTCTAGGGTTTATG-AAAAAA
AATAG--------------AACAAATTTAGATCAACTTTGT-----AAATATATTCTTAGCATCGAAATCAAAAAGTGAA
A--------------------------------------------TTTTTTTAAAATGGTAACACTTTTTTGATCAAAA-
AAAGGTGGAACGGGAGTGAATTCTTCCTCCTT--------------CTTTAAATAAAAATCTTTAAATAAAAAGAAGAAG
GAAAAAAAGGTATGTTGCTTTCCTTTTGAAAGGATTAAAGGTCCCCGAAGTAATGTATAAACCTAATGATT---CAAAAA
AAATAGAAAGGATTCCGGAACAAGAAAACACTATTTGCAATTGTCTTAACAATTTATTAAATAAATTAATATTTAATTTA
TTACA----------ATTTTATATTTTTATAAATTAAAATAGATTAGACATGAGACAAACAAACGAGTTTAGAGACAGCT
-----CAAAAGTTTCATGAAGATTTTTTTTTGAACTTT------ATCAAAATTATTCAACTTGAGTCATGAGTATGAATG
ATATT-TTTTTTATGTA----------------------AAAAAGGGTAAAAAACATAAAAAAGAACTCAATTAGAATCC
TAAGTCTAAGTCCAAGTCAATTTTTTAGGAATCCATATTTCTTC----AATTCCATACAGGAATTGAAATCATTTTTCTT
GAGCCGTATGAGGAAAAAATCTCATATAC-GTTTCT-----------GGGGGGAGTATTTCTTTATCTATATCTATCCCA
ATGAGCCATCTATCGAATCG
>SC328_[organism=Scleria_paupercula]_[specimen-voucher=NY:E.A._Robinson_5767]_Scleria_paupercula_voucher_NY:E.A._Robinson_5767_rps16_gene,_intron,_partial_sequence;_chloroplast
CACCATTTTCTATTTTATATGTACTATGCTATAGTAATTAAAATTGATCTGAAAACCTATCTTATAGTACTTATG-----
-ATATACTAATGAAAATGCTCTTCACTCGACATAATTTGTTCTGTTACAAATCTAATTTGTATTAGGTTGTCAGTAAAGA
GTACATGATGAAGCTCGAGAAAAAAAAGACTTGA-TTTTTTTATCAAGCAAGGGAAAGATTCTAGGGTTTATG-AAAAAA
AATAG--------------AATAAATTTAGATCAACTTTGT-----AAATATATTCTTAGCATCGAAATCAAAAAGTGAA
A--------------------------------------------TTTTTTTAAAATGGTAACACTTTTTTGACCAAAA-
AAAGGTGGAACGGGAGTGAATTCTTCCTCCTT--------------CTTTAAATAAA--------------AAGAAGAAG
GAAAAAAAGGTATGTTGCTTTCCTTTTGAAAGGATTAAAGGTCCCCGAAGTAATGTATAAACCTAATGATT---CAAAAA
AAGTAGAAAGGATTCCGGAACAAGAAAACACTATTTGCAATTGTCTTAACAATTTATTAAATAAATTAATATTTAATTTA
TTACA----------ATTTTATATTTTTATAAATTAAAATAGATTAGACATGAGACAAACAAACGAGTTTAGAGACAGCT
-----CAAAAGTTTCATGAAGATTTTTTTTTGAACTTT------ATCAAAATTATTCAACTTGAGTCATGAGTATGAATG
ATATT-TTTTTTATGTA----------------------AAAAAGGGTAAAAAACATAAAAAAGAACTCAATTAGAATCC
T------AAGTCCAAGTCAATTTTTTAGGAATCCATATTTCTTCATTCAATTCCATACAGGAATTGAAATCATTTTTCTT
GAGCCGTATGAGGAAAAAATCTCATATAC-GTTTCT-----------GGGGGGAGTATTTCTTTATCTATATCTATCCCA
ATGAGCCATCTATCGAATCG
>SC331_[organism=Scleria_richardsiae]_[specimen-voucher=BR:R.B._Faden_et_al._96-245]_Scleria_richardsiae_voucher_BR:R.B._Faden_et_al._96-245_rps16_gene,_intron,_partial_sequence;_chloroplast
CACCATTTTCTATTTTATATGTACTATGCTATAGTAATCAAAATTGATCTGAAAACCTATCTTATAGGACTTATA-----
-ATATACTAATGAAAATGCTCTTCACTCGACATAATTTGTTCTGTTACAAATCTAATTTTTATTAGGTTGTCAGTAAAGA
GTACATGATGAAGCTCGAGAAAAAAAAGACTTGA-TTTTTTTATCAAGCAAGGGAAAGATTCTAGGGTTTATG-AAAAAA
AATAG--------------AACAAATTTAGACCAACTTTGT-----AAATATATTCTTAGCATCGAAATCAAAAAGTGAA
A--------------------------------------------TTTTTTAAAAATGGTAACACTTTTTTGATCAAAA-
AAAGGTGGAACGGGAGTGAATTCTTCCTCCTT--------------CTTTAAA------------------AAGAAGAAG
AAAAAAAAGGTATGTTGCTTTCCTTTTGAAAGGATTAAAGGTCCCCGAAGTAATGTATAAACCTAATGATT---CAAAAA
AAATAGAAAGGATTCCGGAACAAGAAAACACTATTTGCAATTGTCTTAACAATTTATTAAATAAATTAATATTTAATTTA
TTACA----------ATTTTATATTTTTATAAATTAAAATAGATTAGACATGAGACAAACAAACGAGTTTAGAGACAGCT
-----CAAAAGTTTCATGAAGATTTTTCTTTGAACTTT------ATCAAAATTATTCAACTTGAGTCATGAGTATGAATG
ATATT-TTTTTTATGTA----------------------AAAAAGGGTAAAAAACATAAAAAAGAACTCAATTAGAATCC
T-------AGTCCAAGTCAATTTTTTAGGAATCCATATTTTTTC----AATTCCATACAGCAATTGAAATCATTTTTCTT
GAGCCGTATGAGGAGAAAATCTCATATAC-GTTTCT-----------GGGGGGAGTATTTCTTTATCTATATCTATCCCA
ATGAGCCATCTATCGAATCG
>SC333_[organism=Scleria_erythrorrhiza]_[specimen-voucher=MO:S._Pawek_10890]_Scleria_erythrorrhiza_voucher_MO:S._Pawek_10890_rps16_gene,_intron,_partial_sequence;_chloroplast
CACCATTTTCTATTTTATATGTACTATGCTATAGTAATCAAAATTGATCTGAAAACCTATCTTATAGTACTTATA-----
-ATATACTAATGAAAATGCTCTTCACTCGACATAATTTGTTCTGTTACAAATCTAATTTGTATTAGGTTGTCAGTAAAGA
GTACATGATGAAGCTCGAGAAAAAAAAGACTTGA-TTTTTTTATCAAGCAAGGGAAAGATTCTAGGGTTTATG-AAAAAA
AATAG--------------AACAAATTTAGACCAACTTTGT-----AAATATATTCTTAGCATCGAAATCAAAAAGTGAA
A--------------------------------------------TTTTTTTTAAATGGTAACACTTTTTTGATCAAAA-
AAGGGTGGAACGGGAGTGAATTCTTCCTCCTT--------------CTTTAAA------------------AAGAAGAAG
GAAAGAAAGGTATGTTGCTTTCCTTTTGAAAGGATTAAAGGTCCCCGAAGTAATGTATAAACCTAATGATT---CAAAAA
AAATAGAAAGGATTCCGAAACAAGAAAACACTATTTGCAATTGTCTTAACAATTTATTAAATAAATTAATATTGAATTTA
TTACA----------GATTTATATTTTTATAAATTAAAATAGATTAGACATGAGACAAACAAACGAGTTTAGAGACAGCT
-----CAAAAGTTTCATGAAGATTTTTCTTTGAACTTT------ATCAAAATTATTCAACTTGAGTCATGAGTATGAATG
ATATT-TTTTTTATGTA----------------------AAAAAGGGTAAAAAACATAAAAAAGAACTCAATTAGAATCC
T-------AGTCCAAGTCAATTTTTTAGGAATCCATATTTCTTC----AATTCCATACAGGAATTGAAATCATTTTTCTT
GAGCCGTATGAGGAGAAAATCTCATATAC-GTTTCT-----------GGGGGGAGTATTTCTTTATCTATATCTATCCCA
ATGAGCCATCTATCGAATCG
>SC334_[organism=Scleria_richardsiae]_[specimen-voucher=NY:H.M._Richards_14254]_Scleria_richardsiae_voucher_NY:H.M._Richards_14254_rps16_gene,_intron,_partial_sequence;_chloroplast
CACCATTTTCTATTTTATATGTACTATGCTATAGTAATCAAAATTGATCTGAAAACCTATCTTATAGGACTTATA-----
-ATATACTAATGAAAATGCTCTTCACTCGACATAATTTGTTCTGTTACAAATCTAATTTTTATTAGGTTGTCAGTAAAGA
GTACATGATGAAGCTCGAGAAAAAAAAGACTTGA-TTTTTTTATCAAGCAAGGGAAAGATTCTAGGGTTTATG-AAAAAA
AATAG--------------AACAAATTTAGACCAACTTTGT-----AAATATATTCTTAGCATCGAAATCAAAAAGTGAA
A--------------------------------------------TTTTTTTAAAATAGTAACACTTTTTTGATCAAAA-
AAAGGTGGAACGGGAGTGAATTCTTCCTCCTT--------------CTTTAAA------------------AAGAAGAAG
AAAAAAAAGGTATGTTGCTTTCCTTTTGAAAGGATTAAAGGTCCCCGAAGTAATGTATAAACCTAATGATT---CAAAAA
AAATAGAAAGGATTCCGGAACAAGAAAACACTATTTGCAATTGTCTTAACAATTTATTAAATAAATTAATATTTAATTTA
TTACA----------ATTTTATATTTTTATAAATTAAAATAGATTAGACATGAGACAAACAAACGAGTTTAGAGACAGCT
-----CAAAAGTTTCATGAAGATTTTTCTTTGAACTTT------ATCAAAATTATTCAACTTGAGTCATGAGTATGAATG
ATATT-TTTTTTATGTA----------------------AAAAAGGGTAAAAAACATAAAAAAGAACTCAATTAGAATCC
T-------AGTCCAAGTCAATTTTTTAGGAATCCATATTTCTTC----AATTCCATACAGCAATTGAAATCATTTTTCTT
GAGCCGTATGAGGAGAAAATCTCATATAC-GTTTCT-----------GGGGGGAGTATTTCTTTATCTATATCTATCCCA
ATGAGCCATCTATCGAATCG
>SC335_[organism=Scleria_zambesica]_[specimen-voucher=NY:E.A._Robinson_6578]_Scleria_zambesica_voucher_NY:E.A._Robinson_6578_rps16_gene,_intron,_partial_sequence;_chloroplast
CACCATTTTCTATTTTATATGTACTATGCTATAGTAATCAAAATTGATCTGAAAACCTATCTTATAGTACTTATG-----
-ATATACTAATGAAAATGCTCTTCACTCGACATAATTTGTTCTGTTACAAATCTAATTTGTATTAGGTTGTCAGTAAAGA
GTACATGATGAAGCTCGAGAAAAAAAAGACTTGA-TTTTTTTATCAAGCAAGGGAAAGATTCTAGGGTTTATG-AAAAAA
AATAG--------------AACAAATTTAGATCAACTTTGT-----AAATATATTCTTAGCATCGAAATCAAAAAGTGAA
A--------------------------------------------TTTTTTTAAAATGGTAACACTTTTTTGATCAAAA-
AAAGGTGGAACGGGAGTGAATTCTTCCTCCTT--------------CTTTAAATAAA--------------AAGAAGAAG
GAAAAAAAGGTATGTTGCTTTCCTTTTGAAAGGATTAAAGGTCCCCGAAGTAATGTATAAACCTAATGATT---CAAAAA
AAATAGAAAGGATTCCGGAACAAGAAAACACTATTTGCAATTGTCTTAACAATTTATTAAATAAATTAATATTTAATTTA
TTACA----------ATTTTCTATTTTTATAAATTAAAATAGATTAGACATGAGACAAACAAACGAGTTTAGAGACAGCT
-----CAAAAGTTTCATGAAGATTTTTTTTTGAACTTT------ATCAAAATTATTCAACTTGAGTCATGAGTATGAATG
ATATT-TTTTTTATGTA----------------------AAAAAGGGTAAAAAACATAAAAAAGAACTCAATTAGAATCC
T------AAGTCCAAGTCAATTTTTTAGGAATCCATATTTCTTC----AATTCCATACAGGAATTGAAATCATTTTTCTT
GAGCCGTATGAGGAAAAAATCTCATATAC-GTTTCT-----------GGGGGGAGTATTTCTTTATCTATATCTATCCCA
ATGAGCCATCTATCGAATCG
>SC345_[organism=Scleria_dregeana]_[specimen-voucher=GENT:K._Bauters_2015-007]_Scleria_dregeana_voucher_GENT:K._Bauters_2015-007_rps16_gene,_intron,_partial_sequence;_chloroplast
CACCATTTTCTATTTTATATGTACTATGCTATAGTAATCAAAATTGATCTGAAAACCTATCTTATAGTACTTATT-----
-ATATACTAATGAAAATGCTCTTCACTCGACATAATTTGTTCTGTTACAAATCTAATTTGTATTAGGTTGTCAGTAAAGA
GTACATGATGAAGCTCGAGAAAAAAAAGACTTGA-TTTTTTTATCAAGCAAGGGAAAGATTCTAGGGTTTATG-AAAAAA
AATAG--------------AACAAATTTAGATCAACTTTGT-----AAATATATTCTTAGCATCGAAATCAAAAAGTGAA
A--------------------------------------------TTTTTTTAAAATGGTAACACTTTTTTGATCAAAA-
AAAGGTGGAACGGGAGTGAATTCTTCCTCCTT--------------CTTTAAATAAAAATCTTTAAATAAAAAGAAGAAG
GAAAAAAAGGTATGTTGCTTTCCTTTTGAAAGGATTAAAGGTCCCCGAAGTAATGTATAAACCTAATGATT---CAAAAA
AAATAGAAAGGATTCCGGAACAAGAAAACACTATTTGCAATTGTCTTAACAATTTATTAAATAAATTAATATTTAATTTA
TTACA----------ATTTTATATTTTTATAAATTAAAATAGATTAGACATGAGACAAACAAACGAGTTTAGAGACAGCT
-----CAAAAGTTTCATGAAGATTTTTTTTTGAACTTT------ATCAAAATTATTCAACTTGAGTCATGAGTATGAATG
ATATT-TTTTTTATGTA----------------------AAAAAGGGTAAAAAACATAAAACAGAACTCAATTAGAATCC
T------AAGTCCAAGTCAATTTTTTAGGAATCCATATTTCTTC----AATTCCATACAGGAATTGAAATCATTTTTCTT
GAGCCGTATGAGGAAAAAATCTCATATAC-GTTTCT-----------GGGGGGAGTATTTCTTTATCTATATCTATCCCA
ATGAGCCATCTATCGAATCG
>SC349_[organism=Scleria_pergracilis]_[specimen-voucher=GENT:K._Bauters_2015-052]_Scleria_pergracilis_voucher_GENT:K._Bauters_2015-052_rps16_gene,_intron,_partial_sequence;_chloroplast
CACCATTTTCTATTTTATATGTACTATGCTATAGTAATCAAAATTGATCTGAAAACCTATCTTATAGTACTTATG-----
-ATATACTAATGAAAATGCTCTTCACTCGACATAATTTGTTCTGTTACAAATCTAATTTGTATTAGGTTGTCAGTAAAGA
GTACATGATGAAGCTCGAGAAAAAAAAGACTTGA-TTTTTTTATCAAGCAAGGGAAAGATTCTAGGGTTTATG-AAAAAA
AATAG--------------AACAAATTTAGATCAACTTTGT-----AAATATATTCTTAGCATCGAAATCAAAAAGTGAA
A--------------------------------------------TTTTTTTAAAATGGTAACACTTTTTTGATCAAAA-
AAAGGTGGAACGGGAGTGAATTCTTCCTCCTT--------------CTTTAAATAAA--------------AAGAAGAAG
GAAAAAAAGGTATGTTGCTTTCCTTTTGAAAGGATTAAAGGTCCCCGAAGTAATGTATAAACCTAATGATT---CAAAAA
AAATAGAAAGGATTCCGGAACAAGAAAACACTATTTGCAATTGTCTTAACAATTTATTAAATAAATTAATATTTAATTTA
TTACA----------ATTTTATATTTTTATAAATTAAAATAGATTAGACATGAGACAAACAAACGAGTTTAGAGACAGCT
-----CAAGAGTTTCATGAAGATTTTTTTTTGAACTTT------ATCAAAATTATTCAACTTGAGTCATGAGTATGAATG
ATATT-TTTTTTATGTA----------------------AAAAAGGGTAAAAAACATAAAAAAGAACTCAATTAGAATCC
T------AAGTCCAAGTCAATTTTTTAGGAATCCATATTTCTTCATTCAATTCCATACAGGAATTGAAATCATTTTTCTT
GAGCCGTATGAGGAAAAAATCTCATATAC-GTTTCT-----------GGGGGGAGTATTTCTTTATCTATATCTATCCCA
ATGAGCCATCTATCGAATCG
>SC350_[organism=Scleria_suaveolens]_[specimen-voucher=GENT:K._Bauters_2015-053]_Scleria_suaveolens_voucher_GENT:K._Bauters_2015-053_rps16_gene,_intron,_partial_sequence;_chloroplast
CACCATTTTCTATTTTATATGTACTATGCTATAGTAATCAAAATTGATCTGAAAACCTATCTTATAGTACTTATG-----
-ATATACTAATGAAAATGCTCTTCACTCGACATAATTTGTTCTGTTACAAATCTAATTTGTATTAGGTTGTCAGTAAAGA
GTACATGATGAAGCTCGAGAAAAAAAAGACTTGA-TTTTTTTATTAAGCAAGGGAAAGATTCTAGGGTTTATGAAAAAAA
AATAG--------------AACAAATTTAGATCAACTTTGT-----AAATATATTCTTAGCATCGAAATCAAAAAGTGAA
A--------------------------------------------TTTTTTAAAAATGGTAACACTTTTTTGATCAAAA-
AAAGGTGGAACGGGAGTGAATTCTTCCTCCTTCTTTAAATAAAAATCTTTAAATAAA--------------AAGAAGAAG
GAAAAAAAGGTATGTTGCTTTCCTTTTGAAAGGATTAAAGGTCCCCGAAGTAATGTATAAACCTAATGATT---CAAAAA
AAATAGAAAGGATTCCGGAACAAGAAAACACTATTTGCAATTGTCTTAACAATTTATTAAATAAATTAATATTTAATTTA
TTACA----------ATTTTATATTTTTATAAATTAAAATAGATTAGACATGAGACAAACAAACGAGTTTAGAGACAGCT
-----CAAAAGTTTCATGAAGATTTTTTTTTGAACTTT------ATCAAAATTATTCAACTTGAGTCATGAGTATGAATG
ATATT-TTTTTTATGTA----------------------AAAAAGGGTAAAAAACATA-AA-------------------
---------------------------------------------------------------TTGAAATCATTTTTCTT
GAGCCGTATGAGGAAAAAATCTCATATAC-GTTTCT-----------GGGGGGAGTATTTCTTTATCTATATCTATCCCA
ATGAGCCATCTATCGAATCG
>SC351_[organism=Scleria_flexuosa]_[specimen-voucher=GENT:K._Bauters_2015-057]_Scleria_flexuosa_voucher_GENT:K._Bauters_2015-057_rps16_gene,_intron,_partial_sequence;_chloroplast
CACCATTTTCTATTTTATATGTACTATGCTATAGTAATCAAAATTGATCTGAAAACCTATCTTATAGTACTTATA-----
-ATATACTAATGAAAATGCTCTTCACTCGACATAATTTGTTCTGTTACAAATCTAATTTGTATTAGGTTGTCAGTAAAGA
GTACATGATGAAGCTCGAGAAAAAAAAGACTTGA-TTTTTTTATCAAGCAAGGGAAAGATTCTAGGGTTTATG-AAAAAA
AATAG--------------AACAAATTTAGATCAACTTTGT-----AAATATATTCTTAGCATCGAAATCAAAAAGTGAA
A--------------------------------------------TTTTTTTAAAATGGTAACACTTTTTTGATCAAAA-
AAAGGTGGAACGGGAGTGAATTCTTCCTCCTT--------------CTTTAAA------------------AAGAAGAAG
GAAAGAAAGGTATGTTGCTTTCCTTTTGAAAGGATTAAAGGTCCCCGAAGTAATGTATAAACCTAATGATT---CAAAAA
AAATAGAAAGGATTCCGGAACAAGAAAACACTATTTGCAATTGTCTTAACAATTTATTAAATAAATTAATATTTAATTTA
TTACA----------AATTTATATTTTTAAAAATTAAAATAGATTAGACATGAGACAAACAAACGAGTTTAGAGACAGCT
-----CAAAAGTTTCATGAAGATTTTTCTTTGAACTTT------ATCAAAATTATTCAACTTGAGTCATGAGTATGAATG
ATATT-TTTTTTATGTA----------------------AAAAAGGGTAAAAAACATAAAAAAGAATTCAATTAGAATCC
T-------AGTCCAAGTCAATTTTTTAGGAATCCATATTTCTTC----AATTCCATACAGGAATTGAAATCATTTTTCTT
GAGCCGTATGAGGAGAAAATCTCATATAC-GTTTCT-----------GGGGGGAGTATTTCTTTATCTATATCTATCCCA
ATGAGCCATCTATCGAATCG
>SC355_[organism=Scleria_bulbifera]_[specimen-voucher=GENT:K._Bauters_2015-071]_Scleria_bulbifera_voucher_GENT:K._Bauters_2015-071_rps16_gene,_intron,_partial_sequence;_chloroplast
CACCATTTTCTATTTTATATGTACTATGCTATAGTAATCAAAATTGATCTGAAAACCTATCTTATAGTACTTATA-----
-ATATACTAATGAAAATGCTCTTCACTCGACATAATTTGTTCTGTTACAAATCTAATTTGTATTAGGTTGTCAGTAAAGA
GTACATGATGAAGCTCGAGAAAAAAAAGACTTGA-TTTTTTTATCAAGCAAGGGAAAGATTCTAGGGTTTATG-AAAAAA
AATAG--------------AACAAATTTAGACCAACTTTGT-----AAATATATTCTTAGCATCGAAATCAAAAAGTGAA
A--------------------------------------------TTTTTTTTAAATGGTAACACTTTTTTGATCAAAA-
AAAGGTGGAACGGGAGTGAATTCCTCCTCCTT--------------CTTTAAA------------------AAGAAGAAG
GAAAGAAAGGTATGTTGCTTTCCTTTTGAAAGGATTAAAGGTCCCCGAAGTAATGTATAAACCTAATGATT---CAAAAA
AAATAGAAAGGATTCCGAAACAAGAAAACACTATTTGCAATTGTCTTAACAATTTATTAAATAAATTAATATTTAATTTA
TTACA----------AATTTCTATTTTTATAAATTAAAATAGATTATACATGAGACAAACAAACGAGTTTAGAGACAGCT
-----CAAAAGTTTCATGAAGATTTTTCTTTGAACTTT------ATCAAAATTATTCAACTTGAGTCATGAGTATGAATG
ATATT-TTTTTTATGTA----------------------AAAAAGGGTAAAAAACATAAAAAAGAACTCAATTAGAATCC
T-------AGTCCAAGTCAATTTTTTAGGAATCCATATTTCTTC----AATTCCATACAGGAATTGAAATCATTTTTCTT
GAGCCGTATGAGGAGAAAATCTCATATAC-GTTTCT-----------GGGGGGAGTATTTCTTTATCTATATCTATCCCA
ATGAGCCATCTATCGAATCG
>SC358_[organism=Scleria_rehmannii]_[specimen-voucher=GENT:K._Bauters_2015-107]_Scleria_rehmannii_voucher_GENT:K._Bauters_2015-107_rps16_gene,_intron,_partial_sequence;_chloroplast
CACCATTTTCTATTTTATATGTACTATGCTATAGTAATCAAAATTGATCTGAAAACCTATCTTATAGTATTCATA-----
-ATATACTAATGAAAATGCTCTTCACTCGACATAATTTGTTCTGTTACAAATCTAATTTGTATTAGGTTATCAGTAAAGA
GTACATGATGAAGCTCGAGAAAAAAAAGACTTGA-TTTTTTTATCAAGCAAGGGAAAGATTCTAGGGTTTATG-AAAAAA
AATAG--------------AACAAATTTAGACCAACTTTGT-----AAATATATTCTTAGCATCGAAATCTAAAAGTGAA
A--------------------------------------------TTTTTTTAAAATGGTAACACTTTTTTGATCAAAA-
AAAGGTGGAACGGGAGTGAATTCTTCCTCCTT--------------CTTTAAA------------------AAGAAGAAG
GAAAGAAAGGTATGTTGCTTTCCTTTTGAAAGGATTAAAGGTCCCCGAAGTAATGTATAAACCTAATGATT---CAAAAA
AAGTAGAAAGGATTCCGGAACAAGAAAACACTATTTGCAATTGTCTTAACAATTTATTAAATAAATTAATATTTAATTTA
TTACA----------ATTTTATATTTTTATAAATTAAAATAGATTAGACATGAGACAAACAAACGAGTTTAGAGACAGCT
-----CAAAAGTTTCATGAAGATTTTTTTTTGAACTTT------ATCAAAATTATTCAACTTGAGTCATGAGTATGAATG
ATATT-TTTTTTATGTA----------------------AAAAAGGGTAAAAAACATAAAAAAGAACTCAATTAGAATCC
T------AAGTCCAAGTCAATTTTTTAGGAATCCATATTTCTTCATTCAATTCCATACAGGAATTGAAATCATTTTTCTT
GAGCCGTATGAGGAAAAAATCTCATATAC-GTTTCT-----------GGGGGGAGTATTTCTTTATCTATATCTATCCCA
ATGAGCCATCTATCGAATCG
>SC359_[organism=Scleria_rehmannii]_[specimen-voucher=GENT:K._Bauters_2015-109]_Scleria_rehmannii_voucher_GENT:K._Bauters_2015-109_rps16_gene,_intron,_partial_sequence;_chloroplast
CACCATTTTCTATTTTATATGTACTATGCTATAGTAATCAAAATTGATCTGAAAACCTATCTTATAGTATTCATA-----
-ATATACTAATGAAAATGCTCTTCACTCGACATAATTTGTTCTGTTACAAATCTAATTTGTATTAGGTTATCAGTAAAGA
GTACATGATGAAGCTCGAGAAAAAAAAGACTTGA-TTTTTTTATCAAGCAAGGGAAAGATTCTAGGGTTTATG-AAAAAA
AATAG--------------AACAAATTTAGACCAACTTTGT-----AAATATATTCTTAGCATCGAAATCTAAAAGTGAA
A--------------------------------------------TTTTTTTAAAATGGTAACACTTTTTTGATCAAAA-
AAAGGTGGAACGGGAGTGAATTCTTCCTCCTT--------------CTTTAAA------------------AAGAAGAAG
GAAAGAAAGGTATGTTGCTTTCCTTTTGAAAGGATTAAAGGTCCCCGAAGTAATGTATAAACCTAATGATT---CAAAAA
AAATAGAAAGGATTCCGAAACAAGAAAACACTATTTGCAATTGTCTTAACAATTTATTAAATAAATTAATATTTAATTTA
TTACA----------AATTTATATTTTTATAAATTAAAATAGATTAGACATGAGACAAACAAACGAGTTTAGAGACAGCT
-----CAAAAGTTTCATGAAGATTTTTCTTTGAACTTT------ATCAAAATTATTCAACTTGAGTCATGAGTATGAATG
ATATT-TTTTTTATGTA----------------------AAAAAGGGTAAAAAACATAAAAAAGAACTCAATTAGAATCC
T-------AGTCCAAGTCAATTTTTTAGGAATCCATATTTCTTC----AATTCCATACAGGAATTGAAATCATTTTTCTT
GAGCCGTATGAGGAAAAAATCTCATATAC-GTTTCT-----------GGGGGGAGTATTTCTTTATCTATATCTATCCCA
ATGAGCCATCTATCGAATCG
>SC364_[organism=Scleria_pooides]_[specimen-voucher=GENT:K._Bauters_2015-119]_Scleria_pooides_voucher_GENT:K._Bauters_2015-119_rps16_gene,_intron,_partial_sequence;_chloroplast
CACCATTTTCTATTTTATATGTACTATGCTATAGTAATCAAAATTGATCTGAAAACCTATCTTATAGTACTTATG-----
-ATATACTAATGAAAATGCTCTTCACTCGACATAATTTGTTCTGTTACAAATCTAATTTGTATTAGGTTGTCAGTAAAGA
GTACATGATGAAGCTCGAGAAAAGAAAGACTTGA-TTTTTTTATCAAGCAAGGGAAAGATTCTAGGGTTTATGAAAAAAA
AATAG--------------AACAAATTTAGATCAACTTTGT-----AAATTTATTCTTAGCATCGAAATCAAAAAGTGAA
A--------------------------------------------TTTTTTTAAAATGGTAACACTTTTTTGATCAAAA-
AAAGGTGGAACGGGAGTGAATTCTTCCTCCTT--------------CTTTAAATAAA--------------AAGAAGAAG
GAAAAAAAGGTATGTTGCTTTCCTTTTGAAAGGATTAAAGGTCCCCGAAGTAATGTATAAACCTAATGATT---CAAAAA
AAATAGAAAGGATTCCGGAACAAGAAAACACTATTTGCAATTGTCTTAACAATTTATTAAATAAATTAATATTTAATTTA
TTACA----------ATTTTATATTTTTATAAATTAAAATAGATTAGACATGAGACAAACAAACGAGTTTAGAGACAGCT
-----CAAAAGTTTCATGAAGATTTTTTTTTGAACTTT------ATCAAAATTATTCAACTTGAGTCATGAGTATGAATG
ATATT-TTTTTTATGTA----------------------AAAAAGGGTAAAAAACATAAAAAAGAACTCAATTAGAATCC
T------AAGTCCAAGTCAATTTTTTAGGAATCCATATTTCTTGATTCAATTCCATACAGGAATTGAAATCATTTTTCTT
GAGCCGTATGAGGAAAAAATCTCATATAC-GTTTCT-----------GGGGGGAGTATTTCTTTATCTATATCTATCCCA
ATGAGCCATCTATCGAATCG
>SC368_[organism=Scleria_pergracilis]_[specimen-voucher=GENT:K._Bauters_2015-139]_Scleria_pergracilis_voucher_GENT:K._Bauters_2015-139_rps16_gene,_intron,_partial_sequence;_chloroplast
CACCATTTTCTATTTTATATGTACTATGCTATAGTAATCAAAATTGATCTGAAAACCTATCTTATAGTACTTATG-----
-ATATACTAATGAAAATGCTCTTCACTCGACATAATTTGTTCTGTTACAAATCTAATTTGTATTAGGTTGTCAGTAAAGA
GTACATGATGAAGCTCGAGAAAAAAAAGACTTGA-TTTTTTTATCAAGCAAGGGAAAGATTCTAGGGTTTATG-AAAAAA
AATAG--------------AACAAATTTAGATCAACTTTGT-----AAATATATTCTTAGCATCGAAATCAAAAAGTGAA
A--------------------------------------------TTTTTTTAAAATGGTAACACTTTTTTGATCAAAA-
AAAGGTGGAACGGGAGTGAATTCTTCCTCCTT--------------CTTTAAATAAA--------------AAGAAGAAG
GAAAAAAAGGTATGTTGCTTTCCTTTTGAAAGGATTAAAGGTCCCCGAAGTAATGTATGAACCTAATGATT---CAAAAA
AAATAGAAAGGATTCCGGAACAAGAAAACACTATTTGCAATTGTCTTAACAATTTATTAAATAAATTAATATTTAATTTA
TTACA----------ATTTTATATTTTTATAAATTAAAATAGATTAGACATGAGACAAACAAACGAGTTTAGAGACAGCT
-----CAAGAGTTTCATGAAGATTTTTTTTTGAACTTT------ATCAAAATTATTCAACTTGAGTCATGAGTATGAATG
ATATT-TTTTTTATGTA----------------------AAAAAGGGTAAAAAACATAAAAAAGAACTCAATTAGAATCC
T------AAGTCCAAGTCAATTTTTTAGGAATCCATATTTCTTCATTCAATTCCATACAGGAATTGAAATCATTTTTCTT
GAGCCGTATGAGGAAAAAATCTCATATAC-GTTTCT-----------GGGGGGAGTATTTCTTTATCTATATCTATCCCA
ATGAGCCATCTATCGAATCG
>SC371_[organism=Scleria_suaveolens]_[specimen-voucher=GENT:K._Bauters_2015-150]_Scleria_suaveolens_voucher_GENT:K._Bauters_2015-150_rps16_gene,_intron,_partial_sequence;_chloroplast
CACCATTTTCTATTTTATATGTACTATGCTATAGTAATCAAAATTGATCTGAAAACCTATCTTATAGTACTTATG-----
-ATATACTAATGAAAATGCTCTTCACTCGACATAATTTGTTCTGTTACAAATCTAATTTGTATTAGGTTGTCAGTAAAGA
GTACATGATGAAGCTCGAGAAAAAAAAGACTTGA-TTTTTTTATTAAGCAAGGGAAAGATTCTAGGGTTTATGAAAAAAA
AATAG--------------AACAAATTTAGATCAACTTTGT-----AAATATATTCTTAGCATCGAAATCAAAAAGTGAA
A--------------------------------------------TTTTTTAAAAATGGTAACACTTTTTTGATCAAAA-
AAAGGTGGAACGGGAGTGAATTCTTCCTCCTTCTTTAAATAAAAATCTTTAAATAAA--------------AAGAAGAAG
GAAAAAAAGGTATGTTGCTTTCCTTTTGAAAGGATTAAAGGTCCCCGAAGTAATGTATAAACCTAATGATT---CAAAAA
AAATAGAAAGGATTCCGGAACAAGAAAACACTATTTGCAATTGTCTTAACAATTTATTAAATAAATTAATATTTAATTTA
TTACA----------ATTTTATATTTTTATAAATTAAAATAGATTAGACATGAGACAAACAAACGAGTTTAGAGACAGCT
-----CAAAAGTTTCATGAAGATTTTTTTTTGAACTTT------ATCAAAATTATTCAACTTGAGTCATGAGTATGAATG
ATATT-TTTTTTATGTA----------------------AAAAAGGGTAAAAAACATA-AA-------------------
---------------------------------------------------------------TTGAAATCATTTTTCTT
GAGCCGTATGAGGAAAAAATCTCATATAC-GTTTCT-----------GGGGGGAGTATTTCTTTATCTATATCTATCCCA
ATGAGCCATCTATCGAATCG
>SC372_[organism=Scleria_pergracilis]_[specimen-voucher=GENT:K._Bauters_2015-151]_Scleria_pergracilis_voucher_GENT:K._Bauters_2015-151_rps16_gene,_intron,_partial_sequence;_chloroplast
CACCATTTTCTATTTTATATGTACTATGCTATAGTAATCAAAATTGATCTGAAAACCTATCTTATAGTACTTATG-----
-ATATACTAATGAAAATGCTCTTCACTCGACATAATTTGTTCTGTTACAAATCTAATTTGTATTAGGTTGTCAGTAAAGA
GTACATGATGAAGCTCGAGAAAAAAAAGACTTGA-TTTTTTTATTAAGCAAGGGAAAGATTCTAGGGTTTATG-AAAAAA
AATAG--------------AACAAATTTAGATCAACTTTGT-----AAATATATTCTTAGCATCGAAATCAAAAAGTGAA
A--------------------------------------------TTTTTTAAAAATGGTAACACTTTTTTGATCAAAA-
AAAGGTGGAACGGGAGTGAATTCTTCCTCCTT--------------CTTTAAATAAA--------------AAGAAGAAG
GAAAAAAAGGTATGTTGCTTTCCTTTTGAAAGGATTAAAGGTCCCCGAAGTAATGTATAAACCTAATGATT---CAAAAA
AAATAGAAAGGATTCCGGAACAAGAAAACACTATTTGCAATTGTCTTAACAATTTATTAAATAAATTAATATTTAATTTA
TTACA----------ATTTTATATTTTTATAAATTAAAATAGATTAGACATGAGACAAACAAACGAGTTTAGAGACAGCT
-----CAAGAGTTTCATGAAGATTTTTTTTTGAACTTT------ATCAAAATTATTCAACTTGAGTCATGAGTATGAATG
ATATT-TTTTTTATGTA----------------------AAAAAGGGTAAAAAACATAAAAAAGAACTCAATTAGAATCC
T------AAGTCCAAGTCAATTTTTTAGGAATCCATATTTCTTCATTCAATTCCATACAGGAATTGAAATCATTTTTCTT
GAGCCGTATGAGGAAAAAATCTCATATAC-GTTTCT-----------GGGGGGAGTATTTCTTTATCTATATCTATCCCA
ATGAGCCATCTATCGAATCG
>SC373_[organism=Scleria_flexuosa]_[specimen-voucher=GENT:K._Bauters_2015-152]_Scleria_flexuosa_voucher_GENT:K._Bauters_2015-152_rps16_gene,_intron,_partial_sequence;_chloroplast
CACCATTTTCTATTTTATATGTACTATGCTATAGTAATCAAAATTGATCTGAAAACCTATCTTATAGTACTTATA-----
-ATATACTAATGAAAATGCTCTTCACTCGACATAATTTGTTCTGTTACAAATCTAATTTGTATTAGGTTGTCAGTAAAGA
GTACATGATGAAGCTCGAGAAAAAAAAGACTTGA-TTTTTTTATCAAGCAAGGGAAAGATTCTAGGGTTTATG-AAAAAA
AATAG--------------AACAAATTTAGATCAACTTTGT-----AAATATATTCTTAGCATCGAAATCAAAAAGTGAA
A--------------------------------------------TTTTTTTAAAATGGTAACACTTTTTTGATCAAAA-
AAAGGTGGAACGGGAGTGAATTCTTCCTCCTT--------------CTTTAAA------------------AAGAAGAAG
GAAAGAAAGGTATGTTGCTTTCCTTTTGAAAGGATTAAAGGTCCCCGAAGTAATGTATAAACCTAATGATT---CAAAAA
AAATAGAAAGGATTCCGGAACAAGAAAACACTATTTGCAATTGTCTTAACAATTTATTAAATAAATTAATATTTAATTTA
TTACA----------AATTTATATTTTTAAAAATTAAAATAGATTAGACATGAGACAAACAAACGAGTTTAGAGACAGCT
-----CAAAAGTTTCATGAAGATTTTTCTTTGAACTTT------ATCAAAATTATTCAACTTGAGTCATGAGTATGAATG
ATATT-TTTTTTATGTA----------------------AAAAAGGGTAAAAAACATAAAAAAGAATTCAATTAGAATCC
T-------AGTCCAAGTCAATTTTTTAGGAATCCATATTTCTTC----AATTCCATACAGGAATTGAAATCATTTTTCTT
GAGCCGTATGAGGAGAAAATCTCATATAC-GTTTCT-----------GGGGGGAGTATTTCTTTATCTATATCTATCCCA
ATGAGCCATCTATCGAATCG
>SC376_[organism=Scleria_dregeana]_[specimen-voucher=GENT:K._Bauters_2015-159]_Scleria_dregeana_voucher_GENT:K._Bauters_2015-159_rps16_gene,_intron,_partial_sequence;_chloroplast
CACCATTTTCTATTTTATATGTACTATGCTATAGTAATCAAAATTGATCTGAAAACCTATCTTATAGTACTTATT-----
-ATATACTAATGAAAATGCTCTTCACTCGACATAATTTGTTCTGTTACAAATCTAATTTGTATTAGGTTGTCAGTAAAGA
GTACATGATGAAGCTCGAGAAAAAAAAGACTTGA-TTTTTTTATCAAGCAAGGGAAAGATTCTAGGGTTTATG-AAAAAA
AATAG--------------AACAAATTTAGATCAACTTTGT-----AAATATATTCTTAGCATCGAAATCAAAAAGTGAA
A--------------------------------------------TTTTTTTAAAATGGTAACACTTTTTTGATCAAAA-
AAAGGTGGAACGGGAGTGAATTCTTCCTCCTT--------------CTTTAAATAAAAATCTTTAAATAAAAAGAAGAAG
GAAAAAAAGGTATGTTGCTTTCCTTTTGAAAGGATTAAAGGTCCCCGAAGTAATGTATAAACCTAATGATT---CAAAAA
AAATAGAAAGGATTCCGGAACAAGAAAACACTATTTGCAATTGTCTTAACAATTTATTAAATAAATTAATATTGAATTTA
TTACA----------ATTTTATATTTTTATAAATTAAAATAGATTAGACATGAGACAAACAAACGAGTTTAGAGACAGCT
-----CAAAAGTTTCATGAAGATTTTTTTTTGAACTTT------ATCAAAATTATTCAACTTGAGTCATGAGTATGAATG
ATATT-TTTTTTATGTA----------------------AAAAAGGGTAAAAAACATAAAACAGAACTCAATTAGAATCC
T------AAGTCCAAGTCAATTTTTTAGGAATCCATATTTCTTC----AATTCCATACAGGAATTGAAATCATTTTTCTT
GAGCCGTATGAGGAAAAAATCTCATATAC-GTTTCT-----------GGGGGGAGTATTTCTTTATCTATATCTATCCCA
ATGAGCCATCTATCGAATCG
>SC378_[organism=Scleria_bulbifera]_[specimen-voucher=GENT:K._Bauters_2015-163]_Scleria_bulbifera_voucher_GENT:K._Bauters_2015-163_rps16_gene,_intron,_partial_sequence;_chloroplast
CACCATTTTCTATTTTATATGTACTATGCTATAGTAATCAAAATTGATCTGAAAACCTATCTTATAGTACTTATA-----
-ATATACTAATGAAAATGCTCTTCACTCGACATAATTTGTTCTGTTACAAATCTAATTTGTATTAGGTTGTCAGTAAAGA
GTACATGATGAAGCTCGAGAAAAAAAAGACTTGA-TTTTTTTATCAAGCAAGGGAAAGATTCTAGGGTTTATG-AAAAAA
AATAG--------------AACAAATTTAGACCAACTTTGT-----AAATATATTCTTAGCATCGAAATCAAAAAGTGAA
A--------------------------------------------TTTTTTTTAAATGGTAACACTTTTTTGATCAAAA-
AAAGGTGGAACGGGAGTGAATTCTTCCTCCTTCTTTAA--------CTTTAAA------------------AAGAAGAAG
GAAAGAAAGGTATGTTGCTTTCCTTTTGAAAGGATTAAAGGTCCCCGAAGTAATGTATAAACCTAATGATT---CAAAAA
AAATAGAAAGGATTCCGAAACAAGAAAACACTATTTGCAATTGTCTTAACAATTTATTAAATAAATTAATATTTAATTTA
TTACA----------AATTTATATTTTTATAAATTAAAATAGATTAGACATGAGACAAACAAACGAGTTTAGAGACAGCT
-----CAAAAGTTTCATGAAGATTTTTCTTTGAACTTT------ATCAAAATTATTCAACTTGAGTCATGAGTATGAATG
ATATT-TTTTTTATGTA----------------------AAAAAGGGTAAAAAACATAAAAAAGAAGTCAATTAGAATCC
T-------AGTCCAAGTCAATTTTTTAGGAATCCATATTTCTTC----AATTCCATACAGGAATTGAAATCATTTTTCTT
GAGCCGTATGAGGAGAAAATCTCATATAC-GTTTCT-----------GGGGGGAGTATTTCTTTATCTATATCTATCCCA
ATGAGCCATCTATCGAATCG
>SC379_[organism=Scleria_paupercula]_[specimen-voucher=GENT:K._Bauters_2015-167]_Scleria_paupercula_voucher_GENT:K._Bauters_2015-167_rps16_gene,_intron,_partial_sequence;_chloroplast
CACCATTTTCTATTTTATATGTACTATGCTATAGTAATTAAAATTGATCTGAAAACCTATCTTATAGTACTTATG-----
-ATATACTAATGAAAATGCTCTTCACTCGACATAATTTGTTCTGTTACAAATCTAATTTGTATTAGGTTGTCAGTAAAGA
GTACATGATGAAGCTCGAGAAAAAAAAGACTTGA-TTTTTTTATCAAGCAAGGGAAAGATTCTAGGGTTTATG-AAAAAA
AATAG--------------AATAAATTTAGATCAACTTTGT-----AAATATATTCTTAGCATCGAAATCAAAAAGTGAA
A--------------------------------------------TTTTTTTAAAATGGTAACACTTTTTTGACCAAAA-
AAAGGTGGAACGGGAGTGAATTCTTCCTCCTT--------------CTTTAAATAAA--------------AAGAAGAAG
GAAAAAAAGGTATGTTGCTTTCCTTTTGAAAGGATTAAAGGTCCCCGAAGTAATGTATAAACCTAATGATT---CAAAAA
AAGTAGAAAGGATTCCGGAACAAGAAAACACTATTTGCAATTGTCTTAACAATTTATTAAATAAATTAATATTTAATTTA
TTACA----------ATTTTATATTTTTATAAATTAAAATAGATTAGACATGAGACAAACAAACGAGTTTAGAGACAGCT
-----CAAAAGTTTCATGAAGATTTTTTTTTGAACTTT------ATCAAAATTATTCAACTTGAGTCATGAGTATGAATG
ATATT-TTTTTTATGTA----------------------AAAAAGGGTAAAAAACATAAAAAAGAACTCAATTAGAATCC
T------AAGTCCAAGTCAATTTTTTAGGAATCCATATTTCTTCATTCAATTCCATACAGGAATTGAAATCATTTTTCTT
GAGCCGTATGAGGAAAAAATCTCATATAC-GTTTCT-----------GGGGGGAGTATTTCTTTATCTATATCTATCCCA
ATGAGCCATCTATCGAATCG
>SC381_[organism=Scleria_bequaertii]_[specimen-voucher=GENT:K._Bauters_2015-171]_Scleria_bequaertii_voucher_GENT:K._Bauters_2015-171_rps16_gene,_intron,_partial_sequence;_chloroplast
CACCATTTTCTATTTTATATGTACTATGCTATAGTAATCAAAATTGATCTGAAAACCTATCTTATAGTACTTATA-----
-ATATACTAATGAAAATGCTCTTCACTCGACATAATTTGTTCTGTTACAAATCTAATTTGTATTAGGTTGTCAGTAAAGA
GTACATGATGAAGCTCGAGAAAAAAAAGACTTGA-TTTTTTTATCAAGCAAGGGAAAGATTCTAGGGTTTATG-AAAAAA
AATAG--------------AACAAATTTAGACCAACTTTGT-----AAATATATTCTTAGCATCGAAATCAAAAAGTGAA
A--------------------------------------------TTTTTTTAAAATGGTAACACTTTTTTGATCAAAA-
AAGGGTGGAACGGGAGTGAATTCTTCCTTTTT--------------CTTTAAA------------------AAGAAGAAG
GAAAGAAAGGTATGTTGCTTTCCTTTTGAAAGGATTAAAGGTCCCCGAAGTAATGTATAAACCTAATGATT---CAAAAA
AAATAGAAAGGATTCCGAAACAAGAAAACACTATTTGCAATTGTCTTAACAATTTATTAAATAAATTAATATTTAATTTA
TTACA----------AATTTATATTTTTATAAATTAAAATAGATTAGACATGAGACAAACAAACGAGTTTAGAGACAGCT
-----CAAAAGTTTCATGAAGATTTTTCTTTGAACTTT------ATCAAAATTATTCAACTTGAGTCATGAGTATGAATG
ATATT-TTTTTTATGTA----------------------AAAAAGGGTAAAAAACATAAAAAAGAACTCAATTAGAATCC
T-------AGTCCAAGTCAATTTTTTAGGAATCCATATTTCTTC----AATTCCATACAGGAATTGAAATCATTTTTCTT
GAGCCGTATGAGGAGAAAATCTCATATAC-GTTTCT-----------GGGGGGAGTATTTCTTTATCTATATCTATCCCA
ATGAGCCATCTATCGAATCG
>SC382_[organism=Scleria_paupercula]_[specimen-voucher=GENT:K._Bauters_2015-172]_Scleria_paupercula_voucher_GENT:K._Bauters_2015-172_rps16_gene,_intron,_partial_sequence;_chloroplast
CACCATTTTCTATTTTATATGTACTATGCTATAGTAATTAAAATTGATCTGAAAACCTATCTTATAGTACTTATG-----
-ATATACTAATGAAAATGCTCTTCACTCGACATAATTTGTTCTGTTACAAATCTAATTTGTATTAGGTTGTCAGTAAAGA
GTACATGATGAAGCTCGAGAAAAAAAAGACTTGA-TTTTTTTATCAAGCAAGGGAAAGATTCTAGGGTTTATG-AAAAAA
AATAG--------------AATAAATTTAGATCAACTTTGT-----AAATATATTCTTAGCATCGAAATCAAAAAGTGAA
A--------------------------------------------TTTTTTTAAAATGGTAACACTTTTTTGACCAAAA-
AAATGTGGAACGGGAGTGAATTCTTCCTCCTT--------------CTTTAAATAAA--------------AAGAAGAAG
GAAAAAAAGGTATGTTGCTTTCCTTTTGAAAGGATTAAAGGTCCCCGAAGTAATGTATAAACCTAATGATT---CAAAAA
AAGTAGAAAGGATTCCGGAACAAGAAAACACTATTTGCAATTGTCTTAACAATTTATTAAATAAATTAATATTTAATTTA
TTACA----------ATTTTATATTTTTATAAATTAAAATAGATTAGACATGAGACAAACAAACGAGTTTAGAGACAGCT
-----CAAAAGTTTCATGAAGATTTTTTTTTGAACTTT------ATCAAAATTATTCAACTTGAGTCATGAGTATGAATG
ATATT-TTTTTTATGTA----------------------AAAAAGGGTAAAAAACATAAAAAAGAACTCAATTAGAATCC
T------AAGTCCAAGTCAATTTTTTAGGAATCCATATTTCTTCATTCAATTCCATACAGGAATTGAAATCATTTTTCTT
GAGCCGTATGAGGAAAAAATCTCATATAC-GTTTCT-----------GGGGGGAGTATTTCTTTATCTATATCTATCCCA
ATGAGCCATCTATCGAATCG
>SC383_[organism=Scleria_pergracilis]_[specimen-voucher=GENT:K._Bauters_2015-178]_Scleria_pergracilis_voucher_GENT:K._Bauters_2015-178_rps16_gene,_intron,_partial_sequence;_chloroplast
CACCATTTTCTATTTTATATGTACTATGCTATAGTAATCAAAATTGATCTGAAAACCTATCTTATAGTACTTATG-----
-ATATACTAATGAAAATGCTCTTCACTCGACATAATTTGTTCTGTTACAAATCTAATTTGTATTAGGTTGTCAGTAAAGA
GTACATGATGAAGCTCGAGAAAAAAAAGACTTGA-TTTTTTTATCAAGCAAGGGAAAGATTCTAGGGTTTATG-AAAAAA
AATAG--------------AACAAATTTAGATCAACTTTGT-----AAATATATTCTTAGCATCGAAATCAAAAAGTGAA
A--------------------------------------------TTTTTTTAAAATGGTAACACTTTTTTGATCAAAA-
AAAGGTGGAACGGGAGTGAATTCTTCCTCCTT--------------CTTTAAATAAA--------------AAGAAGAAG
GAAAAAAAGGTATGTTGCTTTCCTTTTGAAAGGATTAAAGGTCCCCGAAGTAATGTATAAACCTAATGATT---CAAAAA
AAATAGAAAGGATTCCGGAACAAGAAAACACTATTTGCAATTGTCTTAACAATTTATTAAATAAATTAATATTTAATTTA
TTACA----------ATTTTATATTTTTATAAATTAAAATAGATTAGACATGAGACAAACAAACGAGTTTAGAGACAGCT
-----CAAGAGTTTCATGAAGATTTTTTTTTGAACTTT------ATCAAAATTATTCAACTTGAGTCATGAGTATGAATG
ATATT-TTTTTTATGTA----------------------AAAAAGGGTAAAAAACATAAAAAAGAACTCAATTAGAATCC
T------AAGTCCAAGTCAATTTTTTAGGAATCCATATTTCTTCATTCAATTCCATACAGGAATTGAAATCATTTTTCTT
GAGCCGTATGAGGAAAAAATCTCATATAC-GTTTCT-----------GGGGGGAGTATTTCTTTATCTATATCTATCCCA
ATGAGCCATCTATCGAATCG
>SC384_[organism=Scleria_dregeana]_[specimen-voucher=GENT:K._Bauters_2015-184]_Scleria_dregeana_voucher_GENT:K._Bauters_2015-184_rps16_gene,_intron,_partial_sequence;_chloroplast
CACCATTTTCTATTTTATATGTACTATGCTATAGTAATCAAAATTGATCTGAAAACCTATCTTATAGTACTTATT-----
-ATATACTAATGAAAATGCTCTTCACTCGACATAATTTGTTCTGTTACAAATCTAATTTGTATTAGGTTGTCAGTAAAGA
GTACATGATGAAGCTCGAGAAAAAAAAGACTTGA-TTTTTTTATCAAGCAAGGGAAAGATTCTAGGGTTTATG-AAAAAA
AATAG--------------AACAAATTTAGATCAACTTTGT-----AAATATATTCTTAGCATCGAAATCAAAAAGTGAA
A--------------------------------------------TTTTTTTAAAATGGTAACACTTTTTTGATCAAAA-
AAAGGTGGAACGGGAGTGAATTCTTCCTCCTT--------------CTTTAAATAAAAATCTTTAAATAAAAAGAAGAAG
GAAAAAAAGGTATGTTGCTTTCCTTTTGAAAGGATTAAAGGTCCCCGAAGTAATGTATAAACCTAATGATT---CAAAAA
AAATAGAAAGGATTCCGGAACAAGAAAACACTATTTGCAATTGTCTTAACAATTTATTAAATAAATTAATATTGAATTTA
TTACA----------ATTTTATATTTTTATAAATTAAAATAGATTAGACATGAGACAAACAAACGAGTTTAGAGACAGCT
-----CAAAAGTTTCATGAAGATTTTTTTTTGAACTTT------ATCAAAATTATTCAACTTGAGTCATGAGTATGAATG
ATATT-TTTTTTATGTA----------------------AAAAAGGGTAAAAAACATAAAACAGAACTCAATTAGAATCC
T------AAGTCCAAGTCAATTTTTTAGGAATCCATATTTCTTC----AATTCCATACAGGAATTGAAATCATTTTTCTT
GAGCCGTATGAGGAAAAAATCTCATATAC-GTTTCT-----------GGGGGGAGTATTTCTTTATCTATATCTATCCCA
ATGAGCCATCTATCGAATCG
>SC386_[organism=Scleria_pooides]_[specimen-voucher=GENT:K._Bauters_2015-189]_Scleria_pooides_voucher_GENT:K._Bauters_2015-189_rps16_gene,_intron,_partial_sequence;_chloroplast
CACCATTTTCTATTTTATATGTACTATGCTATAGTAATCAAAATTGATCTGAAAACCTATCTTATAGTACTTATG-----
-ATATACTAATGAAAATGCTCTTCACTCGACATAATTTGTTCTGTTACAAATCTAATTTGTATTAGGTTGTCAGTAAAGA
GTACATGATGAAGCTCGAGAAAAGAAAGACTTGA-TTTTTTTATCAAGCAAGGGAAAGATTCTAGGGTTTATGAAAAAAA
AATAG--------------AACAAATTTAGATCAACTTTGT-----AAATATATTCTTAGCATCGAAATCAAAAAGTGAA
A--------------------------------------------TTTTTTTAAAATGGTAACACTTTTTTGATCAAAA-
AAAGGTGGAACGGGAGTGAATTCTTCCTCCTT--------------CTTTAAATAAA--------------AAGAAGAAG
GAAAAAAAGGTATGTTGCTTTCCTTTTGAAAGGATTAAAGGTCCCCGAAGTAATGTATAAACCTAATGATT---CAAAAA
AAATAGAAAGGATTCCGGAACAAGAAAACACTATTTGCAATTGTCTTAACAATTTATTAAATAAATTAATATTTAATTTA
TTACA----------ATTTTATATTTTTATAAATTAAAATAGATTAGACATGAGACAAACAAACGAGTTTAGAGACAGCT
-----CAAAAGTTTCATGAAGATTTTTTTTTGAACTTT------ATCAAAATTATTCAACTTGAGTCATGAGTATGAATG
ATATT-TTTTTTATGTA----------------------AAAAAGGGTAAAAAACATAAAAAAGAACTCAATTAGAATCC
T------AAGTCCAAGTCAATTTTTTAGGAATCCATATTTCTTGATTCAATTCCATACAGGAATTGAAATCATTTTTCTT
GAGCCGTATGAGGAAAAAATCTCATATAC-GTTTCT-----------GGGGGGAGTATTTCTTTATCTATATCTATCCCA
ATGAGCCATCTATCGAATCG
>SC387_[organism=Scleria_paupercula]_[specimen-voucher=GENT:K._Bauters_2015-195]_Scleria_paupercula_voucher_GENT:K._Bauters_2015-195_rps16_gene,_intron,_partial_sequence;_chloroplast
CACCATTTTCTATTTTATATGTACTATGCTATAGTAATTAAAATTGATCTGAAAACCTATCTTATAGTACTTATG-----
-ATATACTAATGAAAATGCTCTTCACTCGACATAATTTGTTCTGTTACAAATCTAATTTGTATTAGGTTGTCAGTAAAGA
GTACATGATGAAGCTCGAGAAAAAAAAGACTTGA-TTTTTTTATCAAGCAAGGGAAAGATTCTAGGGTTTATG-AAAAAA
AATAG--------------AATAAATTTAGATCAACTTTGT-----AAATATATTCTTAGCATCGAAATCAAAAAGTGAA
A--------------------------------------------TTTTTTTAAAATGGTAACACTTTTTTGACCAAAA-
AACTGTGGAACGGGAGTGAATTCTTCCTCCTT--------------CTTTAAATAAA--------------AAGAAGAAG
GAAAAAAAGGTATGTTGCTTTCCTTTTGAAAGGATTAAAGGTCCCCGAAGTAATGTATAAACCTAATGATT---CAAAAA
AAGTAGAAAGGATTCCGGAACAAGAAAACACTATTTGCAATTGTCTTAACAATTTATTAAATAAATTAATATTTAATTTA
TTACA----------ATTTTATATTTTTATAAATTAAAATAGATTAGACATGAGACAAACAAACGAGTTTAGAGACAGCT
-----CAAAAGTTTCATGAAGATTTTTTTTTGAACTTT------ATCAAAATTATTCAACTTGAGTCATGAGTATGAATG
ATATT-TTTTTTATGTA----------------------AAAAAGGGTAAAAAACATAAAAAAGAACTCAATTAGAATCC
T------AAGTCCAAGTCAATTTTTTAGGAATCCATATTTCTTCATTCAATTCCATACAGGAATTGAAATCATTTTTCTT
GAGCCGTATGAGGAAAAAATCTCATATAC-GTTTCT-----------GGGGGGAGTATTTCTTTATCTATATCTATCCCA
ATGAGCCATCTATCGAATCG
>SC389_[organism=Scleria_welwitschii]_[specimen-voucher=GENT:K._Bauters_2015-198]_Scleria_welwitschii_voucher_GENT:K._Bauters_2015-198_rps16_gene,_intron,_partial_sequence;_chloroplast
CACCATTTTCTATTTTATATGTACTATGCTATAGTAATCAAAATTGATCTGAAAACCTATCTTATAGTACTTATA-----
-ATATACTAATGAAAATGCTCTTCACTCGACATAATTTGTTCTGTTACAAATCTAATTTGTATTAGGTTGTCAGTAAAGA
GTACATGATGAAGCTCGAGAAAAAAAAGACTTGA-TTTTTTTATCAAGCAAGGGAAAGATTCTAGGGTTTATG-AAAAAA
AATAG--------------AACAAATTTAGACCAACTTTGT-----AAATATATTCTTAGCATCGAAATCAAAAAGTGAA
A--------------------------------------------TTTTTTTAAAATGGTAACACTTTTTTGATCAAAA-
AAAGGTGGAACGGGAGTAAATTCTTCCTCCTT--------------CTTTAAA------------------AAGAAGAAG
GAAAGAAAGGTATGTTGCTTTCCTTTTGAAAGGATTAAAGGTCCCCGAAGTAATGTATAAACCTAATGATT---CAAAAA
AAATAGAAAGGATTCCGAAACAAGAAAACACTATTTGCAATTGTCTTAACAATTTATTAAATAAATTAATATTTAATTTA
TTACA----------AATTTATATTTTTATAAATTAAAATAGATTAGACATGAGACAAACAAACGAGTTTAGAGACAGCT
-----CAAAAGTTTCATGAAGATTTTTCTTTGAACTTT------ATCAAAATTATTCAACTTGAGTCATGAGTATGAATG
ATATT-TTTTTTATGTA----------------------AAAAAGGGTAAAAAACATAAAAAAGAACTCAATTAGAATCC
T-------AGTCCAAGTCAATTTTTTAGGAATCCATATTTCTTC----AATTCCATACAGGAATTGAAATCATTTTTCTT
GAGCCGTATGAGGAAAAAATCTCATATAC-GTTTCT-----------GGGGGGAGTATTTCTTTATCTATATCTATCCCA
ATGAGCCATCTATCGAATCG
>SC390_[organism=Scleria_dregeana]_[specimen-voucher=GENT:K._Bauters_2015-200]_Scleria_dregeana_voucher_GENT:K._Bauters_2015-200_rps16_gene,_intron,_partial_sequence;_chloroplast
CACCATTTTCTATTTTATATGTACTATGCTATAGTAATCAAAATTGATCTGAAAACCTATCTTATAGTACTTATT-----
-ATATACTAATGAAAATGCTCTTCACTCGACATAATTTGTTCTGTTACAAATCTAATTTGTATTAGGTTGTCAGTAAAGA
GTACATGATGAAGCTCGAGAAAAAAAAGACTTGA-TTTTTTTATCAAGCAAGGGAAAGATTCTAGGGTTTATG-AAAAAA
AATAG--------------AACAAATTTAGATCAACTTTGT-----AAATATATTCTTAGCATCGAAATCAAAAAGTGAA
A--------------------------------------------TTTTTTTAAAATGGTAACACTTTTTTGATCAAAA-
AAAGGTGGAACGGGAGTGAATTCTTCCTCCTT--------------CTTTAAATAAAAATCTTTAAATAAAAAGAAGAAG
GAAAAAAAGGTATGTTGCTTTCCTTTTGAAAGGATTAAAGGTCCCCGAAGTAATGTATAAACCTAATGATT---CAAAAA
AAATAGAAAGGATTCCGGAACAAGAAAACACTATTTGCAATTGTCTTAACAATTTATTAAATAAATTAATATTTAATTTA
TTACA----------ATTTTATATTTTTATAAATTAAAATAGATTAGACATGAGACAAACAAACGAGTTTAGAGACAGCT
-----CAAAAGTTTCATGAAGATTTTTTTTTGAACTTT------ATCAAAATTATTCAACTTGAGTCATGAGTATGAATG
ATATT-TTTTTTATGTA----------------------AAAAAGGGTAAAAAACATAAAACAGAACTCAATTAGAATCC
T------AAGTCCAAGTCAATTTTTTAGGAATCCATATTTCTTC----AATTCCATACAGGAATTGAAATCATTTTTCTT
GAGCCGTATGAGGAAAAAATCTCATATAC-GTTTCT-----------GGGGGGAGTATTTCTTTATCTATATCTATCCCA
ATGAGCCATCTATCGAATCG
>SC433_[organism=Scleria_XXX]_[specimen-voucher=GENT:M._Richards_18887]_Scleria_XXX_voucher_GENT:M._Richards_18887_rps16_gene,_intron,_partial_sequence;_chloroplast
CACCATTTTCTATTTTATATGTACTATGCTATAGTAATCAAAATTGATCTGAAAACCTATCTTATAGTACTTATA-----
-ATATACTAATGAAAATGCTCTTCACTCGACATAATTTGTTCTGTTACAAATCTAATTTGTATTAGGTTGTCAGTAAAGA
GTACATGATGAAGCTCGAGAAAAAAAAGACTTGA-TTTTTTTATCAAGCAAGGGAAAGATTCTAGGGTTTATG-AAAAAA
AATAG--------------AACAAATTTAGACCAACTTTGT-----AAATATATTCTTAGCATCGAAATCAAAAAGTGAA
A--------------------------------------------TTTTTTTTAAATGGTAACACTTTTTTGATCAAAA-
AAAGGTGGAACGGGAGTGAATTCCTCCTCCTT--------------CTTTAAA------------------AAGAAGAAG
GAAAGAAAGGTATGTTGCTTTCCTTTTGAAAGGATTAAAGGTCCCCGAAGTAATGTATAAACCTAATGATT---CAAAAA
AAATAGAAAGGATTCCGAAACAAGAAAACACTATTTGCAATTGTCTTAACAATTTATTAAATAAATTAATATTTAATTTA
TTACA----------AATTTCTATTTTTATAAATTAAAATAGATTATACATGAGACAAACAAACGAGTTTAGAGACAGCT
-----CAAAAGTTTCATGAAGATTTTTCTTTGAACTTT------ATCAAAATTATTCAACTTGAGTCATGAGTATGAATG
ATATT-TTTTTTATGTA----------------------AAAAAGGGTAAAAAACATAAAAAAGAACTCAATTAGAATCC
T-------AGTCCAAGTCAATTTTTTAGGAATCCATATTTCTTC----AATTCCATACAGGAATTGAAATCATTTTTCTT
GAGCCGTATGAGGAGAAAATCTCATATAC-GTTTCT-----------GGGGGGAGTATTTCTTTATCTATATCTATCCCA
ATGAGCCATCTATCGAATCG
>SC434_[organism=Scleria_vesey-fitzgeraldii]_[specimen-voucher=GENT:E.A._Robinson_5513]_Scleria_vesey-fitzgeraldii_voucher_GENT:E.A._Robinson_5513_rps16_gene,_intron,_partial_sequence;_chloroplast
CACCATTTTTTATTTTATATGTACTATGCTATAGTAATCAAAATTCATCTGAAAACCTATCTTATAGTACTTATG-----
-ATATACTAATGAAAATGCTCTTCACTCGACATAATTTGTTCTGCTACAAATCTAATTTTTATTAGGTTGTCAGTAAAGA
GTACATGATGAAGCTCGAGAAAAAAAAGACTTGA-TTTTTTTATCAAGCAAGGGAAAGATTCTAGGGTTTATGAAAAAAA
AATAG--------------AACAAATTGAGACCAACTTTGT-----AAATATATTCTTAGCATCGAAATCAAAAAGTGAA
A--------------------------------------------TTTTTTTTAAATGGTAACACTTTTTTGATCAAAA-
AAAGGGGGAACGGGAGTGAATTCTTCCTCCTT--------------CTTTAAA------------------AAGAAGAAG
GAAAAAAAGGTATGTTGCTTTCCTTTTGAAAGGATTAAAGGTCCCCGAAGTAATGTATAAACCTAATGATT---CAAAAA
AAATAGAAAGGATTCCGGAACAAGAAAACACTATTTGCAATTGTCTTAACAATTTATTAAATAAATTAATATTTAATTTA
TTAAA----------ATTTTATATTTTTATAAATTTAAATAGATTAGACATGAGACAAACAAACGAGTTTAGAGACAGCT
-----CAAAAGTTTCATGAAGATTTTTCTTTGAACTTT------ATCAAAATTATTAAACTTGAGTCATGAGTATGAATG
ATATT-TTTTTTATGTA----------------------AAAAAGGGTAAAAAACATAAAAAAGAACTCAATTAGAATCC
T-------AGTCCAAGTCAATTTTTTAGGAATCCATATTTCTTC----AATTCCATACAGGAATTTAAATCATTTTTCTT
GAGCCGTATGAGGAGAAAATCTCATATAC-GTTTCT-----------GGGGGGAGTATTTCTTTATCTATATCTATCCCA
ATGAGCCATCTATCGAATCG
>SC435_[organism=Scleria_XXX]_[specimen-voucher=MO:Ngok_Banak_1736]_Scleria_XXX_voucher_MO:Ngok_Banak_1736_rps16_gene,_intron,_partial_sequence;_chloroplast
CACCATTTTCTATTTTATATGTACTATGCTATAGTAATCAAAATTGATCTGAAAACCTATCTTATAGTACTTATA-----
-ATATACTAATGAAAATGCTCTTCACTCGACATAATTTGTTCTGTTACAAATCTAATTTGTATTAGGTTGTCAGTAAAGA
GTACATGATGAAGCTCGAGAAAAAAAAGACTTGA-TTTTTTTATCAAGCAAGGGAAAGATTCTAGGGTTTATG-AAAAAA
AATAG--------------AACAAATTTAGATCAACTTTGT-----AAATATATTCTTAGCATCGAAATCAAAAAGTGAA
A--------------------------------------------TTTTTTTAAAATGGTAACACTTTTTTGATCAAAA-
AAAGGTGGAACGGGAGTGAATTCTTCCTCCTT--------------CTTTAAA------------------AAGAAGAAG
GAAAGAAAGGTATGTTGCTTTCCTTTTCAAAGGATTAAAGGTCCCCGAAGTAATGTATAAACCTAATGATT---CAAAAA
AAATAGAAAGGATTCCGGAACAAGAAAACACTATTTGCAATTGTCTTAACAATTTATTAAATAAATTAATATTTAATTTA
TTACA----------AATTTATATTTTTATAAATTAAAATAGATTAGACATGAGACAAACAAACGAGTTTAGAGACAGCT
-----CAAAAGTTTCATGAAGATTTTTCTTTGAACTTT------ATCAAAATTATTCAACTTGAGTCATGAGTATGAATG
ATATTTTTTTTTATGTA----------------------AAAAAGGGTAAAAAACATAAAAAAGAACTCAATTAGAATCC
T-------AGTCCAAGTCAATTTTTTAGGAATCCATATTTCTTC----AATTCCATACAGGAATTGAAATCATTTTTCTT
GAGCCGTATGAGGAGAAAATCTCATATAC-GTTTCT-----------GGGGGGAGTATTTCTTTATCTATATCTATCCCA
ATGAGCCATCTATCGAATCG
>SC436_[organism=Scleria_XXX]_[specimen-voucher=MO:Adam_29622]_Scleria_XXX_voucher_MO:Adam_29622_rps16_gene,_intron,_partial_sequence;_chloroplast
CACCATTTTCTATTTTATATGTACTATGCTATAGTAATCAAAATTGATCTGAAAATCTATCTTATAGTACTTATA-----
-ATATACTAATGAAAATGCTCTTCACTCGACATAATTTGTTCTCTTACAAATCTAATTTGTATTAGGTTGTCAGTAAAGA
GTACATGATGAAGCTCGAGAAAAAAAAGACTTGA-TTTTTTTATCAAGCAAGGGAAAGATTCTAGGGTTTATG-AAAAAA
AATAG--------------AACAAATTTAGATCAACTTTGT-----AAATATATTCTTAGCATCGAAATCAAAAAGTGAA
A--------------------------------------------TTTTTTTAAAATGGTAACACTTTTTTGATCAAAA-
AAAGGTGGAACGGGAGTGAATTCTTCCTCCTT--------------CTTTAAA------------------AAGAAGAAG
GAAAGAAAGGTATGTTGCTTTCCTTTTGAAAGGATTAAAGGTCCCCGAAGTAATGTATAAACCTAATGATT---CAAAAA
AAATAGAAAGGATTCCGGAACAAGAAAACACTATTTGGAATTGTCTTAACAATTTATTAAATAAATTAATATTTAATTTA
TTAAA----------AATTTATATTTTTATAAATTAAAATAGATTAGACATGAGACAAACAAACGAGTTTAGAGACAGCT
-----CAAAAGTTTCATGAAGATTTTTCTTTGAACTTT------ATCAAAATTATTCAACTTGAGTCATGAGTATGAATG
ATATT-TTTTTTATGTA----------------------AAAAAGGGTAAAAAACATAAAAAAGAACTCAATTAGAATCC
T-------AGTCCAAGTCAATTTTTTAGGAATCCATATTTCTTC----AATTCCATACAGGAATTGAAATCATTTTTCTT
GAGCCGTATGAGGAGAAAATCTCATATAC-GTTTCT-----------GGGGGGAGTATTTCTTTATCTATATCTATCCCA
ATGAGCCATCTATCGAATCG
>SC437_[organism=Scleria_angustifolia]_[specimen-voucher=GENT:E.A._Robinson_6623]_Scleria_angustifolia_voucher_GENT:E.A._Robinson_6623_rps16_gene,_intron,_partial_sequence;_chloroplast
CACCATTTTCTATTTTATATGTACTATGCTATAGTAATCAAAATTGATCTGAAAACCTATCTTATAGTACTTATG-----
-ATATACTAATGAAAATGCTCTTCACTCGACATAATTTGTTCTGTTACAAATCTAATTTGTATTAGGTTGTCAGTAAAGA
GTACATGATGAAGCTCGAGAAAAAAAAGACTTGA-TTTTTTTATCAAGCAAGGGAAAGATTCTAGGGTTTATG-AAAAAA
AATAG--------------AACAAATTTAGATCAACTTTGT-----AAATATATTCTTAGCATCGAAATCAAAAAGTGAA
A--------------------------------------------TTTTTTTAAAATGGTAACACTTTTTTGATCAAAA-
AAAGGTGGAACGGGAGTGAATTCTTCCTCCTT--------------CTTTAAATAAA--------------AAGAAGAAG
GAAAAAAAGGTATGTTGCTTTCCTTTTGAAAGGATTAAAGGTCCCCGAAGTAATGTATAAACCTAATGATT---CAAAAA
AAATAGAAAGGATTCCGGAACAAGAAAACACTATTTGCAATTGTCTTAACAATTTATTAAATAAATTAATATTTAATTTA
TTACA----------ATTTTATATTTTTATAAATTAAAATAGATTAGACATGAGACAAACAAACGAGTTTAGAGACAGCT
-----CAAAAGTTTCATGAAGATTTTTTTTTGAACTTT------ATCAAAATTATTCAACTTGAGTCATGAGTATGAATG
ATATT-TTTTTTATGTA----------------------AAAAAGGGTAAAAAACATAAAAAAGAACTCAATTAGAATCC
T------AAGTCCAAGTCAATTTTTTAGGAATCCATATTTCTTCATTCAATTCCATACAGGAATTGAAATCATTTTTCTT
GAGCCGTATGAGGAAAAAATCTCATATAC-GTTTCT-----------GGGGGGAGTATTTCTTTATCTATATCTATCCCA
ATGAGCCATCTATCGAATCG
>SC438_[organism=Scleria_bulbifera]_[specimen-voucher=GENT:M._Richards_16893]_Scleria_bulbifera_voucher_GENT:M._Richards_16893_rps16_gene,_intron,_partial_sequence;_chloroplast
CACCATTTTCTATTTTATATGTACTATGCTATAGTAATCAAAATTGATCTGAAAACCTATCTTATAGTACTTATA-----
-ATATACTAATGAAAATGCTCTTCACTCGACATAATTTGTTCTGTTACAAATCTAATTTGTATTAGGTTGTCAGTAAAGA
GTACATGATGAAGCTCGAGAAAAAAAAGACTTGA-TTTTTTTATCAAGCAAGGGAAAGATTCTAGGGTTTATG-AAAAAA
AATAG--------------AACAAATTTAGACCAACTTTGT-----AAATATATTCTTAGCATCGAAATCAAAAAGTGAA
A--------------------------------------------TTTTTTTTAAATGGTAACACTTTTTTGATCAAAA-
AAAGGTGGAACGGGAGTGAATTCTTCCTCCTTCTTTAA--------CTTTAAA------------------AAGAAGAAG
GAAAGAAAGGTATGTTGCTTTCCTTTTGAAAGGATTAAAGGTCCCCGAAGTAATGTATAAACCTAATGATT---CAAAAA
AAATAGAAAGGATTCCGAAACAAGAAAACACTATTTGCAATTGTCTTAACAATTTATTAAATAAATTAATATTTAATTTA
TTACA----------AATTTATATTTTTATAAATTAAAATAGATTAGACATGAGACAAACAAACGAGTTTAGAGACAGCT
-----CAAAAGTTTCATGAAGATTTTTCTTTGAACTTT------ATCAAAATTATTCAACTTGAGTCATGAGTATGAATG
ATATT-TTTTTTATGTA----------------------AAAAAGGGTAAAAAACATAAAAAAGAAGTCAATTAGAATCC
T-------AGTCCAAGTCAATTTTTTAGGAATCCATATTTCTTC----AATTCCATACAGGAATTGAAATCATTTTTCTT
GAGCCGTATGAGGAGAAAATCTCATATAC-GTTTCT-----------GGGGGGAGTATTTCTTTATCTATATCTATCCCA
ATGAGCCATCTATCGAATCG
>SC439_[organism=Scleria_hispidula]_[specimen-voucher=GENT:E.A._Robinson_6535]_Scleria_hispidula_voucher_GENT:E.A._Robinson_6535_rps16_gene,_intron,_partial_sequence;_chloroplast
CACCATTTTCTATTTTATATGTACTATGCTATAGTAATCAAAATTGATCTGAAAACCTATCTTATAGTACTTATG-----
-ATATACTAATGAAAATGCTCTTCACTCGACATAATTTGTTCTGTTACAAATCTAATTTGTATTAGGTTGTCAGTAAAGA
GTACATGATGAAGCTCGAGAAAAAAAAGACTTGA-TTTTTTTATCAAGCAAGGGAAAGATTCTAGGGTTTATG-AAAAAA
AATAG--------------AACAAATTTAGATCAACTTTGT-----AAATATATTCTTAGCATCGAAATCAAAAAGTGAA
A--------------------------------------------TTTTTTTAAAATGGTAACACTTTTTTGATCAAAA-
AAAGGTGGAACGGGAGTGAATTCTTCCTCCTT--------------CTTTAAATAAAAATCTTTAAATAAAAAGAAGAAG
GAAAAAAAGGTATGTTGCTTTCCTTTTGAAAGGATTAAAGGTCCCCGAAGTAATGTATAAACCTAATGATT---CAAAAA
AAATAGAAAGGATTCCGGAACAAGAAAACACTATTTGCAATTGTCTTAACAATTTATTAAATAAATTAATATTTAATTTA
TTACA----------ATTTTATATTTTTATAAATTAAAATAGATTAGACATGAGACAAACAAACGAGTTTAGAGACAGCT
-----CAAAAGTTTCATGAAGATTTTTTTTTGAACTTT------ATCAAAATTATTCAACTTGAGTCATGAGTATGAATG
ATATT-TTTTTTATGTA----------------------AAAAAGGGTAAAAAACATAAAAAAGAACTCAATTAGAATCC
T------AAGTCCAAGTCAATTTTTTAGGAATCCATATTTCTTC----AATTCCATACAGGAATTGAAATCATTTTTCTT
GAGCCGTATGAGGAAAAAATCTCATATAC-GTTTCT-----------GGGGGGAGTATTTCTTTATCTATATCTATCCCA
ATGAGCCATCTATCGAATCG
>SC440_[organism=Scleria_hispidula]_[specimen-voucher=GENT:E.A._Robinson_6454]_Scleria_hispidula_voucher_GENT:E.A._Robinson_6454_rps16_gene,_intron,_partial_sequence;_chloroplast
CACCATTTTCTATTTTATATGTACTATGCTATAGTAATCAAAATTGATCTGAAAACCTATCTTATAGTACTTATG-----
-ATATACTAATGAAAATGCTCTTCACTCGACATAATTTGTTCTGTTACAAATCTAATTTGTATTAGGTTGTCAGTAAAGA
GTACATGATGAAGCTCGAGAAAAAAAAGACTTGA-TTTTTTTATCAAGCAAGGGAAAGATTCTAGGGTTTATG-AAAAAA
AATAG--------------AACAAATTTAGATCAACTTTGT-----AAATATATTCTTAGCATCGAAATCAAAAAGTGAA
A--------------------------------------------TTTTTTTAAAATGGTAACACTTTTTTGATCAAAA-
AAAGGTGGAACGGGAGTGAATTCTTCCTCCTT--------------CTTTAAATAAAAATCTTTAAATAAAAAGAAGAAG
GAAAAAAAGGTATGTTGCTTTCCTTTTGAAAGGATTAAAGGTCCCCGAAGTAATGTATAAACCTAATGATT---CAAAAA
AAATAGAAAGGATTCCGGAACAAGAAAACACTATTTGCAATTGTCTTAACAATTTATTAAATAAATTAATATTTAATTTA
TTACA----------ATTTTATATTTTTATAAATTAAAATAGATTAGACATGAGACAAACAAACGAGTTTAGAGACAGCT
-----CAAAAGTTTCATGAAGATTTTTTTTTGAACTTT------ATCAAAATTATTCAACTTGAGTCATGAGTATGAATG
ATATT-TTTTTTATGTA----------------------AAAAAGGGTAAAAAACATAAAAAAGAACTCAATTAGAATCC
T------AAGTCCAAGTCAATTTTTTAGGAATCCATATTTCTTC----AATTCCATACAGGAATTGAAATCATTTTTCTT
GAGCCGTATGAGGAAAAAATCTCATATAC-GTTTCT-----------GGGGGGAGTATTTCTTTATCTATATCTATCCCA
ATGAGCCATCTATCGAATCG
>SC441_[organism=Scleria_bequaertii]_[specimen-voucher=GENT:E.A._Robinson_5537]_Scleria_bequaertii_voucher_GENT:E.A._Robinson_5537_rps16_gene,_intron,_partial_sequence;_chloroplast
CACCATTTTCTATTTTATATGTACTATGCTATAGTAATCAAAATTGATCTGAAAACCTATCTTATAGTACTTATA-----
-ATATACTAATGAAAATGCTCTTCACTCGACATAATTTGTTCTGTTACAAATCTAATTTGTATTAGGTTGTCAGTAAAGA
GTACATGATGAAGCTCGAGAAAAAAAAGACTTGA-TTTTTTTATCAAGCAAGGGAAAGATTCTAGGGTTTATG-AAAAAA
AATAG--------------AACAAATTTAGACCAACTTTGT-----AAATATATTCTTAGCATCGAAATCAAAAAGTGAA
A--------------------------------------------TTTTTTTAAAATGGTAACACTTTTTTGATCAAAA-
AAGGGTGGAACGGGAGTGAATTCTTCCTTTTT--------------CTTTAAA------------------AAGAAGAAG
GAAAGAAAGGTATGTTGCTTTCCTTTTGAAAGGATTAAAGGTCCCCGAAGTAATGTATAAACCTAATGATT---CAAAAA
AAATAGAAAGGATTCCGAAACAAGAAAACACTATTTGCAATTGTCTTAACAATTTATTAAATAAATTAATATTTAATTTA
TTACA----------AATTTATATTTTTATAAATTAAAATAGATTAGACATGAGACAAACAAACGAGTTTAGAGACAGCT
-----CAAAAGTTTCATGAAGATTTTTCTTTGAACTTT------ATCAAAATTATTCAACTTGAGTCATGAGTATGAATG
ATATT-TTTTTTATGTA----------------------AAAAAGGGTAAAAAACATAAAAAAGAACTCAATTAGAATCC
T-------AGTCCAAGTCAATTTTTTAGGAATCCATATTTCTTC----AATTCCATACAGGAATTGAAATCATTTTTCTT
GAGCCGTATGAGGAGAAAATCTCATATAC-GTTTCT-----------GGGGGGAGTATTTCTTTATCTATATCTATCCCA
ATGAGCCATCTATCGAATCG
>SC442_[organism=Scleria_welwitschii]_[specimen-voucher=GENT:E.A._Robinson_5714]_Scleria_welwitschii_voucher_GENT:E.A._Robinson_5714_rps16_gene,_intron,_partial_sequence;_chloroplast
CACCATTTTCTATTTTATATGTACTATGCTATAGTAATCAAAATTGATCTGAAAACCTATCTTATAGTACTTATA-----
-ATATACTAATGAAAATGCTCTTCACTCGACATAATTTGTTCTGTTACAAATCTAATTTGTATTAGGTTGTCAGTAAAGA
GTACATGATGAAGCTCGAGAAAAAAAAGACTTGA-TTTTTTTATCAAGCAAGGGAAAGATTCTAGGGTTTATG-AAAAAA
AATAG--------------AACAAATTTAGACCAACTTTGT-----AAATATATTCTTAGCATCGAAATCAAAAAGTGAA
A--------------------------------------------TTTTTTTAAAATGGTAACACTTTTTTGATCAAAA-
AAAGGTGGAACGGGAGTAAATTCTTCCTCCTT--------------CTTTAAA------------------AAGAAGAAG
GAAAGAAAGGTATGTTGCTTTCCTTTTGAAAGGATTAAAGGTCCCCGAAGTAATGTATAAACCTAATGATT---CAAAAA
AAATAGAAAGGATTCCGAAACAAGAAAACACTATTTGCAATTGTCTTAACAATTTATTAAATAAATTAATATTTAATTTA
TTACA----------AATTTATATTTTTATAAATTAAAATAGATTAGACATGAGACAAACAAACGAGTTTAGAGACAGCT
-----CAAAAGTTTCATGAAGATTTTTCTTTGAACTTT------ATCAAAATTATTCAACTTGAGTCATGAGTATGAATG
ATATT-TTTTTTATGTA----------------------AAAAAGGGTAAAAAACATAAAAAAGAACTCAATTAGAATCC
T-------AGTCCAAGTCAATTTTTTAGGAATCCATATTTCTTC----AATTCCATACAGGAATTGAAATCATTTTTCTT
GAGCCGTATGAGGAAAAAATCTCATATAC-GTTTCT-----------GGGGGGAGTATTTCTTTATCTATATCTATCCCA
ATGAGCCATCTATCGAATCG
>SC443_[organism=Scleria_angustifolia]_[specimen-voucher=NY:E.A._Robinson_4286]_Scleria_angustifolia_voucher_NY:E.A._Robinson_4286_rps16_gene,_intron,_partial_sequence;_chloroplast
CACCATTTTCTATTTTATATGTACTATGCTATAGTAATCAAAATTGATCTGAAAACCTATCTTATAGTACTTATG-----
-ATATACTAATGAAAATGCTCTTCACTCGACATAATTTGTTCTGTTACAAATCTAATTTGTATTAGGTTGTCAGTAAAGA
GTACATGATGAAGCTCGAGAAAAAAAAGACTTGA-TTTTTTTATCAAGCAAGGGAAAGATTCTAGGGTTTATG-AAAAAA
AATAG--------------AACAAATTTAGATCAACTTTGT-----AAATATATTCTTAGCATCGAAATCAAAAAGTGAA
A--------------------------------------------TTTTTTTAAAATGGTAACACTTTTTTGATCAAAA-
AAAGGTGGAACGGGAGTGAATTCTTCCTCCTT--------------CTTTAAATAAA--------------AAGAAGAAG
GAAAAAAAGGTATGTTGCTTTCCTTTTGAAAGGATTAAAGGTCCCCGAAGTAATGTATAAACCTAATGATT---CAAAAA
AAATAGAAAGGATTCCGGAACAAGAAAACACTATTTGCAATTGTCTTAACAATTTATTAAATAAATTAATATTTAATTTA
TTACA----------ATTTTATATTTTTATAAATTAAAATAGATTAGACATGAGACAAACAAACGAGTTTAGAGACAGCT
-----CAAAAGTTTCATGAAGATTTTTTTTTGAACTTT------ATCAAAATTATTCAACTTGAGTCATGAGTATGAATG
ATATT-TTTTTTATGTA----------------------AAAAAGGGTAAAAAACATAAAAAAGAACTCAATTAGAATCC
T------AAGTCCAAGTCAATTTTTTAGGAATCCATATTTCTTCATTCAATTCCATACAGGAATTGAAATCATTTTTCTT
GAGCCGTATGAGGAAAAAATCTCATATAC-GTTTCT-----------GGGGGGAGTATTTCTTTATCTATATCTATCCCA
ATGAGCCATCTATCGAATCG
>SC444_[organism=Scleria_calcicola]_[specimen-voucher=NY:E.A._Robinson_4630]_Scleria_calcicola_voucher_NY:E.A._Robinson_4630_rps16_gene,_intron,_partial_sequence;_chloroplast
CACCATTTTCTATTTTATATGTACTATGCTATAGTAATCAAAATTTATCTGAAAACCTATATTATAGTACTTATA-----
-ATATACTAATGAAAATGCTCTTCACTCGACATAATTTGTTCTGTTACAAATCTAATTTGTATTAGGTTGTCAGTAAAGA
GTACATGATGAAGCTCGAGAAAAAAAAGACTTGA-TTTTTTTATCAAGCAAGGGAAAGATTCTAGGGTTTATG-AAAAAA
AATAG--------------AACAAATTTAGATCAACTTTGT-----AAATATATTCTTAGCATCGAAATCAAAAAGTGAA
A--------------------------------------------TTTTTTAAAAATGGTAACACTTTTTTGATCAAAA-
AAAGGTGGAACGGGAGTGAATTCTTCCTCCTT--------------CTTTAAATAAAAATCTTTAAATAAAAAGAAGAAG
GAAAAAAAGGTATGTTGCTTTCCTTTTGAAAGGATTAAAGGTCCCCGAAGTAATGTATAAACCTAATGATT---AAAAAA
AAATAGAAAGGATTCCGGAACAAGAAAACACTATTTGCAATTGTCTTAACAATTTCTTAAATAAATTAATATTGAATTTA
TTACAA-----TTTTATTTTATATTTTTATAAATTAAAATAGATTAGACATGAGACAAACAAACGAGTTTAGAGACAGCT
-----CAAAAGTTTCATGAAGATTTTTTTTTGAACTTT------ATCAAAATTATTCAACTTGAGTCATGAGTATGAATG
ATATT-TTTTTTATGTA----------------------AAAAAGGGTAAAAAACATAAAAAAGAACTCAATTAGAATCC
T------AAGTCCAAGTCAATTTTTTAGGAATCCATATTTCTTC----AATTCCATACAGGAATTGAAATCATTTTTCTT
GAGCCGTATGAGGAAAAAATCTCATATAC-GTTTCT-----------GGGGGGAGTATTTCTTTATCTATATCTATCCCA
ATGAGCCATCTATCGAATCG
>SC445_[organism=Scleria_hirtella]_[specimen-voucher=GENT:Piepenbring_2625]_Scleria_hirtella_voucher_GENT:Piepenbring_2625_rps16_gene,_intron,_partial_sequence;_chloroplast
CACCATTTTCTATTTTATATGTACTATGCTATAGTAATCAAAATTGATCTGAAAACCTATCTTATAGTACTTATA-----
-ATATACTAATGAAAATGCTCTTCACTCGACATAATTTGTTCTGTTACAAATCTAATTTGTATTAGGTTGTCAGTAAAGA
GTACATGATGAAGCTCGAGAAAAAAAAGACTTGA-TTTTTTTATCAAGCAAGGGAAAGATTCTAGGGTTTATG-AAAAAA
AATAG--------------AACAAATTTAGACCAACTTTGT-----AAATATATTCTTAGCATCGAAATCAAAAAGTGAA
A--------------------------------------------TTTTTTTAAAATGGTAACACTTTTTTGATCAAAA-
AAAGGTGGAACGGGAGTGAATTCTTCCTCCTT--------------CTTTAAA------------------AAGAAGAAG
GAAAAAAAGGTATGTTGCTTTCCTTTTGAAAGGATTAAAGGTCCCCGAAGTAATGTATAAACCTAATGATT---CAAAAA
AAATAGAAAGGATTCCGGAACAAGAAAACACTATTTGCAATTGTCTTAACAATTTATTAAATAAATTAATATTTTATTTA
TTACA----------ATTTTATATTTTTATAAATTAAAATAGATTAGACATGAGACAAACAAACGAGTTTAGAGACAGCT
-----CAAAAGTTTCATGAAGATTTTTCTTTGAACTTT------ATCAAAATTATTCAACTTGAGTCATGAGTATGAATG
ATATT-TTTTTTATGTA----------------------AAAAAGGGTAAAAAACATAAAAAAGAACTCAATTAGAATCC
T-------AGTCCAAGTCAATTTTTTAGGAATCCATATTTCTTC----AATTCCATACAGGAATTGAAATCATTTTTCTT
GAGCCGTATGAGGAGAAAATCTCATATAC-GTTTCT-----------GGGGGGAGTATTTCTTTATCTATATCTATCCCA
ATGAGCCATCTATCGAATCG
>SC446_[organism=Scleria_laxiflora]_[specimen-voucher=MO:S._Bidgood_et_al._842]_Scleria_laxiflora_voucher_MO:S._Bidgood_et_al._842_rps16_gene,_intron,_partial_sequence;_chloroplast
CACCATTTTCTATTTTATATGTACTATGCTATAGTAATCAAAATTGATCTGAAAACCTATCTTATAGTACTTATA-----
-ATATACTAATGAAAATGCTCTTCACTCGACATAATTTGTTCTGTTACAAATCTAATTTGTATTAGGTTGTCAGTAAAGA
GTACATGATGAAGCTCGAGAAAAAAAAGACTTGA-TTTTTTTATCAAGCAAGGGAAAGATTCTAGGGTTTATG-AAAAAA
AATAG--------------AACAAATTTAGATCAACTTTGTAAAGTAAATATATTCTTAGCATCAAAATCAAAAAGTGAA
A--------------------------------------------TTTTTTTAAAATGGTAACACTTTTTTGATCAAAA-
AAAGGTGGAACGGGAGTGAATTCTTCCTCCTTCTTTA---------CTTTAAA------------------AAGAAGAAG
GAAAGAAAGGTATGTTGCTTTCCTTTTGAAAGGATTAA??????????????????????????????????????????
?????????GGATTCCGAAACAAGAAAACACTATTTGCAATTGTCTTAACAATTTATTAAATAAATTAATATTTAATTTA
TTACA----------AATTTATATTTTTATAAATTAAAATAGATTAGACATGAGACAAACAAACGAGTTTAGAGACAGCT
-----CAAAAGTTTCATGAAGATTTTTCTTTGAACTTT------ATCAAAATTATTCAACTTGAGTCATGAGTATGAATG
ATATT-TTTTTTATGTA----------------------AAAAAGGGTAAAAAACATAAAAAAGAACTCAATTAGAATCC
T-------AGTCCAAGTCAATTTTTTAGGAATCCATATTTCTTC----AATTCCATACAGGAATTGAAATCATTTTTCTT
GAGCCGTATGAGGAGAAAATCTCATATAC-GTTTCT-----------GGGGGGAGTATTTCTTTATCTATATCTATCCCA
ATGAGCCATCTATCGAATCG
>SC447_[organism=Scleria_pusilla]_[specimen-voucher=GENT:Jansen-Jacobs_2637]_Scleria_pusilla_voucher_GENT:Jansen-Jacobs_2637_rps16_gene,_intron,_partial_sequence;_chloroplast
CACCATTTTCTATTTTATATGTACTATGCTATAGTAATCAAAATTGATCTGAAAACCTATCTTATAGTACTTATC-----
-ATATACTAATGAAAATGCTCTTCACTCGACATAATTTGTTCTGTTACAAATCTAATTTGTATTAGGTTGTCAGTAAAGA
GTACATGATGAAGCTCGAGAAAAAAAAGACTTGA-TTTTTTTATCAAGCAAGGGAAAGATTCTAGGGTTTATG-AAAAAA
AATAG--------------AACAAATTTAGATCAACTTTGT-----AAATATATTCTTAGCATCGAAATCAAAAAGTGAA
A--------------------------------------------TTTTTTTAAAATGGTAACACTTTTTTGATCAAAA-
AAAGGTGTAACGGGAGTGAATTCTTCCTCCTT--------------CTTTAAATAAAAATCTTTAAATAAAAAGAAGAAG
GAAAAAAAGGTATGTTGCTTTCCTTTTGAAAGGATTAAAGGTCCCCGAAGTAATGTATAAACCTAATGATT---CAAAAA
AAATAGAAAGGATTCCGGAACAAGAAAACACTATTTGCAATTGTCTTAACAATTTATTAAATAAATTAATATTTAATTTA
TTACA----------ATTTTATATTTTTATAAATTAAAATAGATTAGACATGAGACAAACAAACGAGTTTAGAGACAGCT
-----CAAAAGTTTCATGAAGATTTTTTTTTGAACTTT------ATCAAAATTATTCAACTTGAGTCATGAGTATGAATG
ATATT-TTTTTTATGTA----------------------AAAAAGGGTAAAAAACATAAAAAAGAACTCAATTAGAATCC
T------AAGTCCAAGTCAATTTTTTAGGAATCCATATTTCTTC----AATTCCATACAGGAATTGAAATCATTTTTCTT
GAGCCGTATGAGGAAAAAATCTCATATAC-GTTTCT-----------GGGGGGAGTATTTCTTTATCTATATCTATCCCA
ATGAGCCATCTATCGAATCG
>SC448_[organism=Scleria_pulchella]_[specimen-voucher=GENT:H._&_E._Hess_52-1745]_Scleria_pulchella_voucher_GENT:H._&_E._Hess_52-1745_rps16_gene,_intron,_partial_sequence;_chloroplast
CACCATTTTCTATTTTATATGGACTATGCTATAGTAATCAAAATTGATCTGAAAACCTATCTTATAGTACTTATA-----
-ATATACTAATGAAAATGCTCTTCACTCGACATAATTTGTTCTGTTACAAATCTAATTTGTATTAGGTTGTCAGTAAAGA
GTACATGATGAAGCTCGAGAAAAAAAAGACTTGA-TTTTTTTATCAAGCAAGGGAAAGATTCTAGGGTTTATG-AAAAAA
AATAG--------------AACAAATTTAGACCAACTTTGT-----AAACATATTCTTAGCATCGAAATCAAAAAGTGAA
A--------------------------------------------TTTTTTTAAAATGGTAACACTTTTTTGATCAAAA-
AAAGGTGGAACGGGAGTGAATTCTTCCTCCTT--------------CTTTAAA------------------AAGAAGAAG
GAAAGAAAGGTATGTTGCTTTCCTTTTGAAAGGATTAAAGGTCCCCGAAGTAATGTATAAACCTAATGATT---CAAAAA
AAATAGAAAGGATTCCGGAACAAGAAAACACTATTTGCAATTGTCTTAACAATTTATTAAATAAATTAATATTTAATTTA
TTACA----------AATTTTAATTTTTATAAATTAAAATAGATTAGACATGAGACAAACAAACGAGTTTAGAGACAGCT
-----CAAAAGTTTCATGAAGATTTTTCTTTGAACTTT------ATCAAAATTATTCAACTTGAGTCATGAGTATGAATG
ATATT-TTTTTTATGTA----------------------AAAAAGGGTAAAAAACATAAAAAAGAACTCAATTAGAATCC
T-------AGTCCAAGTCAATTTTTTAGGAATCCATATTTCTTC----AATTCCATACAGGAATTGAAATCATTTTTCTT
GAGCCGTATGAGGAGAAAATCTCATATAC-GTTTCT-----------GGGGGGAGTATTTCTTTATCTATATCTATCCCA
ATGAGCCATCTATCGAATCG
>SC449_[organism=Scleria_melanotricha]_[specimen-voucher=GENT:S._Porembski_362]_Scleria_melanotricha_voucher_GENT:S._Porembski_362_rps16_gene,_intron,_partial_sequence;_chloroplast
CACCATTTTCTATTTTATATGTACTATGCTATAGTAATCAAAATTGATCTGAAAACCTATCTTATAGTACTTATG-----
-ATATACTAATGAAAATGCTCTTCACTCGACATAATTTGTTCTGCTAAAAATCTAATTTGTATTAGGTTGTCAGTAAAGA
GTACATGATGAAGCTCGAGAAAAAAAAGACTTGA-TTTTTTTATCAAGCAAGGGAAAGATTCTAGGGTTTATG-AAAAAA
AATAG--------------AACAAATTTAGACCAACTTTGT-----AAATATATTCTTAGCATCGAAATCAAAAAGTGAA
A--------------------------------------------TTTTTTTAAAATGGTAACACTTTTTTGATCAAAA-
AAAGGTGGAACGGGAGTGAATTCTTCCTCCTT--------------CTTTAAA------------------AAGAAGAAG
GAAAAAAAGGTATGTTGCTTTCCTTTTGAAAGGATTAAAGGTCCCCGAAGTAATGTATAAACCTAATGATT---CAAAAA
AAATAGAAAGGATTCCGGAACAAGAAAACACTATTTGCAATTGTCTTAACAATTTATTAAATAAATTAATATTTAATTTA
TTACA----------ATTTTATATTTTTATAAATTAAAATAGATTAGACATGAGACAAACAAACGAGTTTAGAGACAGCT
-----CAAAAGTTTCATGAAGATTTTTCTTTGAACTTT------ATCAAAATTATTAAACTTGAGTCATGAGTATGAATG
ATATT-TTTTTTATGTA----------------------AAAAAGGGTAAAAAACATAAAAAAGAACTCAATTAGAATCC
T-------AGTCCAAGTCAATTTTTTAGGAATCCATATTTCTTC----AATTCCATACAGGAATTGAAATCATTTTTCTT
GAGCCGTATGAGGAGAAAATCTCATATAC-GTTTCT-----------GGGGGGAGTATTTCTTTATCTATATCTATCCCA
ATGAGCCATCTATCGAATCG
>SC450_[organism=Scleria_tricholepis]_[specimen-voucher=L:Drummond_7438]_Scleria_tricholepis_voucher_L:Drummond_7438_rps16_gene,_intron,_partial_sequence;_chloroplast
????????????????????????????????????????????????????????????????????????????????
????????????????????????????????????????????????????????????????????????????????
????????????????????????????????????????????????????????????????????????????????
????????????????????????????????????????????????????????????????????????????????
????????????????????????????????????????????????????????????????????????????????
????????????????????????????????????????????????????????????????????????????????
?????????????????????????????AAGGATTAAAGGTCCCCGAAGTAATGTATAAACCTAATGATT---CAAAAA
AAATAGAAAGGATTCCGGAACAAGAAAACACTATTTGCAATTGTCTTAACAATTTATTAAATAAATTAATATTTAATTTA
TTACA----------ATTTTATATTTTTATAAATTAAAATAGATTAGACATGAGACAAACAAACGAGTTTAGAGACAGCT
-----CAAAAGTTTCATGAAGATTTTTTTTTGAACTTT------ATCAAAATTATTCAACTTGAGTCATGAGTATGAATG
ATATT-TTTTTTATGTA----------------------AAAAAGGGTAAAAAACATAAAACAGAACTCAATTAGAATCC
T------AAGTCCATGTCAATTTTTTAGGAATCCATATTTCTTC----AATTCCATACANNNNNNNNNNNNNNNNNNNNN
NNNNNNNNNNNNNNNNNNNNNNNNNNNNN-NNNNNN-----------NNNNNNNNNNNNNNNNNNNNNNNNNNNNNNNNN
NNNNNNNNNNNNNNNNNNNN
>SC451_[organism=Scleria_tenella]_[specimen-voucher=GENT:A._Gr�ger_1103]_Scleria_tenella_voucher_GENT:A._Gr�ger_1103_rps16_gene,_intron,_partial_sequence;_chloroplast
CACCATTTTCTATTTTATATGTACTATGCTATAGTAATCAAAATTGATCTGAAAACCTATCTTATAGTACTTATG-----
-ATATACTAATGAAAATGCTCTTCACTCGACATAATTTGTTCTGTTACAAATCTAATTTGTATTAGGTTGTCAGTAAAGA
GTACATGATGAAGCTCGAGAAAAAAAAGACTTGA-TTTTTTTATCAAGCAAGGGAAAGATTCTAGGGTTTATG-AAAAAA
AATAG--------------AACAAATTTAGATCAACTTTGT-----AAATATATTCTTAGCATCGAAATCAAAAAGTGAA
A--------------------------------------------TTTTTTTAAAATGGTAACACTTTTTTGATCAAAA-
AAAGGTGGAACGGGAGTGAATTCTTCCTCCTTCTTTAAATAAAAATCTTTAAATAAA--------------AAGAAGAAG
GAAAAAAAGGTATGTTGCTTTCCTTTTGAAAGGATTAAAGGTCCCCGAAGN?????????????????????????????
????????????????????????????????????????????????????????????????????????????????
????????????????????????????????????????????????????????????????????????????????
????????????????????????????????????????????????????????????????????????????????
????????????????????????????????????????????????????????????????????????????????
????????????????????????????????????????????????????????????????????????????????
????????????????????????????????????????????????????????????????????????????????
????????????????????
>SC453_[organism=Scleria_burchelli]_[specimen-voucher=MO:H.S._Irwin_et_al._24394]_Scleria_burchelli_voucher_MO:H.S._Irwin_et_al._24394_rps16_gene,_intron,_partial_sequence;_chloroplast
CACCATTTTCTATTTTATATGTACTATGCTATAGTAATCAAAATTGATCTGAAAACCTATCTTATAGTACTTATG-----
-ATATACTAATGAAAATGCTCTTCACTCGACATAATTTGTTCTGTTACAAATCTAATTTGTATTAGGTTGTCAGTAAAGA
GTACATGATGAAGCTCGAGAAAAAAAAGACTTGA-TTTTTTTATCAAGCAAGGGAAAGATTCTAGGGTTTATG-AAAAAA
AATAG--------------AACAAATTTAGATCAACTTTGT-----AAATATATTCTTAGCATCGAAATCAAAAAGTGAA
A--------------------------------------------TTTTTTTAAAATGGTAACACTTTTTTGATCAAAA-
AAAGGTGGAACGGGAGTGAATTCTTCCTCCTT--------------CTTTAAATAAAAATCTTTNNNNNNNNNNNNNNNN
NNNNNNNNNNNNNNNNNNNNNNNNNNNNNAAGGATTAAAGGTCCCCGAAGTAATGTATAAACCTAATGATT---CAAAAA
AAATAGAAAGGATTCCGGAACAAGAAAACACTATTTGCAATTGTCTTAACAATTTATTAAATAAATTAATATTTAATTTA
TTACA----------ATTTTATATTTTTATAAATTAAAATAGATTAGACATGAGACAAACAAACGAGTTTAGAGACAGCT
-----CAAAAGTTTCATGAAGATTTTTTTTTGAACTTT------ATCAAAATTATTCAACTTGAGTCATGAGTATGAATG
ATATT-TTTTTTATGTA----------------------AAAAAGGGTAAAAAACATAAAACAGAACTCAATTAGAATCC
T------AAGTCCAAGTCAATTTTTTAGGAATCCATATTTCTTC----AATTCCATACAGGAATTGAAATCATTTTTCTT
GAGCCGTATGAGGAAAAAATCTCATATAC-GTTTCT-----------GGGGGGAGTATTTCTTTATCTATATCTATCCCA
ATGAGCCATCTATCGAATCG
>SC454_[organism=Scleria_hispidior]_[specimen-voucher=L:I._Friis_7889]_Scleria_hispidior_voucher_L:I._Friis_7889_rps16_gene,_intron,_partial_sequence;_chloroplast
CACCATTTTCTATTTTATATGTACTATGCTATAGTAATCAAAATTGATCTGAAAACCTATCTTATAGTACTTATA-----
-ATATACTAATGAAAATGCTCTTCACTCGACATAATTTGTTCTGTTACAAATCTAATTTGTATTAGGTTGTCAGTAAAGA
GTACATGATGAAGCTCGAGAAAAAAAAGACTTGA-TTTTTTTATCAAGCAAGGGAAAGATTCTAGGGTTTATG-AAAAAA
AATAG--------------AACAAATTTAGATCAACTTTGT-----AAATATATTCTTAGCATCGAAATCAAAAAGTGAA
A--------------------------------------------TTTTTTTAAAATGGTAACACTTTTTTGATCAAAA-
AAAGGTGGAACGGGAGTGAATTCTTCCTCCTT--------------CTTTAAA------------------AAGAAGAAG
GAAAGAAAGGTATGTTGCTTTCCTTTTCAAAGGATTAAAGGTCCCCGAAGTAATGTATAAACCTAATGATT---CAAAAA
AAATAGAAAGGATTCCGGAACAAGAAAACACTATTTGCAATTGTCTTAACAATTTATTAAATAAATTAATATTTAATTTA
TTACA----------ATTTTATATTTTTATAAATTAAAATAGATTAGACATGAGACAAACAAACGAGTTTAGAGACAGCT
-----CAAAAGTTTCATGAAGATTTTTTTTTGAACTTT------ATCAAAATTATTCAACTTGAGTCATGAGTATGAATG
ATATT-TTTTTTATGTA----------------------AAAAAGGGTAAAAAACATAAAACAGAACTCAATTAGAATCC
T------AAGTCCAAGTCAATTTTTTAGGAATCCATATTTCTTC----AATTCCATACAGGAATTGAAATCATTTTTCTT
GAGCCGTATGAGGAAAAAATCTCATATAC-GTTTCT-----------GGGGGGAGTATTTCTTTACCTATATCTATCCCA
ATGGGCCATCTATCGAATCG
>SC455_[organism=Scleria_hispidior]_[specimen-voucher=L:Gilbert_927]_Scleria_hispidior_voucher_L:Gilbert_927_rps16_gene,_intron,_partial_sequence;_chloroplast
CACCATTTTCTATTTTATATGTACTATGCTATAGTAATCAAAATTGATCTGAAAACCTATCTTATAGTACTTATG-----
-ATATACTAATGAAAATGCTCTTCACTCGACATAATTTGTTCTGCTACAAATCTAATTTGTATTAGGTTGTCAGTAAAGA
GTACATGATGAAGCTCGAGAAAAAAAAGACTTGA-TTTTTTTATCAAGCAAGGGAAAGATTCTAGGGTTTATG-AAAAAA
AATAG--------------AACAAATTTAGACCAACTTTGT-----AAATATATTCTTAGCATCGAAATCAAAAAGTGAA
A--------------------------------------------TTTTTTTAAAATGGTAACACTTTTTTGATCAAAA-
AAAGGTGGAACGGGAGTGAATTCTTCCTCCTT--------------CTTTAAA------------------AAGAAGAAG
GAAAAAAAGGTATGTTGCTTTCCTTTTGAAAGGATTAAAGGTCCCCGAAGTAATGTATAAACCTAATGATT---CAAAAA
AAATAGAAAGGATTCCGGAACAAGAAAACACTATTTGCAATTGTCTTAACAATTTATTAAATAAATTAATATTTAATTTA
TTACA----------ATTTTATATTTTTATAAATTAAAATAGATTAGACATGAGACAAACAAACGAGTTTAGAGACAGCT
-----CAAAAGTTTCATGAAGATTTTTTTTTGAACTTT------ATCAAAATTATTCAACTTGAGTCATGAGTATGAATG
ATATT-TTTTTTATGTA----------------------AAAAAGGGTAAAAAACATAAAACAGAACTCAATTAGAATCC
T------AAGTCCAAGTCAATTTTTTAGGAATCCATATTTCTTC----AATTCCATACAGGAATTGAAATCATTTTTCTT
GGGCCGTATGAGGAAAAAATCCCTTATAC-GTTTCT-----------GGGGGGAGGATTTCTTTGTCTGTATCTATCCCT
TTGAGCCGTCTATGGAATCG
>SC457_[organism=Scleria_cuyabensis]_[specimen-voucher=GENT:Zardini_48117]_Scleria_cuyabensis_voucher_GENT:Zardini_48117_rps16_gene,_intron,_partial_sequence;_chloroplast
CCCCATTTTCTATTTTATATGTACTATGCTATAGTAATCAAAATTGATTTGAAAACCTATCTTATAGTACTTATG-----
-ATATACTAATGAAAATGCTCTTCACTCGACATAATTTGTTCTGTTACAAATCTAATTTGTATTAGGTTGTCAGTAAAGA
GTACATGAGGAAGCTCGAGAAAAAAAAGACTTGA-TTTTTTTATCAAGCAAGGGAAAGATTCTAGGGTTTATG-AAAAAA
AATAG--------------AACAAATTTAGATCAACTTTGT-----AAATATATTCTTAGCATCGAAATCAAAAAGTGAA
A--------------------------------------------TTTTTTTAAAATGGTAACACTTTTTTGATCAAAA-
AAAGGTGGAACGGGAGTGAATTCTTCCTCCTT--------------CTTTAAATAAA--------------AAGAAGAAG
GAAAAAATGGTATGTTGCTTTCCTTTTGAAAGGATTAAAGGTCCCCGAAGTAATGTATAAACCTAATGATT---CAAAAA
AAATAGAAAGGATTCCGGAACAAGAAAACACTATTTGCAATTGTCTTAACAATTTATTAAATAAATTAATATTTAATTTA
TTACA----------ATTTTATATTTTTATAAATTAAAATACATTAGACATGAGACAAACAAACGAGTTTAGAGACAGCT
-----CAAAAGTTTCATGAAGATTTTTTTTTGAACTTT------ATCAAAATTATTCAACTTGAGTCATGAGTATGAATG
ATATT-TTTTTTATGTA----------------------AAAAAGGGTAAAAAACATAAAACAGAACTCAATTAGAATCC
T------AAGTCCATGTCAATTTTTTAGGAATCCATATTTCTTC----AATTCCATACAGGAATTGAAATCATTTTTCTT
GAGCCGTATGAGGAAAAAATCTCATATAC-GTTTCT-----------GGGGGGAGTATTTCTTTATCTATATCTATCCCA
ATGAGCCATCTATCGAATCG
